# Supplementary material for: The making of a (dog) movie star: The effect of the portrayal of dogs in movies on breed registrations in the United States
Source: PLoS One. 2022 Jan 12;17(1):e0261916. doi: 10.1371/journal.pone.0261916 (PMC8754329; doi:10.1371/journal.pone.0261916)
Supplement: S1 File — (XLSX) [file pone.0261916.s001.xlsx]

## Sheet: Contents
File Contents
Literature Review Conducted	Sheet Name	Description
2021-08-01	PRISMA Flowchart	Flowchart numbers from updated PRISMA search conducted in Aug 2021.
	Searches conducted	Searches conducted, including any filters used for the PRISMA search conducted in Aug 2021.
	Final papers included	The papers that met criteria and would be included in a literature review. All papers were read and coded in the same fashion when original search was conducted in Jan 2020. All papers except 1 spoke of the same 4 themes identified in the original search. The themes each paper discuss is included as a field in the sheet.
	All results	All results found from all database searches conducted.
	Duplicates	Duplicate records automatically identified by Zotero 5.0.96.3.
	Records removed before screenin	Records excluded before screening, first by removing any non-english language records and then automatically excluding any records with none of the search terms included in either the title or the abstract.
	Records Screened - Titles	Records screened based on the title based on criteria listed in sheet 'exclusion summary'.
	Records Screened - Abstracts	Records screened based on the abstract based on criteria listed in sheet 'exclusion summary'. When no abstract was present, the title was searched to find the paper. Some results were then found to be articles, dissertations and other sources that were not peer-reviewed and so were excluded.
	Exclusion summary	Summary of the numbers of results that were excluded during both the titles and abstract screening phases. These numbers were then used for the final PRISMA Flowchart.
2020-01-01	PRISMA Flowchart org search	A PRISMA search was not conducted during the first review completed in Jan 2020. However, the papers were read and excluded systematically and the numbers of papers have been included in a PRISMA flowchart to enable some comparisons with the PRISMA review conducted in Aug 2021.
	Original Search	The list of papers that were retrieved in the in the original literature review and then were read and excluded based on criteria listed in the sheet. All papers that met the critieria were included in the review and made up the insights described in the manuscript.
	Themes Identified	The 10 sub-themes that were then combined to create the final 4 themes that were used to score the dog characters included in the study. Also included is example codes from the texts and all the references that wrote about the subthemes.

## Sheet: PRISMA Flowchart Updated
Stage	Identification of new studies via databases and registers	n	Comment
Identification	Databases: Google Scholar	3588	See sheet 'Searches conducted' for more details
	Databases: Web of Science	4961	See sheet 'Searches conducted' for more details
	Databases total	8549
Records removed before screening	Duplicate records	1511
	Records marked as ineligible by automation tools	957
	Records removed for other reasons	53	Includes records that were not in english or did not include one of the key search words in the title or abstract
Screening	Records screened	6245
	Records excluded	5744	See sheet 'Exclusion summary' for breakdown of reasons for exclusion
	Reports sought for retrieval	501
	Reports not retrieved	61	Either because not a peer reviewed source or was citation only in Google Scholar and not able to access
	Reports assessed for eligibility	440	List of papers in sheet 'Papers screened - Abstracts'
	Reports excluded because unrelated topic	181
	Reports excluded because not in English	10
	Reports excluded because not Anglican story	31
	Reports excluded because not analysis of animal stories	67
	Reports excluded because does not include fictional dog	100
	Reports excluded because not a peer reviewed source / no access	79
Included	New studies included in review	25	List of papers in sheet 'Final papers included'
	Reports of new included studies	0

## Sheet: Searches conducted
Database	Date	Search term used	Resource Type	Subjects	Language	Date Range	Link to search
Web of Science	2021-08-12	(TI=(dog* AND movie*)) OR AB=(dog* AND movie*) AND (TI=(dog* AND film*)) OR AB=(dog* AND film*) AND (TI=(dog* AND cinema*)) OR AB=(dog* AND cinema*) AND (TI=(dog* AND fiction*)) OR AB=(dog* AND fiction*) AND (TI=(dog* AND stor*)) OR AB=(dog* AND stor*) AND (TI=(dog* AND media*)) OR AB=(dog* AND media*)	Articles or Other or Review Articles or Unspecified or Books or Editorial Materials or Letters or Report or Biography or Art and Literature	Sociology or Social Sciences Other Topics or Social Issues or History or Arts Humanities Other Topics or Religion or Anthropology or Film Radio Television or Literature or Philosophy or Urban Studies or Art or Family Studies or Women S Studies or Social Work or Ethnic Studies or Linguistics or Theater or Women Apos S Studies or Music or Asian Studies or Classics	All	Any	https://www.webofscience.com/wos/alldb/summary/7c0371ec-74ce-4084-b6c9-a9df63665b07-0402f772/relevance/1
Web of Science	2021-08-12	(TI=(canine* AND movie*)) OR AB=(canine* AND movie*) AND (TI=(canine* AND film*)) OR AB=(canine* AND film*) AND (TI=(canine* AND cinema*)) OR AB=(canine* AND cinema*) AND (TI=(canine* AND fiction*)) OR AB=(canine* AND fiction*) AND (TI=(canine* AND stor*)) OR AB=(canine* AND stor*) AND (TI=(canine* AND media*)) OR AB=(canine* AND media*)	Articles or Other or Review Articles or Unspecified or Books or Editorial Materials or Letters or Report or Biography or Art and Literature	Sociology or Social Sciences Other Topics or Social Issues or History or Arts Humanities Other Topics or Religion or Anthropology or Film Radio Television or Literature or Philosophy or Urban Studies or Art or Family Studies or Women S Studies or Social Work or Ethnic Studies or Linguistics or Theater or Women Apos S Studies or Music or Asian Studies or Classics	All	Any	https://www.webofscience.com/wos/alldb/summary/0618ff12-b38c-49e5-8a27-48ec19d06ce4-04032fc9/relevance/1
Web of Science	2021-08-12	(TI=(animal* AND movie*)) OR AB=(animal* AND movie*) AND (TI=(animal* AND film*)) OR AB=(animal* AND film*) AND (TI=(animal* AND cinema*)) OR AB=(animal* AND cinema*) AND (TI=(animal* AND fiction*)) OR AB=(animal* AND fiction*)	Articles or Other or Review Articles or Unspecified or Books or Editorial Materials or Letters or Report or Biography or Art and Literature	Sociology or Social Sciences Other Topics or Social Issues or History or Arts Humanities Other Topics or Religion or Anthropology or Film Radio Television or Literature or Philosophy or Urban Studies or Art or Family Studies or Women S Studies or Social Work or Ethnic Studies or Linguistics or Theater or Women Apos S Studies or Music or Asian Studies or Classics	All	Any	https://www.webofscience.com/wos/alldb/summary/b89973df-25a4-45c8-8859-cb632e47ac24-04033bc5/relevance/1
Web of Science	2021-08-12	(TI=(animal* AND story)) OR AB=(animal* AND story) OR (TI=(animal* AND stories)) OR AB=(animal* AND stories)	Articles or Other or Review Articles or Unspecified or Books or Editorial Materials or Letters or Report or Biography or Art and Literature	Sociology or Social Sciences Other Topics or Social Issues or History or Arts Humanities Other Topics or Religion or Anthropology or Film Radio Television or Literature or Philosophy or Urban Studies or Art or Family Studies or Women S Studies or Social Work or Ethnic Studies or Linguistics or Theater or Women Apos S Studies or Music or Asian Studies or Classics	English	Any	https://www.webofscience.com/wos/alldb/summary/5b93b732-867c-404e-8202-94d452eda825-040354d1/relevance/1
Web of Science	2021-08-12	(TI=(animal* AND media)) OR AB=(animal* AND media)	Articles or Other or Review Articles or Unspecified or Books or Editorial Materials or Letters or Report or Biography or Art and Literature	Sociology or Social Sciences Other Topics or Social Issues or History or Arts Humanities Other Topics or Religion or Anthropology or Film Radio Television or Literature or Philosophy or Urban Studies or Art or Family Studies or Women S Studies or Social Work or Ethnic Studies or Linguistics or Theater or Women Apos S Studies or Music or Asian Studies or Classics	English	Any	https://www.webofscience.com/wos/alldb/summary/7b6d52b8-c2ff-4afd-ab7b-a31cf015560c-040386e4/relevance/1
Google Scholar (through Harzing's Publish or Perish 7.33.3388.7819)	2021-08-10	Title: dog* movie*	All	All	All	All	N/A
Google Scholar (through Harzing's Publish or Perish 7.33.3388.7819)	2021-08-12	Title: dog* film*	All	All	All	All	N/A
Google Scholar (through Harzing's Publish or Perish 7.33.3388.7819)	2021-08-10	Title: dog* cinema	All	All	All	All	N/A
Google Scholar (through Harzing's Publish or Perish 7.33.3388.7819)	2021-08-10	Title: dog* fiction*	All	All	All	All	N/A
Google Scholar (through Harzing's Publish or Perish 7.33.3388.7819)	2021-08-12	Title: dog* story	All	All	All	All	N/A
Google Scholar (through Harzing's Publish or Perish 7.33.3388.7819)	2021-08-10	Title: dog* stories	All	All	All	All	N/A
Google Scholar (through Harzing's Publish or Perish 7.33.3388.7819)	2021-08-10	Title: dog* media	All	All	All	All	N/A
Google Scholar (through Harzing's Publish or Perish 7.33.3388.7819)	2021-08-10	Title: canine* movie*	All	All	All	All	N/A
Google Scholar (through Harzing's Publish or Perish 7.33.3388.7819)	2021-08-12	Title: canine* film*	All	All	All	All	N/A
Google Scholar (through Harzing's Publish or Perish 7.33.3388.7819)	2021-08-10	Title: canine* cinema	All	All	All	All	N/A
Google Scholar (through Harzing's Publish or Perish 7.33.3388.7819)	2021-08-12	Title: canine* fiction*	All	All	All	All	N/A
Google Scholar (through Harzing's Publish or Perish 7.33.3388.7819)	2021-08-10	Title: canine* story	All	All	All	All	N/A
Google Scholar (through Harzing's Publish or Perish 7.33.3388.7819)	2021-08-10	Title: canine* stories	All	All	All	All	N/A
Google Scholar (through Harzing's Publish or Perish 7.33.3388.7819)	2021-08-10	Title: canine* media	All	All	All	All	N/A
Google Scholar (through Harzing's Publish or Perish 7.33.3388.7819)	2021-08-12	Title: animal* movie*	All	All	All	All	N/A
Google Scholar (through Harzing's Publish or Perish 7.33.3388.7819)	2021-08-12	Title: animal* film*	All	All	All	All	N/A
Google Scholar (through Harzing's Publish or Perish 7.33.3388.7819)	2021-08-12	Title: animal* cinema	All	All	All	All	N/A
Google Scholar (through Harzing's Publish or Perish 7.33.3388.7819)	2021-08-12	Title: animal* fiction*	All	All	All	All	N/A
Google Scholar (through Harzing's Publish or Perish 7.33.3388.7819)	2021-08-12	Title: animal* story	All	All	All	All	N/A
Google Scholar (through Harzing's Publish or Perish 7.33.3388.7819)	2021-08-12	Title: animal* stories	All	All	All	All	N/A
Google Scholar (through Harzing's Publish or Perish 7.33.3388.7819)	2021-08-12	Title: animal* media	All	All	All	All	N/A

## Sheet: Final papers included
Key	Item Type	Publication Year	Author	Title	Abstract	Themes Identified	Included in original search
UGC35RBR	journalArticle	2002	Armbruster, K	Good dog: The stories we tell about our canine companions and what they mean for humans and other animals	While the popularity of fiction, movies, poems and other stories about dogs in American culture often contrasts with the ways people treat actual dogs, these stories are cultural artifacts that can also shed light on this paradoxical attitude. Analyzing examples of these …	Hero; Nature/Society	Yes
C6FI8RJ9	journalArticle	2013	Most, GW	A shaggy-dog story: the life, death, and afterlives of Odysseus's trusty dog Argus		Hero; Anthropomorphism	No
LYFTW553	bookSection	2020	Nyman, Jopi	Adopting Animals: Home and Family in US Rehoming Narratives	While the central attention in recent adoption studies has been on transnational and transcultural adoption, this chapter expands the apparently anthropocentric focus on human subjects to discuss narratives telling of animal adoption. The rehoming narratives are ways of using the trope of adoption in a context that is quite close to the ways in which more conventional adoption narratives address …	Anthropomorphism; Western Ideals	No
6PE9I425	book	2016	Gregersdotter, K; Höglund, J; Hållén, N	Animal horror cinema: Genre, history and criticism	This first full-length scholarly study about animal horror cinema defines the popular subgenre and describes its origin and history in the West. The chapters explore a variety of animal horror films from a number of different perspectives. This is an indispensable study …	Western Ideals; Nature/Society	No
4GMQZEAB	journalArticle	2016	Russell, J	Animal narrativity: Engaging with story in a more-than-human world		Anthropomorphism	No
8HL29QVK	book	2019	Scholtmeijer, M	Animal Victims in Modern Fiction	The Darwinian revolution profoundly altered society's conception of animals. Marian Scholtmeijer explores the ways in which modern literature has reflected this change in its attempts to deal with the reality of the autonomous animal and the animal victim … MARIAN SCHOLTMEIJER …	Hero; Western Ideals; Nature/Society	No
TIPQZ9BB	journalArticle	2014	Herman, D	Animal Worlds in Modern Fiction	Jonathan Lethem's 2014 short story," Pending Vegan," opens with the following sentence:" Paul Espeseth, who was no longer taking the antidepressant Celexa, braced himself for a cataclysm at SeaWorld"(59). 1 In part because of the release of Blackfish, Gabriela …	Hero; Western Ideals; Nature/Society	No
FBTEEWGR	journalArticle	2019	Iliopoulou, Maria A.; Carleton, Carla L.; Reese, Laura A.	Beloved Companion or Problem Animal The Shifting Meaning of Pit Bull	The term Pit bull is widely used. However, is it assigned a specific definition, or is it associated with overly inclusive and contradictory meanings? At the beginning of the 1900s, dogs identified as Pit bulls were known for their love of children. Media sensationalism has contributed to a shift in perceptions of Pit bulls from favorite companion animals to problem nonhuman animals. Thus, the pr…	Hero; Western Ideals; Nature/Society	No
WDQ9YJF3	book	2021	Crawley, M	Beware of Dog: How Media Portrays the Aggressive Canine	For many of us, the only way we meet" dangerous" dogs is through news reports about vicious attacks, and films and TV shows that feature out-of-control versions of man's best friend. But there's more to the Bad Dog's story than sensational headlines and movie beasts …	Anthropomorphism; Western Ideals; Nature/Society	No
KSVZTZN4	journalArticle	2018	Armbruster, K	Dog stories and why they matter	Stephen Webb notes the remarkable number of creation myths from “primordial peoples” that portray God as having a dog, with no explanation of where the dog came from. Since our deities are often imagined in our own, human image, it's tempting to think that these …	Anthropomorphism; Western Ideals	Yes
5CT8KLLI	journalArticle	2014	Woodward, Wendy	Disabilities and Trans-Species Connections in Luis Bernardo Honwana's We killed Mangy-Dog, Paul Auster's Timbuktu and Helen Humphreys' Wild Dogs	This paper implicitly engages with the homology of disability and animality as it brings together disability studies and animal studies in its analysis of three narratives with "disabled" characters. It suggests new ways of interpreting disability in relation to humans and dogs. Rather than promoting a humanist interpretation which celebrates the agency and autonomy of the individual, the essay a…	Trans-species affinity	No
PW7KJG6Z	journalArticle	2012	Steel, J	'doggy's Got teeth… lots of teeth': representations of children and the canine in horror film and fiction	This article examines the various ways in which representations of children and their relationships with the canine (the dog or the wolf) are portrayed in contemporary horror film and fiction. The discussion suggests how these contemporary representations are …	Western Ideals; Nature/Society	No
8MQW6KAW	journalArticle	2017	Letissier, G	From Dog Alterity to Canine Sublime: A Cross-Century Reading of Victorian Fiction	From Charles Dickens to Joseph Conrad dogs are omnipresent in Victorian novels. Many recent critical works have investigated the part they play, either within the confines of specific novels or against the enlarged context of Victorian culture. Reversing Monica Flegel's stance …	Western Ideals; Nature/Society	No
8BIGP35A	journalArticle	2018	Chodosh, C	Good Boy: Canine Representation in Cinema	This essay explores the ubiquity of dogs in cinema as means of eliciting fear, love and excitement. Although dogs have acquired several universally recognized traits in society, their depictions on screen vary wildly and do not cohere to form a singular meaning. Dogs …	Hero; Anthropomorphism; Western Ideals; Nature/Society	No
9IUKXWE9	journalArticle	1995	Oswald, LJ	Heroes and Victims: The Stereotyping of Animal Characters in Children's Realistic Animal Fiction.	Discusses portrayals of animals in children's realistic animal fiction over the course of the 20th century. Shows how the definition of animal hero generally changed from wild animals that were heroic for surviving against all odds to domesticated animals that were heroic for …	Hero; Nature/Society	No
IU7TTEZR	journalArticle	2008	Painter, D	Hollywood's Top Dogs: The Dog Hero in Film	Man's Best Friend also happens to be one of Hollywood's Best Friends as Deborah Painter examines the contribution to the silver screen by lovable, talented and brave stars of the cinema: Hollywood's Top Dogs. Their bark was silent but their impact was great as you meet the canine stars of the early silent movies and then trot through time with the likes of Peter the Great, Rin-Tin-Tin, Ace, Flash…	Hero	No
VBQ59PWC	journalArticle	2015	Carr, N	In Search of 'Dog': Fictional Media Constructions of Dogs in the Leisure Environment	A detailed look at the social construction of dogs was provided by Carr (2014). The important point to recognize is that while the dog is a physical being in its own right it is also very clearly a human social construct. In this way dogs have been designed and asked by …	Hero; Anthropomorphism; Western Ideals; Nature/Society	No
SA87J8KC	journalArticle	2014	Kendall-Morwick, K	MONGREL FICTION: CANINE BILDUNG AND THE FEMINIST CRITIQUE OF ANTHROPOCENTRISM IN VIRGINIA WOOLF'S FLUSH	Anticipating the 1933 publication of Flush, her biography of Elizabeth Barrett Browning's cocker spaniel, Virginia Woolf identifies the gendered stigma that hounds efforts to represent animal worlds:" Flush will be out on Thursday & I shall be very much depressed, I think, by …	Anthropomorphism; Western Ideals	No
LBHXYM9C	journalArticle	2017	Tang, Pao-Chen	Of dogs and hot dogs: distractions in early cinema	In Electric Animal, Akira Mizuta Lippit argues that when animals, understood in traditional Western thought as lacking language, become images on film, they are turned into languages or semiotic facilities. Inspired by Lippit's claim, this study poses four interrelated questions. First, is Lippit referring to the animal in general or to specific kinds of animals? Second, how does cinema enact the…	Anthropomorphism; Western Ideals	No
KVXY8B8Z	journalArticle	1987	Fischer, N	Peace and Animal Liberation Themes in Martin Rosen's Film The Plague Dogs	The Plague Dogs is an animated film, based on Richard Adams' novel, about two dogs who escape from a vivesection center in the Lake District in England.'The army had been experimenting with plague as an offensive weapon in the center, and the plague dogs may …	Anthropomorphism; Western Ideals; trans-species affinity	No
PU9YKBSX	journalArticle	2005	Anderson, M. V.; Henderson, A. J. Z.	Pernicious portrayals: The impact of children's attachment to animals of fiction on animals of fact	This paper argues that the lack of distinction between human and nonhuman animals in the fantastic world of children's literature and film results in distorted representations of intelligence, capabilities, and morality of nonhuman animals. From the perspective of attachment theory, the paper shows how humans internalize and sustain misrepresentations throughout adulthood and how these misreprese…	Hero; Anthropomorphism	No
47P4L7GT	book	2011	Molloy, C.	Popular Media and Animals	How do mainstream film, television, advertising, videogames and newspapers engage with topics such as vivisection, hunting, animal performance, farming, meat eating and animal control? This book explores social, economic, ethical and cultural aspects of relationships between popular media forms and key animal issues.	Hero; Anthropomorphism; Western Ideals	Yes
QG7JGKVN	journalArticle	2015	Lawrence, M	'Practically infinite manipulability': domestic dogs, canine performance and digital cinema	Performances by dogs are a persistent feature of contemporary cinema. In recent years audiences have been offered a wide range of canine performances by a variety of breeds, including Mason the collie in the remake of Lassie (Charles Sturridge, 2005), Jonah the …	Anthropomorphism	Yes
66MFRLVE	journalArticle	2017	McIntyre, K	Putting on the Dog: Canine Characterization in Fiction and Nonfiction	I'm writing a collaborative novel in which dogs become hyperintelligent and reset the existing mammalian pecking order, good-naturedly overtaking and enslaving humans. I know dogs but haven't lived with one since I was young, so it seemed important to review the …	Anthropomorphism	No
SBYRAQGX	journalArticle	2000	Rajecki, D. W.; Rasmussen, J. L.; Conner, T. J.	Relinquish the dog?: Movie messages about misbehavior	Content analysis of selected films (Beethoven, K-9, Turner & Hooch) and a TV show (The Simpsons) revealed frequent instances of undesirable acts by dog characters including damaging, disobedience. soiling. and stealing. One reaction of human characters was frequent scolding. More seriously. all the dogs were explicitly put at risk for relinquishment (surrender). Even so. no dog was permanently re…	Hero; Anthropomorphism	No

## Sheet: All results
Key	Item Type	Publication Year	Author	Title	Publication Title	ISBN	ISSN	DOI	Url	Abstract Note	Date	Date Added	Date Modified	Access Date	Pages	Num Pages	Issue	Volume	Number Of Volumes	Journal Abbreviation	Short Title	Series	Series Number	Series Text	Series Title	Publisher	Place	Language	Rights	Type	Archive	Archive Location	Library Catalog	Call Number	Extra	Notes	File Attachments	Link Attachments	Manual Tags	Automatic Tags	Editor	Series Editor	Translator	Contributor	Attorney Agent	Book Author	Cast Member	Commenter	Composer
478PSK9E	book	1964		Ecological studies in southern Africa. Monographiae biologicae vol. XIV					://ZOOREC:ZOOR10100010983		1964	2021-08-12 15:43:20	2021-08-12 15:43:20			xxiv + 415 [+1] pp.-xxiv + 415 [+1] pp.						Ecological studies in southern Africa. Monographiae biologicae vol. XIV.										ZOOREC:ZOOR10100010983										Davis, D. H. S.; Davis, D. H. S.
ZAHAU57F	book	1964		Ecological studies in southern Africa. Monographiae biologicae vol. XIV					://ZOOREC:ZOOR10100010983		1964	2021-08-12 15:43:20	2021-08-12 15:43:20			xxiv + 415 [+1] pp.-xxiv + 415 [+1] pp.						Ecological studies in southern Africa. Monographiae biologicae vol. XIV.										ZOOREC:ZOOR10100010983										Davis, D. H. S.; Davis, D. H. S.
5V8ZPWID	journalArticle	1972		Animal tests suggest no cancer risk for the pill	IPPF medical bulletin		0019-0357		://MEDLINE:12276363	Tests carried out over several years on rats and mice for the possible carcinogenicity of the constituents of oral contraceptives have satisfied the British Committee on Safety of Medicines that there is no carcinogenic hazard to women. The experiments are discussed in a recent publication of the Committee and were continued at varying dosages for most of the lives of the animals involved (both m…	1972-12	2021-08-12 15:43:20	2021-08-12 15:43:20		2021-04-03		6	6														MEDLINE:12276363
V5JPEEXZ	journalArticle	1980		'VANISHING ANIMALS AND OTHER STORIES' - MORRIS,M	Virginia Quarterly Review		0042-675X		://WOS:A1980KM94900074		1980	2021-08-12 15:43:20	2021-08-12 15:43:20		A109-A109		3	56														WOS:A1980KM94900074
UI6ETSLI	journalArticle	1980		'VANISHING ANIMALS AND OTHER STORIES' - MORRIS,M	Virginia Quarterly Review		0042-675X		://WOS:A1980KM94900074		1980	2021-08-12 15:43:20	2021-08-12 15:43:20		A109-A109		3	56														WOS:A1980KM94900074
F7I75GXW	journalArticle	1984		Classics in infectious diseases. Toxic products of Bacterium enteritidis and of related micro-organisms. By Sara Elizabeth Branham. Journal of Infectious Diseases 1925	Reviews of infectious diseases		0162-0886		://MEDLINE:6382556	Filtrates of fluid cultures of Bact. enteritidis usually are toxic for rabbits and mice, but not guinea-pigs, when injected intravenously, but are apparently harmless when given by other routes. The time between the introduction of the poisonous fluids into the blood stream and symptoms of intoxication seems to bear no relation to the size of the dose, but is constantly about 40 to 45 minutes, wh…	1984	2021-08-12 15:43:20	2021-08-12 15:43:20		579-86		4	6														MEDLINE:6382556
AKUJBZ9C	journalArticle	1994		Contraception and adolescents: highlights from a recent NASPAG conference	Contraception Report				://MEDLINE:12287813	In August 1994, the 8th annual meeting of the North American Society for Pediatric and Adolescent Gynecology was entitled Issues and Answers in Pediatric and Adolescent Gynecology. Addressed reproductive health topics included an overview of contraceptive methods, condoms, new oral contraceptive (OC) formulations, abortion, and subdermal implants. By the 12th grade, about half of girls and two-th…	1994-07	2021-08-12 15:43:20	2021-08-12 15:43:20		2021-04-10		3	5														MEDLINE:12287813
3P4E6H38	journalArticle	1996		China urges caution in herbal cures for AIDS	AIDS weekly plus				://MEDLINE:12320716	Kang Kaiyi from the Shanghai Municipal AIDS Surveillance Center is quoted as saying that global AIDS control may benefit from China's rigorous and scientific research on the impact of traditional herbal medicines on AIDS treatment. Media attention to major breakthroughs in research should be cautious. Sufficient evidence about effectiveness should be compiled by pharmacologists before making anno…	1996-12	2021-08-12 15:43:20	2021-08-12 15:43:20		2021-01-10																	MEDLINE:12320716
XTKDUU8W	journalArticle	2006		Leadership in literature	Harvard business review		0017-8012		://MEDLINE:16515156	Business students nowadays are not, for the most part, poets. A growing proportion come to business school with a background in investment banking or management consulting and an undergraduate business major, rather than a degree in the arts and sciences. MBA students are already very familiar with business. A number of scholars and businesspeople have begun to question the scientific model that …	2006-03	2021-08-12 15:43:20	2021-08-12 15:43:20		47-passim		3	84														MEDLINE:16515156
T76WWIJ8	book	2011		Considering Animals: Contemporary Studies in Human-Animal Relations		978-1-4094-0013-4 978-0-7546-9863-0			://BCI:BCI201500121175	This 262-page book in English titled "Considering Animals-Contemporary Studies in Human-Animal Relations" is a volume in its series. This book contains 14 individually-authored chapters divided among three parts. Each chapter is extensively referenced. Topics covered include contemporary art and animal rights, representations of animal death in recent South African print media, symbolic nature of…	2011	2021-08-12 15:43:20	2021-08-12 15:43:20									Considering Animals: Contemporary Studies in Human-Animal Relations										BCI:BCI201500121175										Freeman, C.; Leane, E.; Watt, Y.; Freeman, C.; Leane, E.; Watt, Y.
KSNSIH22	bookSection	2015		Proto-Models, Mental Models and Scientific Models	Patterns of Rationality: Recurring Inferences in Science, Social Cognition and Religious Thinking	978-3-319-17786-1 978-3-319-17785-4			://WOS:000374740900004	This chapter focuses explicitly on scientific modeling, drawing from some conclusions made explicit in the previous chapter. The interlocutors of my argumentation will be the contemporary philosophical actors of the debate about scientific models, especially advocates of fictionalism (Frigg, Fiction in science, 247-287, 2010b; Suarez, Fictions, inference, and realism, 225-245, 2010), that is the …	2015	2021-08-12 15:43:20	2021-08-12 15:43:20		39-65			19				Studies in Applied Philosophy Epistemology and Rational Ethics										WOS:000374740900004			DOI: 10.1007/978-3-319-17786-1_3
C2IM9EGS	book	2016		Critical Animal and Media Studies: Communication for Nonhuman Animal Advocacy		978-1-315-73167-4 978-1-138-84226-7			://WOS:000384484500019		2016	2021-08-12 15:43:20	2021-08-12 15:43:20			1-295		77				Critical Animal and Media Studies: Communication for Nonhuman Animal Advocacy										WOS:000384484500019										Almiron, N.; Cole, M.; Freeman, C. P.
TMV36KJU	journalArticle	2016		"The role of redundant information in cultural transmission and cultural stabilization": Correction to Acerbi and Tennie (2016)	Journal of comparative psychology (Washington, D.C. : 1983)			10.1037/com0000029	://MEDLINE:26986018	Reports an error in "The role of redundant information in cultural transmission and cultural stabilization" by Alberto Acerbi and Claudio Tennie (Journal of Comparative Psychology, 2016[Feb], Vol 130[1], 62-70). In the article the copyright should have been "© 2016 The Author(s)". The author note also should have included the following license statement "This article has been published under the …	2016-05	2021-08-12 15:43:20	2021-08-12 15:43:20		186-186		2	130														MEDLINE:26986018
9UEZS5E4	bookSection	2017		Annual Review of Anthropology, Vol 46	Annual Review of Anthropology, Vol 46	978-0-8243-1946-5			://BCI:BCI201800069069	This 452-page book is part of a series on annual review of anthropology. The book is divided into 5 sections, which are further divided into 32 chapters. The first chapter deals with recovering the body. The second chapter deals with rock art and ontology. The third chapter deals with collective action theory and the dynamics of complex societies. The remaining chapters deals with archaeologies o…	2017	2021-08-12 15:43:21	2021-08-12 15:43:21					46				Annual Review of Anthropology										BCI:BCI201800069069									Brenneis, D.; Strier, K. B.; Brenneis, D.; Strier, K. B.
CYBANSNC	journalArticle	2018		THE MUSLIM LANDSCAPE OF THE URBAN DISTRICT OF TYUMEN: PLACES, SIZE AND SOCIO-DEMOGRAPHIC COMPOSITION OF PRAYER MEETINGS	Vestnik arkheologii, antropologii i etnografii		1811-7465	10.20874/2071-0437-2018-43-4-193-203	://RSCI:36655219	The studies of Muslim landscape in Russia demonstrate a severe deficiency in works dedicated to the analysis of how the Muslims are included into religious practices. This issue is especially relevant for regions where Islam is a minority religion. This article introduces the results of an empirical study of socio-demographic composition and dynamics of the number of participants of Friday and fe…	2018	2021-08-12 15:43:21	2021-08-12 15:43:21		193-203		4															RSCI:36655219									Черепанов, М С
WHWULBYV	journalArticle	2021		SCULPTORS OF ITALIAN ANCESTRY	Sculpture Review		0747-5284		://WOS:000637812400008	We are continuing our look at work by members of the National Sculpture Society, past and present. This group includes a selection of sculptures by artists of Italian ancestry. Although diverse in subjects, styles, techniques, and chosen media, as a group, they rely on their heritage of classical Italian figurative sculpture. Whether designed as garden sculpture, monuments, animal sculpture, or b…	2021-03	2021-08-12 15:43:21	2021-08-12 15:43:21		49-61		1	70														WOS:000637812400008
8RQZQXBC	journalArticle	2014	Abbas, Roba c; Michael, Katina; Michael, M. G.	Using a Social-Ethical Framework to Evaluate Location-Based Services in an Internet of Things World	International Review of Information Ethics		1614-1687		://WOS:000213510500006	The idea for an Internet of Things has matured since its inception as a concept in 1999. People today speak openly of a Web of Things and People, and even more broadly of an Internet of Everything. As our relationships become more and more complex and enmeshed, through the use of advanced technologies, we have pondered on ways to simplify flows of communications, to collect meaningful data, and u…	2014-12	2021-08-12 15:43:21	2021-08-12 15:43:21		42-73			22														WOS:000213510500006
XCBGWTN3	journalArticle	2014	Abbas, Roba c; Michael, Katina; Michael, M. G.	Using a Social-Ethical Framework to Evaluate Location-Based Services in an Internet of Things World	International Review of Information Ethics		1614-1687		://WOS:000213510500006	The idea for an Internet of Things has matured since its inception as a concept in 1999. People today speak openly of a Web of Things and People, and even more broadly of an Internet of Everything. As our relationships become more and more complex and enmeshed, through the use of advanced technologies, we have pondered on ways to simplify flows of communications, to collect meaningful data, and u…	2014-12	2021-08-12 15:43:21	2021-08-12 15:43:21		42-73			22														WOS:000213510500006
X8MZTZEC	journalArticle	2012	Abbasvali, Maryam; Shekarforoush, Seyed Shahram; Aminlari, Mahmoud; Ebrahimnejad, Hadi	Effects of Medium-Voltage Electrical Stimulation on Postmortem Changes in Fat-Tailed Sheep	Journal of Food Science		0022-1147	10.1111/j.1750-3841.2011.02463.x	://WOS:000299257000056	Effects of different medium-voltage electrical stimulation (ES) and ageing on postmortem changes in longissimus dorsi muscle of the fat-tailed sheep were studied. Fifteen male animals were divided into 5 equal groups (n= 3) including: T1 (control, without ES), T2 (100 V/30 s), T3 (100 V/60 s), T4 (150 V/30 s), and T5 (150 V/60 s) with fixed frequency of 50 Hz. Five minutes after sticking, the car…	2012-01	2021-08-12 15:43:21	2021-08-12 15:43:21		S47-S53		1	77														WOS:000299257000056
RYMIEKSP	journalArticle	2013	Abdel-Haliem, Mahmoud E. F.; Ali, Mona F.; Ghaly, Mohamed F.; Sakr, Akmal A.	Efficiency of antibiotics and gamma irradiation in eliminating Streptomyces strains isolated from paintings of ancient Egyptian tombs	Journal of Cultural Heritage		1296-2074	10.1016/j.culher.2012.03.009	://WOS:000313741400007	Forty-six Streptomyces strains were isolated from paintings and stone surfaces from Tell Basta and Tanis tombs (80 km south-east Cairo, Egypt). Eight of these strains were selected to determine their sensitivity against 13 antibiotics. In general, high levels of resistance could be observed. Gentamycin, spiramycin and doxycycline were the most effective antibiotics against the majority of strains…	2013-01	2021-08-12 15:43:21	2021-08-12 15:43:21		45-50		1	14														WOS:000313741400007
TCJF764M	journalArticle	2017	Abdrakhmanov, S. K.; Mukhanbetkaliyev, Y. Y.; Korennoy, F. I.; Sultanov, A. A.; Kadyrov, A. S.; Kushubaev, D. B.; Bakishev, T. G.	Maximum entropy modeling risk of anthrax in the Republic of Kazakhstan	Preventive Veterinary Medicine		0167-5877	10.1016/j.prevetmed.2017.06.003	://WOS:000407406600018	The objective of this study was to zone the territory of the Republic of Kazakhstan (RK) into risk categories according to the probability of anthrax emergence in farm animals as stipulated by the re-activation of preserved natural foci. We used historical data on anthrax morbidity in farm animals during the period 1933 2014, collected by the veterinary service of the RK. The database covers the …	2017-09-01	2021-08-12 15:43:21	2021-08-12 15:43:21		149-157			144														WOS:000407406600018
W7BYV6T5	journalArticle	2018	Abela-Ridder, B.; de Balogh, K.; Kessels, J. A.; Dieuzy-Labaye, I.; Torres, G.	Global rabies control: the role of international organisations and the Global Strategic Plan to eliminate dog-mediated human rabies	Revue Scientifique Et Technique-Office International Des Epizooties		0253-1933	10.20506/rst.37.2.2837	://WOS:000470051100037	International partners are united to reach the shared goal of zero dog-mediated human rabies deaths by 2030, worldwide. Under the Tripartite collaboration, the World Health Organization, the World Organisation for Animal Health and the Food and Agriculture Organization of the United Nations are prioritising rabies as a model for 'One Health' in action. In 2015, the Global Rabies Conference led to…	2018-08	2021-08-12 15:43:21	2021-08-12 15:43:21		741-749		2	37														WOS:000470051100037
SGPFPARB	journalArticle	2021	Abello Verano, Ana	HORROR AND "INTELLECTUAL VERTIGO" IN THE STORIES OF JUAN JACINTO MUNOZ RENGEL	Anales De La Literatura Espanola Contemporanea		0272-1635		://WOS:000661572300001	The fantastic genre has a fundamental place in 21th-century fictional discourse. Of the Spanish writers who currently cultivate this type of non-mimetic literary approach, the writer Juan Jacinto Munoz Rengel stands out, because he unites in his prose the aesthetic resources of the fantastic with anxieties of a philosophical nature. This article addresses this author's most significant short stor…	2021	2021-08-12 15:43:21	2021-08-12 15:43:21		5-+		1	46														WOS:000661572300001
TIMT968S	journalArticle	2019	Aboul-Enein, Basil H.; Puddy, William C.; Bowser, Jacquelyn E.	The 1925 Diphtheria Antitoxin Run to Nome-Alaska: A Public Health Illustration of Human-Animal Collaboration	Journal of Medical Humanities		1041-3545	10.1007/s10912-016-9428-y	://WOS:000478753900001	Diphtheria is an acute toxin-mediated superficial infection of the respiratory tract or skin caused by the aerobic gram-positive bacillus Corynebacterium diphtheriae. The epidemiology of infection and clinical manifestations of the disease vary in different parts of the world. Historical accounts of diphtheria epidemics have been described in many parts of the world since antiquity. Developed in …	2019-09	2021-08-12 15:43:21	2021-08-12 15:43:21		287-296		3	40														WOS:000478753900001
NPVUZW53	journalArticle	2019	Abrams, Brittany; Wavreille, Vincent A.; Husbands, Brian D.; Matz, Brad M.; Massari, Federico; Liptak, Julius M.; Cray, Megan T.; Souza, Carlos Henrique de Mello; Wustefeld-Janssens, Brandan G.; Oblak, Michelle L.; Su, Lillian; Selmic, Laura E.	Perioperative complications and outcome after surgery for treatment of gastric carcinoma in dogs: A Veterinary Society of Surgical Oncology retrospective study of 40 cases (2004-2018)	Veterinary Surgery		0161-3499	10.1111/vsu.13239	://WOS:000478095100001	Objective To describe the clinical characteristics, perioperative complications, and outcomes in dogs surgically treated for gastric carcinoma. Study design Multi-institutional retrospective case series. Animals Forty client-owned dogs with histologically confirmed gastric carcinoma. Methods Medical records were reviewed for preoperative diagnostics, surgery, histopathology, postoperative complic…	2019-08	2021-08-12 15:43:21	2021-08-12 15:43:21		923-932		6	48														WOS:000478095100001
4ZE63A3B	journalArticle	2020	Abrego, Veronica	Materiality in Julio Cortazar's literature-rereading "Axolotl," "No se culpe a nadie" and the almanac books	Neohelicon		0324-4652	10.1007/s11059-020-00555-w	://WOS:000571739700001	In the light of the material turn in the Humanities some aspects of Julio Cortazar's (1914-1984) work become very evident today as a laboratory of the future. For Cortazar, reading was a transforming impulse, part of a process of liberation from mental ties to which he contributed as an author, challenging the barrier between the fantastic and the real, the limit between the human and the animal,…	2020-12	2021-08-12 15:43:22	2021-08-12 15:43:22		477-503		2	47														WOS:000571739700001
FTHVVAGP	journalArticle	2020	Abrego, Veronica	Materiality in Julio Cortazar's literature-rereading "Axolotl," "No se culpe a nadie" and the almanac books	Neohelicon		0324-4652	10.1007/s11059-020-00555-w	://WOS:000571739700001	In the light of the material turn in the Humanities some aspects of Julio Cortazar's (1914-1984) work become very evident today as a laboratory of the future. For Cortazar, reading was a transforming impulse, part of a process of liberation from mental ties to which he contributed as an author, challenging the barrier between the fantastic and the real, the limit between the human and the animal,…	2020-12	2021-08-12 15:43:22	2021-08-12 15:43:22		477-503		2	47														WOS:000571739700001
RUCWL8JN	journalArticle	1939	Ackert, J. E.; Edgar, S. A.; Frick, L. P.	Goblet cells and age resistance of animals to parasitism	Trans Amer Microsc Soc			10.2307/3222652	://BCI:BCI19391300006127	Evidence is presented that older chicks have larger numbers of duodenal goblet cells than younger chicks of the same breed. Evidence of the same kind is given which shows that older rats likewise have larger numbers of duodenal goblet cells than do young rats. By growing young intestinal nematodes, Ascaridia lineata, in artificial culture media into which mucus from the duodenal goblet cells from…	1939	2021-08-12 15:43:22	2021-08-12 15:43:22		81-89		-1	58														BCI:BCI19391300006127
2UFZP6UK	journalArticle	2007	Adelman, Juliana	Eozoon: debunking the dawn animal	Endeavour		0160-9327	10.1016/j.endeavour.2007.07.002	://WOS:000250656500003	Discovered in the nineteenth century by the Canadian Geological Survey, the Eozoon canadense fossil, or 'dawn animal of Canada', created a sensation in the geological community. Only a few initially challenged its status as a fossil organism, including two professors in the remote Irish town of Galway. These men claimed that Eozoon was nothing more than a mineral formation and did not represent t…	2007-09	2021-08-12 15:43:22	2021-08-12 15:43:22		94-98		3	31														WOS:000250656500003
K8PZNGA2	journalArticle	2007	Adelman, Juliana	Eozoon: debunking the dawn animal	Endeavour		0160-9327	10.1016/j.endeavour.2007.07.002	://WOS:000250656500003	Discovered in the nineteenth century by the Canadian Geological Survey, the Eozoon canadense fossil, or 'dawn animal of Canada', created a sensation in the geological community. Only a few initially challenged its status as a fossil organism, including two professors in the remote Irish town of Galway. These men claimed that Eozoon was nothing more than a mineral formation and did not represent t…	2007-09	2021-08-12 15:43:22	2021-08-12 15:43:22		94-98		3	31														WOS:000250656500003
JDRGNN38	journalArticle	2017	Adler, Gillian	CANINE INTERCESSORS AND FEMALE RELIGIOUS METAPHOR IN &ITSIR GOWTHER&IT	Comitatus-a Journal of Medieval and Renaissance Studies		0069-6412	10.1353/cjm.2017.0002	://WOS:000413711300003	In the late Middle English poem Sir Gowther, the eponymous protagonist, who is the son of a devil, embarks on a penitential journey in which he must atone for the sacrilegious crimes he committed in his infancy and adolescence. The poem departs from the conventional trajectory of medieval romance not only through the initial narrative of Gowther's sinful paternal origins, but also by making Gowth…	2017	2021-08-12 15:43:22	2021-08-12 15:43:22		49-71			48														WOS:000413711300003
JIJEQ9BX	journalArticle	2014	Aenishaenslin, Cecile; Simon, Audrey; Forde, Taya; Ravel, Andre; Proulx, Jean-Francois; Fehlner-Gardiner, Christine; Picard, Isabelle; Belanger, Denise	Characterizing Rabies Epidemiology in Remote Inuit Communities in Qu,bec, Canada: A "One Health" Approach	Ecohealth		1612-9202	10.1007/s10393-014-0923-1	://WOS:000339720200015	Rabies is endemic throughout arctic areas including the region of Nunavik, situated north of the 55th parallel of Qu,bec, Canada, and raises public health concerns. The aim of this paper is to provide a descriptive overview of the temporal and regional distributions of three important components of arctic rabies in Nunavik from 1999 to 2012, following a "One Health" approach: animal rabies tests …	2014-09	2021-08-12 15:43:22	2021-08-12 15:43:22		343-355		3	11														WOS:000339720200015
RH92BG4K	journalArticle	2006	Aerts, S.; Lips, D.; Spencer, S.; Decuypere, E.; De Tavernier, J.	A new framework for the assessment of animal welfare: Integrating existing knowledge from a practical ethics perspective	Journal of Agricultural & Environmental Ethics		1187-7863	10.1007/s10806-005-4376-y	://WOS:000236391100009	When making an assessment of animal welfare, it is important to take environmental (housing) or animal-based parameters into account. An alternative approach is to focus on the behavior and appearance of the animal, without making actual measurements or quantifying this. None of these tell the whole story. In this paper, we suggest that it is possible to find common ground between these (seemingl…	2006-02	2021-08-12 15:43:22	2021-08-12 15:43:22		67-76		1	19														WOS:000236391100009
WAHHSTL4	journalArticle	2006	Aerts, S.; Lips, D.; Spencer, S.; Decuypere, E.; De Tavernier, J.	A new framework for the assessment of animal welfare: Integrating existing knowledge from a practical ethics perspective	Journal of Agricultural & Environmental Ethics		1187-7863	10.1007/s10806-005-4376-y	://WOS:000236391100009	When making an assessment of animal welfare, it is important to take environmental (housing) or animal-based parameters into account. An alternative approach is to focus on the behavior and appearance of the animal, without making actual measurements or quantifying this. None of these tell the whole story. In this paper, we suggest that it is possible to find common ground between these (seemingl…	2006-02	2021-08-12 15:43:22	2021-08-12 15:43:22		67-76		1	19														WOS:000236391100009
FZCCQ53R	journalArticle	2021	Aftandilian, Dave	Teaching Animals and Religion	Worldviews-Global Religions Culture and Ecology		1363-5247	10.1163/15685357-20211007	://WOS:000631738100004	Although animals have served as subjects and objects of religion since the Paleolithic, they are often omitted from standard religious studies courses. In this article, I discuss some best practices for introducing students to the study of animals and religion. After outlining some of the benefits of teaching about animals and religion, I explain the pros and cons of the two main approaches: by t…	2021-03	2021-08-12 15:43:22	2021-08-12 15:43:22		48-70		1	25														WOS:000631738100004
LIPBWXNR	journalArticle	2019	Agusti Aparisi, Carme	The vampire by Guillermo del Toro: between the tradition and the modernity of myth	Anales De Literatura Hispanoamericana		0210-4547	10.5209/alhi.66791	://WOS:000530130400022	Starting from the purest Central European tradition, Del Toro presents us with a vampire, Strigoi, who has evolved from a humanising vampiric vision (Rice) to become a terrifying monster that will destroy today's society. Vampirism is an epidemic that will announce a pre-apocalyptic society, a virus that will infect humanity and turn it into a monster. Classic topics and innovations form part of …	2019	2021-08-12 15:43:22	2021-08-12 15:43:22		405-424			48														WOS:000530130400022
S5I4JC75	journalArticle	2019	Ahmad, Ali Nobil	Disaster cosmologies in comparative perspective: Islam, climate change and the 2010 floods in Pakistan's Southern Punjab	Journal of Historical Sociology		0952-1909	10.1111/johs.12235	://WOS:000490250800001	As humanity enters a new era of climate-induced unpredictability, research into the role of religion in shaping perceptions of, and responses to disaster will become increasingly important. This is particularly true of South Asia, which contains dense populations certain to be adversely affected by climate change. This contribution explores the way religion shapes and mediates responses to disast…	2019-09	2021-08-12 15:43:22	2021-08-12 15:43:22		311-330		3	32														WOS:000490250800001
QYH47AF7	journalArticle	2020	Ahmadi, Anas	Symbolism of sacred and profane animals in the Quran	Masyarakat Kebudayaan Dan Politik		2086-7050	10.20473/mkp.V33I12020.15-25	://WOS:000543552600002	The story of animal symbolism is associated with knowledge and wisdom. This is in order to be used as an example by humans as a valuable lesson. Humans can learn ethics from fables. In the modern view, the symbolism of animals in relation to the issue of eco-psychology has become a trending topic. This study aims to explore the symbolism of sacred and profane animals in the Quran through a hermen…	2020-03	2021-08-12 15:43:23	2021-08-12 15:43:23		15-25		1	33														WOS:000543552600002
TQ56PR9Y	journalArticle	2020	Ahmadi, Anas	Symbolism of sacred and profane animals in the Quran	Masyarakat Kebudayaan Dan Politik		2086-7050	10.20473/mkp.V33I12020.15-25	://WOS:000543552600002	The story of animal symbolism is associated with knowledge and wisdom. This is in order to be used as an example by humans as a valuable lesson. Humans can learn ethics from fables. In the modern view, the symbolism of animals in relation to the issue of eco-psychology has become a trending topic. This study aims to explore the symbolism of sacred and profane animals in the Quran through a hermen…	2020-03	2021-08-12 15:43:23	2021-08-12 15:43:23		15-25		1	33														WOS:000543552600002
MYCCIGSK	journalArticle	2010	Ahn, Namyeon	Study of Different Types of 'Unemployed' in Modern Novels Written after the Foreign Currency Crisis			1226-7627		://KJD:ART001473737	This study examined different types of the 'unemployed' that have constantly been depicted as social issues in Korean novels in the 2000s. The aftermath of the Foreign Currency Crisis in 1997 has struck the economic foundation of Korean society for 10 years and contributed to infinite reproduction through frequent restructuring. The biggest victims of this phenomenon are the young men and women o…	2010	2021-08-12 15:43:23	2021-08-12 15:43:23		285-307			32														KJD:ART001473737
JIQBGZJ5	journalArticle	2019	Ahn, Sunyoung	Chasing a Moving Target: Environmental Justice in Amitav Ghosh’s The Hungry Tide	Studies in Modern Fiction		1229-7232		://KJD:ART002540897	In Amitav Ghosh’s The Hungry Tide (2004) are the stories of humans and animals, who suffer the consequences of British colonialism, state violence, and even well-intentioned conservationist movements. Especially prominent is the story of the indigenous population of humans and tigers in the islands of the Sundarbans, whose well-being is pit against one another so that justice for humans leads to …	2019	2021-08-12 15:43:23	2021-08-12 15:43:23		265-288		3	26														KJD:ART002540897
C2I56WQQ	journalArticle	2019	Ahn, Sunyoung	Chasing a Moving Target: Environmental Justice in Amitav Ghosh’s The Hungry Tide	Studies in Modern Fiction		1229-7232		://KJD:ART002540897	In Amitav Ghosh’s The Hungry Tide (2004) are the stories of humans and animals, who suffer the consequences of British colonialism, state violence, and even well-intentioned conservationist movements. Especially prominent is the story of the indigenous population of humans and tigers in the islands of the Sundarbans, whose well-being is pit against one another so that justice for humans leads to …	2019	2021-08-12 15:43:23	2021-08-12 15:43:23		265-288		3	26														KJD:ART002540897
LXMPQDT9	journalArticle	2021	Ahn, Sunyoung	Animal Ethics and the Human Question in J. M. Coetzee’s Disgrace	The Journal of English Language and Literature		1016-2283		://KJD:ART002703862	In Disgrace, J. M. Coetzee scrutinizes what it might mean, in post-apartheid South Africa still fraught with racial and political animosity, to tell the story of a disgraced man learning to relate to animals with compassion and humility. The novel highlights the urgency of this animal ethics in that it mitigates the cruelty of utilitarian logic that reduces all living beings to the status of disp…	2021	2021-08-12 15:43:23	2021-08-12 15:43:23		2021-03-01		1	67														KJD:ART002703862
Q4GXJ88S	journalArticle	2021	Ahn, Sunyoung	Animal Ethics and the Human Question in J. M. Coetzee’s Disgrace	The Journal of English Language and Literature		1016-2283		://KJD:ART002703862	In Disgrace, J. M. Coetzee scrutinizes what it might mean, in post-apartheid South Africa still fraught with racial and political animosity, to tell the story of a disgraced man learning to relate to animals with compassion and humility. The novel highlights the urgency of this animal ethics in that it mitigates the cruelty of utilitarian logic that reduces all living beings to the status of disp…	2021	2021-08-12 15:43:23	2021-08-12 15:43:23		2021-03-01		1	67														KJD:ART002703862
FJR6IR97	journalArticle	2016	Aihara, Y.; Hosaka, T.; Yasuda, M.; Hashim, M.; Numata, S.	MAMMALIAN WILDLIFE TOURISM IN SOUTH-EAST ASIAN TROPICAL RAINFORESTS: THE CASE OF ENDAU ROMPIN NATIONAL PARK, MALAYSIA	Journal of Tropical Forest Science		0128-1283		://WOS:000378650900008	Wildlife tourism is for the purpose of watching and/or encountering wildlife. In South-east Asia, mammalian wildlife tourism is less popular than in Africa. This is because mammalian wildlife tourism in South-East Asia is generally targeted at terrestrial national parks with forest fauna, as it is difficult to observe mammals in dense rainforest. To assess the potential of a South-East Asian nati…	2016	2021-08-12 15:43:23	2021-08-12 15:43:23		167-181		2	28														WOS:000378650900008
DXKSGC6H	journalArticle	2014	Aikimbayev, A.; Briggs, D.; Coltan, G.; Dodet, B.; Farahtaj, F.; Imnadze, P.; Korejwo, J.; Moiseieva, A.; Tordo, N.; Usluer, G.; Vodopija, R.; Vranjes, N.	Fighting Rabies in Eastern Europe, the Middle East and Central Asia - Experts Call for a Regional Initiative for Rabies Elimination	Zoonoses and Public Health		1863-1959	10.1111/zph.12060	://WOS:000334537200008	MEEREB is an informal network of rabies experts from the Middle East, Eastern Europe and Central Asia, seeking to eliminate rabies from the region. They met for the second time to review the current rabies situation, both globally and in their respective countries, highlighting current rabies control problems and potential solutions. Success stories in Latin America, in Western Europe, in some As…	2014-05	2021-08-12 15:43:23	2021-08-12 15:43:23		219-226		3	61														WOS:000334537200008
RRJ454B7	journalArticle	2014	Aikimbayev, A.; Briggs, D.; Coltan, G.; Dodet, B.; Farahtaj, F.; Imnadze, P.; Korejwo, J.; Moiseieva, A.; Tordo, N.; Usluer, G.; Vodopija, R.; Vranjes, N.	Fighting Rabies in Eastern Europe, the Middle East and Central Asia - Experts Call for a Regional Initiative for Rabies Elimination	Zoonoses and Public Health		1863-1959	10.1111/zph.12060	://WOS:000334537200008	MEEREB is an informal network of rabies experts from the Middle East, Eastern Europe and Central Asia, seeking to eliminate rabies from the region. They met for the second time to review the current rabies situation, both globally and in their respective countries, highlighting current rabies control problems and potential solutions. Success stories in Latin America, in Western Europe, in some As…	2014-05	2021-08-12 15:43:23	2021-08-12 15:43:23		219-226		3	61														WOS:000334537200008
5UJLT58F	journalArticle	2008	Aizawa, Shinichi	Retrospective an reverse genetics in mice around the world and in Japan	Development Growth & Differentiation		0012-1592	10.1111/j.1440-169X.2008.01004.x	://WOS:000257116500005	The 2007 Nobel Prize for Physiology or Medicine was awarded to Mario R. Capecchi, Martin J. Evans and Oliver Smithies for their contribution in generating mutant mice by gene targeting in embryonic stem (ES) cells. Although there are many experimental animals, it is yet only in mouse that one can genetically examine functions of genes at will. It was merely a dream in the early 1980s that genetic…	2008-06	2021-08-12 15:43:23	2021-08-12 15:43:23		S29-S34			50														WOS:000257116500005
84FJPD4I	journalArticle	2008	Aizawa, Shinichi	Retrospective an reverse genetics in mice around the world and in Japan	Development Growth & Differentiation		0012-1592	10.1111/j.1440-169X.2008.01004.x	://WOS:000257116500005	The 2007 Nobel Prize for Physiology or Medicine was awarded to Mario R. Capecchi, Martin J. Evans and Oliver Smithies for their contribution in generating mutant mice by gene targeting in embryonic stem (ES) cells. Although there are many experimental animals, it is yet only in mouse that one can genetically examine functions of genes at will. It was merely a dream in the early 1980s that genetic…	2008-06	2021-08-12 15:43:23	2021-08-12 15:43:23		S29-S34			50														WOS:000257116500005
VHTXSHV3	journalArticle	2010	Akila, Natarajan; Chander, Mahesh	Management practices followed for draught cattle in the southern part of India	Tropical Animal Health and Production		0049-4747	10.1007/s11250-009-9412-x	://WOS:000273854900015	A study was conducted to determine the management practices followed by the farmers for draught cattle in Tamil Nadu state, India. Methods of procurement of animals, use of female animals, breeds preferred, housing, health, disposal of animals, feeding, shoeing, purchase of animal-drawn implements and their maintenance were all assessed with 210 farmers from seven districts across different agro-…	2010-02	2021-08-12 15:43:24	2021-08-12 15:43:24		239-245		2	42														WOS:000273854900015
XE76GWD6	journalArticle	1979	Akiyama, C.	POOR ELEPHANTS - SAD TRUE STORY OF ANIMALS AND PEOPLE AND WAR - TSUCHIYA,Y	Japan Quarterly		0021-4590		://WOS:A1979HQ89600020		1979	2021-08-12 15:43:24	2021-08-12 15:43:24		558-559		4	26														WOS:A1979HQ89600020
5IIPDA4A	journalArticle	1979	Akiyama, C.	POOR ELEPHANTS - SAD TRUE STORY OF ANIMALS AND PEOPLE AND WAR - TSUCHIYA,Y	Japan Quarterly		0021-4590		://WOS:A1979HQ89600020		1979	2021-08-12 15:43:24	2021-08-12 15:43:24		558-559		4	26														WOS:A1979HQ89600020
PCI562QS	journalArticle	2012	Akser, Murat; Baybars-Hawks, Banu	Media and Democracy in Turkey: Toward a Model of Neoliberal Media Autocracy	Middle East Journal of Culture and Communication		1873-9857	10.1163/18739865-00503011	://WOS:000214540600004	This paper reveals the ways in which media autocracy operates on political, judicial, economic and discursive levels in post-2007 Turkish media. Newsmakers in Turkey currently experience five different systemic kinds of neoliberal government pressures to keep their voice down: conglomerate pressure, judicial suppression, online banishment, surveillance defamation and accreditation discrimination.…	2012	2021-08-12 15:43:24	2021-08-12 15:43:24		302-321		3	5														WOS:000214540600004
WJF7FCJD	journalArticle	2006	Aksoy, Asu	Transnational virtues and cool loyalties: Responses of Turkish-speaking migrants in London to September 11	Journal of Ethnic and Migration Studies		1369-183X	10.1080/13691830600761487	://WOS:000239427400002	This article examines the responses of Turkish-speaking migrants in London to the events surrounding September 11. I argue that they have developed a 'transnational sensibility' which was rendered problematic when political leaders demanded loyalty to 'us' and opposition to 'them' A transnational sensibility defies the logics and loyalties of modern political systems. The limits of multicultural …	2006-08	2021-08-12 15:43:24	2021-08-12 15:43:24		923-946		6	32														WOS:000239427400002
ERKR5R7V	journalArticle	2021	Aktulum, Kubilay	Gilbert Durand and Folklore: Theriomorphic Images and Their Symbolic Values in the Anthropological Structures of the Imaginary	Milli Folklor		1300-3984		://WOS:000631334700005	Classification of the images / symbols / archetypes proposed by Gilbert Durand's The Anthropological Structures of the Imaginary, that is, the model for analyzing the imaginary provides a basic conceptual space and model in understanding the ways of thinking, believing, and living of an individual (an author or artist) or society as well as the human mind. Throuht these, Gilbert Durand identifies…	2021	2021-08-12 15:43:24	2021-08-12 15:43:24		32-44		129															WOS:000631334700005
2X3DVLRX	journalArticle	2011	Alagona, Peter S.	introduction: fifty years of wildlife in america	Environmental History		1084-5453	10.1093/envhis/emr040	://WOS:000293601700001	Historians who have written about wildlife in North America have told their stories in many ways: as tales of ecological decline, tragedies of the commons, chronicles of scientific discovery, parables of ethical redemption, clashes of values, reorganizations of spatial relationships, expansions of federal authority, and struggles of conservation versus social justice. This essay introduces the "F…	2011-07	2021-08-12 15:43:24	2021-08-12 15:43:24		391-397		3	16														WOS:000293601700001
4U33EXEP	journalArticle	2011	Alagona, Peter S.	introduction: fifty years of wildlife in america	Environmental History		1084-5453	10.1093/envhis/emr040	://WOS:000293601700001	Historians who have written about wildlife in North America have told their stories in many ways: as tales of ecological decline, tragedies of the commons, chronicles of scientific discovery, parables of ethical redemption, clashes of values, reorganizations of spatial relationships, expansions of federal authority, and struggles of conservation versus social justice. This essay introduces the "F…	2011-07	2021-08-12 15:43:24	2021-08-12 15:43:24		391-397		3	16														WOS:000293601700001
WT7IBG62	journalArticle	2021	Alamgir, Aamir; Khan, Moazzam Ali; Iftikhar, Talha; Shaukat, Syed Shahid	PUBLIC HEALTH ASSESSMENT AND WATER QUALITY INDEX OF TANKER WATER AVAILABLE IN KARACHI CITY	International Journal of Biology and Biotechnology		1810-2719		://BCI:BCI202100518162	The current assessment aimed to evaluate physico-chemical, metal and microbiological characteristics along with Water Quality Index (WQI) of tanker water (12 samples) which were collected during 2018 from Karachi city. The water samples were investigated for pH, Turbidity, TDS (Total dissolved solids), Chloride, Hardness (as CaCO3), Alkalinity, Nitrate, Phosphate and Sulphate. These parameters we…	2021-04	2021-08-12 15:43:24	2021-08-12 15:43:24		281-297		2	18														BCI:BCI202100518162
7CDKQDN4	journalArticle	2020	Alaurin, Edgardo D.	Mary, Mother of the Light and Salvation	Philippiniana Sacra		0115-9577		://WOS:000576434400004	The Lord is my Light and my Salvation, I will fear no one. The Lord protects me from all danger; I will never be afraid! (Ps. 27:1). The psalm is very definitive about the Lord being our Light and Salvation, which is a proclamation of faith, trust, and confidence of one who relies in God's unwavering protection and providence. In His public ministry, Jesus openly proclaimed: I am the Light of the…	2020-09	2021-08-12 15:43:24	2021-08-12 15:43:24		473-495		166	55														WOS:000576434400004
UGGYKS7H	journalArticle	2020	Albaghli, Bashar; Carlucci, Leonardo	The Link between Muslim Religiosity and Negative Attitudes toward the West: An Arab Study	International Journal for the Psychology of Religion		1050-8619	10.1080/10508619.2020.1824720	://WOS:000574014800001	Islam is the fastest growing religion in the world, with Muslims being the majority in 50 countries. The substantial numbers of Muslim immigrants moving to the West and the fact that Muslim values are quite different from the secular system adopted by Europeans and Americans are more reasons why it is imperative to understand their attitudes toward Westerners. The present study examined and analy…	2020	2021-08-12 15:43:24	2021-08-12 15:43:24																			WOS:000574014800001
W2BMKBJ7	journalArticle	2021	Alberghini, Jennifer	Knowing Nature: Bear-Human Bestiality in the Gesta Romanorum	Folklore		0015-587X	10.1080/0015587x.2021.1894833	://WOS:000661360100004	The exemplum 'Two Princes Born of a She-Bear' from the Gesta Romanorum is unique in its joining of two different folktale types. Billed by twentieth-century editors as 'Androcles and the Lion', which reflects the story's opening, the majority of the plot resembles the 'Strong John' narrative, also referred to as 'Juan Oso' or 'John the Bear', with its story of bestiality. Yet it differs from most…	2021-04-03	2021-08-12 15:43:24	2021-08-12 15:43:24		189-207		2	132														WOS:000661360100004
8E8QS3LC	journalArticle	2021	Alberghini, Jennifer	Knowing Nature: Bear-Human Bestiality in the Gesta Romanorum	Folklore		0015-587X	10.1080/0015587x.2021.1894833	://WOS:000661360100004	The exemplum 'Two Princes Born of a She-Bear' from the Gesta Romanorum is unique in its joining of two different folktale types. Billed by twentieth-century editors as 'Androcles and the Lion', which reflects the story's opening, the majority of the plot resembles the 'Strong John' narrative, also referred to as 'Juan Oso' or 'John the Bear', with its story of bestiality. Yet it differs from most…	2021-04-03	2021-08-12 15:43:24	2021-08-12 15:43:24		189-207		2	132														WOS:000661360100004
Z96RXNNL	journalArticle	1984	Albert, D. J.; Walsh, M. L.	NEURAL SYSTEMS AND THE INHIBITORY MODULATION OF AGONISTIC BEHAVIOR - A COMPARISON OF MAMMALIAN-SPECIES	Neuroscience and Biobehavioral Reviews		0149-7634	10.1016/0149-7634(84)90017-4	://WOS:A1984SR72600002		1984	2021-08-12 15:43:24	2021-08-12 15:43:24		2024-05-01		1	8														WOS:A1984SR72600002
QJKAQ4HX	journalArticle	2011	Albertini, Emidio; Raggi, Lorenzo; Vagnini, Manuela; Sassolini, Alessandro; Achilli, Alessandro; Marconi, Gianpiero; Cartechini, Laura; Veronesi, Fabio; Falcinelli, Mario; Brunetti, Brunetto Giovanni; Miliani, Costanza	Tracing the biological origin of animal glues used in paintings through mitochondrial DNA analysis	Analytical and Bioanalytical Chemistry		1618-2642	10.1007/s00216-010-4287-2	://WOS:000287703000010	We report the development of a suitable protocol for the identification of the biological origin of binding media on tiny samples from ancient paintings, by exploitation of the high specificity and high sensitivity offered by the state-of-the art DNA analysis. In particular, our aim was to molecularly characterize mitochondrial regions of the animal species traditionally employed for obtaining gl…	2011-03	2021-08-12 15:43:25	2021-08-12 15:43:25		2987-2995		9	399														WOS:000287703000010
MNRHGD8Q	journalArticle	2017	Albornoz, Mauricio	La simpatía de la formulación dogmática. una perspectiva teológica desde los sermones parroquiales de J.H. Newman	Cuestiones Teológicas		0120-131X	10.18566/cueteo.v44n102.a09	://SCIELO:S0120-131X2017000200423	Abstract Religious faith is practical: it is a reality in which the supernatural grace that precedes it, and that makes it possible, is melted with the human conditions required to embrace and experience it. In accordance with such understanding of the theology of faith, J. H. Newman's Parochial and Plain Sermons, preached between 1824 and 1843, pose the believer experience as a realization inste…	2017-12	2021-08-12 15:43:25	2021-08-12 15:43:25		423-451		102	44														SCIELO:S0120-131X2017000200423
9IVXYBG4	journalArticle	2017	Alder, Emily	(Re)encountering monsters: animals in early-twentieth-century weird fiction	Textual Practice		0950-236X	10.1080/0950236x.2017.1358686	://WOS:000410830500003	Early-twentieth-century weird tales occupy an important place in the development of genre fictions. Among the innovations they contribute are new forms of monsters, diverging from earlier Gothic or mythological traditions, which spring, in part, from a strand of post-Darwinian thought that understood any bodily shape to be possible in adaptation to environmental conditions. This paper explores th…	2017	2021-08-12 15:43:25	2021-08-12 15:43:25		1083-1100		6	31														WOS:000410830500003
GN84YLWG	journalArticle	2017	Alder, Emily	(Re)encountering monsters: animals in early-twentieth-century weird fiction	Textual Practice		0950-236X	10.1080/0950236x.2017.1358686	://WOS:000410830500003	Early-twentieth-century weird tales occupy an important place in the development of genre fictions. Among the innovations they contribute are new forms of monsters, diverging from earlier Gothic or mythological traditions, which spring, in part, from a strand of post-Darwinian thought that understood any bodily shape to be possible in adaptation to environmental conditions. This paper explores th…	2017	2021-08-12 15:43:25	2021-08-12 15:43:25		1083-1100		6	31														WOS:000410830500003
33QPK5JM	journalArticle	2017	Alder, Emily	(Re)encountering monsters: animals in early-twentieth-century weird fiction	Textual Practice		0950-236X	10.1080/0950236x.2017.1358686	://WOS:000410830500003	Early-twentieth-century weird tales occupy an important place in the development of genre fictions. Among the innovations they contribute are new forms of monsters, diverging from earlier Gothic or mythological traditions, which spring, in part, from a strand of post-Darwinian thought that understood any bodily shape to be possible in adaptation to environmental conditions. This paper explores th…	2017	2021-08-12 15:43:25	2021-08-12 15:43:25		1083-1100		6	31														WOS:000410830500003
ZIVXCICQ	journalArticle	2013	Alemayehu, Gezahegn; Zewde, Girma; Admassu, Berhanu	Risk assessments of lumpy skin diseases in Borena bull market chain and its implication for livelihoods and international trade	Tropical Animal Health and Production		0049-4747	10.1007/s11250-012-0340-9	://WOS:000319361500011	Risks of introduction of lumpy skin disease (LSD) through traded Borena bulls to market chain and its consequences were assessed. The assessment used the framework that has been recommended by the World Animal Health Organization (OIE) for risk analysis. Likelihoods for release and exposure were estimated by a qualitative scale ranging from negligible to very high, whereas the consequences which …	2013-06	2021-08-12 15:43:25	2021-08-12 15:43:25		1153-1159		5	45														WOS:000319361500011
VANZMB8T	journalArticle	1998	Alemseged, Z.; Geraads, D.	Theropithecus atlanticus (Thomas, 1884) (Primates : Cercopithecidae) from the late Pliocene of Ahl al Oughlam, Casablanca, Morocco	Journal of Human Evolution		0047-2484	10.1006/jhev.1998.9999	://WOS:000074308800003	The site of Ahl al Oughlam near Casablanca, Morocco, dated to ca. 2.5 Ma, has yielded a good sample of Theropithecus atlanticus (Thomas, 1884), a North African late Pliocene species previously known only by its holotype, a lower molts from Algeria. Theropithecus atlanticus, which can now be much better defined, is clearly distinct from other species of the genus, which is thus more diverse than p…	1998-06	2021-08-12 15:43:25	2021-08-12 15:43:25		609-621		6	34														WOS:000074308800003
BT3J4F6Y	journalArticle	2013	Aletti, F.; Hammond, R. L.; Sala-Mercado, J. A.; Chen, X.; O'Leary, D. S.; Baselli, G.; Mukkamala, R.	Cardiac output is not a significant source of low frequency mean arterial pressure variability	Physiological Measurement		0967-3334	10.1088/0967-3334/34/9/1207	://WOS:000323550300019	Spontaneous mean arterial pressure (MAP) variability may be mainly due to fluctuations in cardiac output (CO) and total peripheral resistance (TPR). While high frequency (HF similar to 0.25 Hz) oscillations in MAP are ultimately driven by respiration, the source of low frequency (LF similar to 0.1 Hz) fluctuations has not been fully elucidated. It is known that CO buffers these oscillations, but …	2013-09	2021-08-12 15:43:25	2021-08-12 15:43:25		1207-1216		9	34														WOS:000323550300019
IBVTWB5V	journalArticle	2017	Alexander, Lynn M.	Diminishing Violence: Strategising Character in Industrial Fiction	Victoriographies-a Journal of Nineteenth-Century Writing 1790-1914		2044-2416	10.3366/vic.2017.0269	://WOS:000403362200005	In Mary Barton and Felix Holt, Gaskell and Eliot distract readers from the violence within their novels in a number of ways: the early definition of character, the use of time to distance events, and the interruption of the narrative with long passages of time concentrating on a parallel domestic story. Their strategy is to defuse the fear of violence even as they present it. Showing violence as …	2017-07	2021-08-12 15:43:25	2021-08-12 15:43:25		161-177		2	7														WOS:000403362200005
SQX8G38F	journalArticle	2017	Alexander, Lynn M.	Diminishing Violence: Strategising Character in Industrial Fiction	Victoriographies-a Journal of Nineteenth-Century Writing 1790-1914		2044-2416	10.3366/vic.2017.0269	://WOS:000403362200005	In Mary Barton and Felix Holt, Gaskell and Eliot distract readers from the violence within their novels in a number of ways: the early definition of character, the use of time to distance events, and the interruption of the narrative with long passages of time concentrating on a parallel domestic story. Their strategy is to defuse the fear of violence even as they present it. Showing violence as …	2017-07	2021-08-12 15:43:25	2021-08-12 15:43:25		161-177		2	7														WOS:000403362200005
7CCPGERC	journalArticle	2004	Alexander, R. McNeill	Hitching a lift hydrodynamically--in swimming, flying and cycling	Journal of biology			10.1186/jbiol5	://MEDLINE:15132738	Swimming animals set the water around them moving, and flying animals generate air movements. Other animals traveling with them can save energy by exploiting these movements of the fluid medium; similarly, a cyclist can save energy by riding close behind another. A new study of dolphin mothers and calves exemplifies the advantages of moving in concert.	2004	2021-08-12 15:43:25	2021-08-12 15:43:25		2021-07-07		2	3														MEDLINE:15132738
LV28R9XD	journalArticle	2020	Alfayate Miguelez, Santiago; Garcia-Marcos, Luis	Rational use of antimicrobials in the treatment of upper airway infections	Jornal De Pediatria		0021-7557	10.1016/j.jped.2019.11.001	://WOS:000528163900013	Objective: To analyze the main cause of the irresponsible use of antibiotics at the pediatric level in a very frequent, usually self-limited, and typically viral condition: upper airway respiratory infections. Sources: Different databases were searched using specific terms related to resistance to antibiotics, upper airway respiratory infections, and pediatrics patients. Summary of the findings: …	2020-03	2021-08-12 15:43:25	2021-08-12 15:43:25		111-119			96														WOS:000528163900013
CFW9UX73	journalArticle	2011	Algers, Anne; Lindstrom, Berner; Pajor, Edmond A.	A New Format for Learning about Farm Animal Welfare	Journal of Agricultural & Environmental Ethics		1187-7863	10.1007/s10806-010-9271-5	://WOS:000294010500005	Farm animal welfare is a knowledge domain that can be regarded as a model for new ways of organizing learning and making higher education more responsive to the needs of society. Global concern for animal welfare has resulted in a great demand for knowledge. As a complement to traditional education in farm animal welfare, higher education can be more demand driven and look at a broad range of met…	2011-08	2021-08-12 15:43:25	2021-08-12 15:43:25		367-379		4	24														WOS:000294010500005
SJC5LVLP	journalArticle	2020	Alhadeff, Cara Judea	Disarticulated Membranes Pregnancy, Excess, and Radical Resistance	Frontiers-a Journal of Women Studies		0160-9009	10.1353/fro.2020.0034	://WOS:000616006400010	My color photography is a theater of psychological and physical transformations that reveal a luminescent excess. This excess combines both the civilized and the animalistic. For my photography series the Gestation Project I choreographed groups of ten to thirty naked pregnant women in San Francisco public spaces such as the zoo, hair salons, bookstores, nightclubs, boxing rings, and empty audito…	2020	2021-08-12 15:43:26	2021-08-12 15:43:26		192-207		3	41														WOS:000616006400010
KFJMLFLZ	journalArticle	2017	Alicea, Zaira R. Arvelo; Lysaker, Judith T.	Landscapes of Consciousness: Reading Theory of Mind in Dear Juno and Chato and the Party Animals	Childrens Literature in Education		0045-6713	10.1007/s10583-016-9295-1	://WOS:000407438100005	Picturebooks aid children's developing social understanding because they are dialogic, relational contexts where child readers have opportunities to engage vicariously with a wide range of imagined others. We use research by literacy and literature scholars, including our own past work, to showcase a series of visual and linguistic elements in picturebooks that invite readers to co-create charact…	2017-09	2021-08-12 15:43:26	2021-08-12 15:43:26		262-275		3	48														WOS:000407438100005
HX8ET8PW	journalArticle	2017	Alicea, Zaira R. Arvelo; Lysaker, Judith T.	Landscapes of Consciousness: Reading Theory of Mind in Dear Juno and Chato and the Party Animals	Childrens Literature in Education		0045-6713	10.1007/s10583-016-9295-1	://WOS:000407438100005	Picturebooks aid children's developing social understanding because they are dialogic, relational contexts where child readers have opportunities to engage vicariously with a wide range of imagined others. We use research by literacy and literature scholars, including our own past work, to showcase a series of visual and linguistic elements in picturebooks that invite readers to co-create charact…	2017-09	2021-08-12 15:43:26	2021-08-12 15:43:26		262-275		3	48														WOS:000407438100005
GA3FQFWI	journalArticle	2020	Alloun, Esther	Veganwashing Israel's Dirty Laundry? Animal Politics and Nationalism in Palestine-Israel	Journal of Intercultural Studies		0725-6868	10.1080/07256868.2019.1617254	://WOS:000469088100001	In popular media and public discourse, Israel has been referred to as 'the first vegan nation' and the 'global centre for veganism' because of the mainstreaming of veganism in the country in the 2010s. The article examines this triumphalist rhetoric and argues that animal welfare and veganism have been enrolled as a device to narrate the Israeli nation within terms of Jewish Israeli sovereignty. …	2020-01-02	2021-08-12 15:43:26	2021-08-12 15:43:26		24-41		1	41														WOS:000469088100001
HSC8HYCS	journalArticle	2020	Ally, Hamza Karam	'WHICH STORY DO YOU PREFER?': THE LIMITS OF THE SYMBOLIC IN YANN MARTEL'S LIFE OF PI	Literature and Theology		0269-1205	10.1093/litthe/frz048	://WOS:000562375200005	This article investigates the symbolic and the material in Yann Martel's novel Life of Pi. I develop through psychoanalytical and phenomenological argumentation a reading of Martel's book as an updating of Herman Melville's Moby Dick, in the sense that each tempts its protagonist to try to glimpse the presence of the divine within the indifferent mutability of animal natures. Like Ishmael, who al…	2020-03	2021-08-12 15:43:26	2021-08-12 15:43:26		83-100		1	34														WOS:000562375200005
NKYW29MB	journalArticle	2020	Ally, Hamza Karam	'WHICH STORY DO YOU PREFER?': THE LIMITS OF THE SYMBOLIC IN YANN MARTEL'S LIFE OF PI	Literature and Theology		0269-1205	10.1093/litthe/frz048	://WOS:000562375200005	This article investigates the symbolic and the material in Yann Martel's novel Life of Pi. I develop through psychoanalytical and phenomenological argumentation a reading of Martel's book as an updating of Herman Melville's Moby Dick, in the sense that each tempts its protagonist to try to glimpse the presence of the divine within the indifferent mutability of animal natures. Like Ishmael, who al…	2020-03	2021-08-12 15:43:26	2021-08-12 15:43:26		83-100		1	34														WOS:000562375200005
TC2GQ4B5	journalArticle	1976	Alm, A.; Liljedahl, S. O.; Stromberg, B.	CLINICAL AND EXPERIMENTAL EXPERIENCE IN RECONSTRUCTION OF ANTERIOR CRUCIATE LIGAMENT	Orthopedic Clinics of North America		0030-5898		://WOS:A1976BE12800022		1976	2021-08-12 15:43:26	2021-08-12 15:43:26		181-189		1	7														WOS:A1976BE12800022
KFC4NDW3	journalArticle	2008	Al-Masri, A. N.; Grabowski, N. T.; Abuseir, S.; Upmann, M.; Klein, G.	The position of the animal within Islam, from the Prophet's lifetime until the caliphate (approx. 610 to 1492 AC)	Tieraerztliche Umschau		0049-3864		://WOS:000259843800009	The present work focuses on the position of the animal in early Islamic and caliphate times (approx. 610 to 1492 AC). In those periods, the ethical basis for treating animals harmonically was laid by both Quran (i.e. the last revelation of god for the Semitic religions) and Sunna (works, opinions and quotes of the prophet Muhammad). The crucial factor is animals belong to the class of those being…	2008-09	2021-08-12 15:43:26	2021-08-12 15:43:26		510-515		9	63														WOS:000259843800009
5JHHUZ6F	journalArticle	2008	Al-Masri, A. N.; Grabowski, N. T.; Abuseir, S.; Upnann, M.; Klein, G.	The position of the animal within Islam, from the Prophet's lifetime until the caliphate (approx. 610 to 1492 AC)	Tieraerztliche Umschau		0049-3864		://WOS:000258241000008	The present work focuses on the position of the animal in early Islamic and caliphate times (approx. 610 to 1492 AC). In those periods, the ethical basis for treating animals harmonically was laid by both Quran (i.e. the last revelation of god for the Semitic religions) and Sunna (works, opinions and quotes of the prophet Muhammad). The crucial factor is, animals belong to the class of those bein…	2008-08	2021-08-12 15:43:26	2021-08-12 15:43:26		449-456		8	63														WOS:000258241000008
FPTF9XEU	journalArticle	2014	Almeida, Fernanda Maria de; Gomes, Marília Fernandes Maciel; Silva, Orlando Monteiro da	Notificações aos acordos TBT e SPS: diferentes objetivos e resultados sobre o comércio internacional de agroalimentos	Revista de Economia e Sociologia Rural		1806-9479		://SCIELO:S0103-20032014000100009	This study aims to assess the effects of different objectives contained in the notifications applied to the TBT and SPS Agreements of the World Trade Organization had on international trade in different agrifood products between 1996 and 2010. For this purpose, we used a gravity model, estimated by the method of sample selection. The results showed that notifications for the purposes of consumer …	2014-03	2021-08-12 15:43:26	2021-08-12 15:43:26		157-176		1	52														SCIELO:S0103-20032014000100009
GGTKLU9J	journalArticle	2008	Almeida, W. O.; Santana, G. G.; Vieira, W. L. S.; Wanderley, I. C.	Infection rates of pentastomids on lizards in urban habitats in the Brazilian northeast	Brazilian Journal of Biology		1519-6984	10.1590/s1519-69842008000400026	://WOS:000262904500026	The rates of pentastomid infections in the syntopic lizards Hemidactylus mabouia and Tropidurus hispidus inhabiting buildings at the Federal University of Paraiba, in Joao Pessoa, NE Brazil were examined, A total of 30 specimens of Hemidactylus mabouia and 55 specimens of Tropidurus hispidus were examined. The animals were sacrificed by freezing and then fixed and conserved in 70% alcohol. Analys…	2008-11	2021-08-12 15:43:26	2021-08-12 15:43:26		885-888		4	68														WOS:000262904500026
FUX8FNWY	journalArticle	2016	Almonacid Zapata, Fabián	Neoliberalismo y crisis económica: políticas estatales, mercado y agricultores en Chile, 1973-1985	Historia Crítica		0121-1617	10.7440/histcrit62.2016.06	://SCIELO:S0121-16172016000400007	This article deals with neoliberal policies in traditional agriculture in Chile and the southern farmers' demands that the government change these policies. From an initial state of discontent, the farmers' organizations moved on to action, eventually coming into frontal conflict with the government, mainly with the start of the economic crisis in 1982. It shows how the farmers' demands led to co…	2016-12	2021-08-12 15:43:26	2021-08-12 15:43:26		119-139		62	0														SCIELO:S0121-16172016000400007
VBKXDQ5R	journalArticle	2019	Aloi, Giovanni	Speculative Taxidermy: Inscribing Vulnerability	Configurations		1063-1801	10.1353/con.2019.0012	://WOS:000468574100004	"Speculative Taxidermy" is concerned with a range of contemporary works of art in which visible animal skin is critically employed as a defining indexical interface between animal, human, and the medium of representation itself. Approached in specific ways, preserved animal skin can unlock new ethical and political opportunities in human/animal relationships and convey the urgency of addressing c…	2019	2021-08-12 15:43:26	2021-08-12 15:43:26		187-209		2	27														WOS:000468574100004
H4T2Q9J7	journalArticle	2015	Alqerban, Ali; Jacobs, Reinhilde; Fieuws, Steffen; Willems, Guy	Radiographic predictors for maxillary canine impaction	American Journal of Orthodontics and Dentofacial Orthopedics		0889-5406	10.1016/j.ajodo.2014.11.018	://WOS:000350447200017	Introduction: The aims of this study were to compare 3-dimensional cone-beam computed tomography (CBCT) images of patients with unilaterally impacted canines and to determine the possible radiographic factors for prediction of maxillary canine impactions. Methods: The sample consisted of 65 patients ranging in age from 9.6 to 13.8 years. The patients comprised 43 girls and 22 boys, with a mean ag…	2015-03	2021-08-12 15:43:26	2021-08-12 15:43:26		345-354		3	147														WOS:000350447200017
5ER5NR9D	journalArticle	1985	Altschule, M. D.	THE CORONARY-OCCLUSION STORY - PROLONGED NEGLECT OF EARLY CLINICOPATHOLOGIC FINDINGS AND OF THE EXPERIMENTAL ANIMAL PHYSIOLOGY THEY STIMULATED	Chest		0012-3692	10.1378/chest.87.1.81	://WOS:A1985TY46200018		1985	2021-08-12 15:43:27	2021-08-12 15:43:27		81-84		1	87														WOS:A1985TY46200018
VHWGSJNG	journalArticle	1985	Altschule, M. D.	THE CORONARY-OCCLUSION STORY - PROLONGED NEGLECT OF EARLY CLINICOPATHOLOGIC FINDINGS AND OF THE EXPERIMENTAL ANIMAL PHYSIOLOGY THEY STIMULATED	Chest		0012-3692	10.1378/chest.87.1.81	://WOS:A1985TY46200018		1985	2021-08-12 15:43:27	2021-08-12 15:43:27		81-84		1	87														WOS:A1985TY46200018
S3BZKXBS	journalArticle	2018	Aluc, Engin; Ersoy, Metin	Turkish newspapers' peace journalism exam: Gezi Park protests	Quality & Quantity		0033-5177	10.1007/s11135-016-0459-2	://WOS:000424044500012	The basic aim of this study is to explore Turkish newspapers' news coverage of the "Gezi Park protests" in 2013. These newspapers are published under Dogan Media Group (DMG) conglomerate. The main aim of this study is to examine peace journalism principles in practice in the context of three DMG newspapers. The study examines the news coverage of the protests in order to formulate a peace journal…	2018-01	2021-08-12 15:43:27	2021-08-12 15:43:27		195-207		1	52														WOS:000424044500012
5F7LAM28	journalArticle	2007	Alvarez, L.; Zarco, L.; Galindo, F.; Blache, D.; Martin, G. B.	Social rank and response to the "male effect" in the Australian Cashmere goat	Animal Reproduction Science		0378-4320	10.1016/j.anireprosci.2006.11.002	://WOS:000250802100008	The present study was conducted to determine if the social status of Australian Cashmere goats affects their response to the male effect in terms of LH secretion, ovulation and expression of estrus. Australian Cashmere goats were kept isolated from the males during 5 months. The index of success (SI) of each goat was calculated to establish their social rank. In the first experiment, the ten most…	2007-12	2021-08-12 15:43:27	2021-08-12 15:43:27		258-266		2021-04-03	102														WOS:000250802100008
79E37PCV	journalArticle	2012	Álvarez Torres, Jair Hernando; Pemberty Sepúlveda, Alejandra María; Blandón Giraldo, Alba Mery; Grajales Crespo, Diana Marcela	OTRAS PRÁCTICAS DE CRIANZA EN ALGUNAS CULTURAS ÉTNICAS DE COLOMBIA: UN DIÁLOGO INTERCULTURAL	El Ágora U.S.B.		1657-8031		://SCIELO:S1657-80312012000100006	In this article, the authors opt for building a descriptive route of analysis dealing with the concept of "Rearing guidelines" and its content, since in order to talk about alternate rearing practices, that is to say, relating to indigenous and afro groups, it is necessary to clarify that in the interest of Eurocentrism, the knowledge of modern Western science has been privileged, and the created…	2012-01	2021-08-12 15:43:27	2021-08-12 15:43:27		89-102		1	12														SCIELO:S1657-80312012000100006
PPYPEX6V	journalArticle	2017	Alvaro, Carlo	Ethical Veganism, Virtue, and Greatness of the Soul	Journal of Agricultural & Environmental Ethics		1187-7863	10.1007/s10806-017-9698-z	://WOS:000417070400003	Many moral philosophers have criticized intensive animal farming because it can be harmful to the environment, it causes pain and misery to a large number of animals, and furthermore eating meat and animal-based products can be unhealthful. The issue of industrially farmed animals has become one of the most pressing ethical questions of our time. On the one hand, utilitarians have argued that we …	2017-12	2021-08-12 15:43:27	2021-08-12 15:43:27		765-781		6	30														WOS:000417070400003
TZSNM3YF	journalArticle	2005	Alves, Mcgp; de Matos, M. R.; Reichmann, M. D.; Dominguez, M. H.	Estimation of the dog and cat population in the State of Sao Paulo	Revista De Saude Publica		0034-8910	10.1590/s0034-89102005000600004	://WOS:000234857900004	Objective To estimate the total dog and cat population with owners in order to enable better planning of the control actions against diseases involving these animals. Methods The study was carried out in the non-metropolitan regions of the State of Sao Paulo, Brazil, from May to December 2002. Forty-one municipalities and 100 census tracts were surveyed. These were selected by probabilistic strat…	2005-12	2021-08-12 15:43:27	2021-08-12 15:43:27		891-897		6	39														WOS:000234857900004
6TBFPJB3	journalArticle	2005	Alves, Mcgp; de Matos, M. R.; Reichmann, M. D.; Dominguez, M. H.	Estimation of the dog and cat population in the State of Sao Paulo	Revista De Saude Publica		0034-8910	10.1590/s0034-89102005000600004	://WOS:000234857900004	Objective To estimate the total dog and cat population with owners in order to enable better planning of the control actions against diseases involving these animals. Methods The study was carried out in the non-metropolitan regions of the State of Sao Paulo, Brazil, from May to December 2002. Forty-one municipalities and 100 census tracts were surveyed. These were selected by probabilistic strat…	2005-12	2021-08-12 15:43:27	2021-08-12 15:43:27		891-897		6	39														WOS:000234857900004
5WPNNJJK	journalArticle	2005	Alves, Mcgp; de Matos, M. R.; Reichmann, M. D.; Dominguez, M. H.	Estimation of the dog and cat population in the State of Sao Paulo	Revista De Saude Publica		0034-8910	10.1590/s0034-89102005000600004	://WOS:000234857900004	Objective To estimate the total dog and cat population with owners in order to enable better planning of the control actions against diseases involving these animals. Methods The study was carried out in the non-metropolitan regions of the State of Sao Paulo, Brazil, from May to December 2002. Forty-one municipalities and 100 census tracts were surveyed. These were selected by probabilistic strat…	2005-12	2021-08-12 15:43:27	2021-08-12 15:43:27		891-897		6	39														WOS:000234857900004
HSZ3JAZ7	journalArticle	2014	Amann, Rupert P.; Waberski, Dagmar	Computer-assisted sperm analysis (CASA): Capabilities and potential developments	Theriogenology		0093-691X	10.1016/j.theriogenology.2013.09.004	://WOS:000327910400003	Computer-assisted sperm analysis (CASA) systems have evolved over approximately 40 years, through advances in devices to capture the image from a microscope, huge increases in computational power concurrent with amazing reduction in size of computers, new computer languages, and updated/expanded software algorithms. Remarkably, basic concepts for identifying sperm and their motion patterns are li…	2014-01-01	2021-08-12 15:43:27	2021-08-12 15:43:27		2017-05-01		1	81														WOS:000327910400003
YNVULK8U	journalArticle	2021	Ambarli, Didem; Simons, Nadja K.; Wehner, Katja; Kaemper, Wiebke; Gossner, Martin M.; Nauss, Thomas; Neff, Felix; Seibold, Sebastian; Weisser, Wolfgang; Bluethgen, Nico	Animal-Mediated Ecosystem Process Rates in Forests and Grasslands are Affected by Climatic Conditions and Land-Use Intensity	Ecosystems		1432-9840	10.1007/s10021-020-00530-7	://WOS:000556684400002	Decomposition, vegetation regeneration, and biological control are essential ecosystem functions, and animals are involved in the underlying processes, such as dung removal, seed removal, herbivory, and predation. Despite evidence for declines of animal diversity and abundance due to climate change and land-use intensification, we poorly understand how animal-mediated processes respond to these g…	2021-03	2021-08-12 15:43:27	2021-08-12 15:43:27		467-483		2	24														WOS:000556684400002
QNGYBQPV	journalArticle	2010	Ambrose, C. T.	Darwin's historical sketch - an American predecessor: C. S. Rafinesque	Archives of Natural History		0260-9541	10.3366/anh.2010.0002	://WOS:000296892200001	When early reviewers of Darwin's On the origin of species chided him for neglecting to mention predecessors to his theory of evolution, he added an "historical sketch" in later editions. Among the predecessors he cited was a French emigre to America named Constantine Samuel Rafinesque, who in the mid-1830s had written about the emergence of new species at a time when most naturalists (including D…	2010-10	2021-08-12 15:43:27	2021-08-12 15:43:27		191-202		2	37														WOS:000296892200001
H3YPNNS8	journalArticle	2010	Ambrose, C. T.	Darwin's historical sketch - an American predecessor: C. S. Rafinesque	Archives of Natural History		0260-9541	10.3366/anh.2010.0002	://WOS:000296892200001	When early reviewers of Darwin's On the origin of species chided him for neglecting to mention predecessors to his theory of evolution, he added an "historical sketch" in later editions. Among the predecessors he cited was a French emigre to America named Constantine Samuel Rafinesque, who in the mid-1830s had written about the emergence of new species at a time when most naturalists (including D…	2010-10	2021-08-12 15:43:27	2021-08-12 15:43:27		191-202		2	37														WOS:000296892200001
EWQFRLEU	journalArticle	2014	Amelineau, Francoise; Peron, Clara; Lescroel, Amelie; Authier, Matthieu; Provost, Pascal; Gremillet, David	Windscape and tortuosity shape the flight costs of northern gannets	Journal of Experimental Biology		0022-0949	10.1242/jeb.097915	://WOS:000332844300013	When animals move across a landscape, they alternate between active searching phases in areas with high prey density and commuting phases towards and in-between profitable feeding patches. Such active searching movements are more sinuous than travelling movements, and supposedly more costly in energy. Here we provide an empirical validation of this long-lasting assumption. To this end, we evaluat…	2014-03	2021-08-12 15:43:28	2021-08-12 15:43:28		876-885		6	217														WOS:000332844300013
24SKED35	journalArticle	2012	Amezquita-Lopez, Bianca A.; Quinones, Beatriz; Cooley, Michael B.; Leon-Felix, Josefina; Castro-del Campo, Nohelia; Mandrell, Robert E.; Jimenez, Maribel; Chaidez, Cristobal	Genotypic Analyses of Shiga Toxin-Producing Escherichia coli O157 and Non-O157 Recovered from Feces of Domestic Animals on Rural Farms in Mexico	Plos One		1932-6203	10.1371/journal.pone.0051565	://WOS:000312201900104	Shiga toxin-producing Escherichia coli (STEC) are zoonotic enteric pathogens associated with human gastroenteritis worldwide. Cattle and small ruminants are important animal reservoirs of STEC. The present study investigated animal reservoirs for STEC in small rural farms in the Culiacan Valley, an important agricultural region located in Northwest Mexico. A total of 240 fecal samples from domest…	2012-12-10	2021-08-12 15:43:28	2021-08-12 15:43:28				12	7														WOS:000312201900104
LJCAFQYY	journalArticle	2010	Amin, Dina	Disorientation and the Metropolis in Huda Barakat's Harith al-miyah	Journal of Arabic Literature		0085-2376	10.1163/157006410x486756	://WOS:000283711400008	In Harith al-miyah (The Tiller of Waters, 1998) Huda Barakat departs from traditional war narratives to unravel the horrors of war by depicting a protagonist whose life is reduced to an animal-like existence and whose relationship with space and time disorients both him and the reader. To preserve knowledge of his self, and to safeguard his homeland from complete annihilation, he reconstructs its…	2010	2021-08-12 15:43:28	2021-08-12 15:43:28		108-120		2021-02-01	41														WOS:000283711400008
VXCM98F4	journalArticle	2010	Amin, Dina	Disorientation and the Metropolis in Huda Barakat's Harith al-miyah	Journal of Arabic Literature		0085-2376	10.1163/157006410x486756	://WOS:000283711400008	In Harith al-miyah (The Tiller of Waters, 1998) Huda Barakat departs from traditional war narratives to unravel the horrors of war by depicting a protagonist whose life is reduced to an animal-like existence and whose relationship with space and time disorients both him and the reader. To preserve knowledge of his self, and to safeguard his homeland from complete annihilation, he reconstructs its…	2010	2021-08-12 15:43:28	2021-08-12 15:43:28		108-120		2021-02-01	41														WOS:000283711400008
EB9BY4QH	journalArticle	2019	Amirdabbaghian, Amin; Shunmugam, Krishnavanie	AN INTER-SEMIOTIC STUDY OF IDEOLOGY ON THE BOOK COVERS OF PERSIAN TRANSLATIONS OF GEORGE ORWELL'S ANIMAL FARM	Ilha Do Desterro-a Journal of English Language Literatures in English and Cultural Studies		0101-4846	10.5007/2175-8026.2019v72n2p225	://WOS:000471682300014	All the movements and revolutions in the world's history have been initiated and reinforced by a systematized structure of standards, opinions and thoughts establishing the foundations of political, social or economic perspectives known as ideology. Ideology plays a vital role when the dimension of translation is added to the argument, for in addition to the author's ideas and attitudes of the wo…	2019-05	2021-08-12 15:43:28	2021-08-12 15:43:28		225-243		2	72														WOS:000471682300014
4Z25H9M6	journalArticle	2017	Amores Fuster, Miguel	Canine anthropology stories: Courtoisie's fictional artifice in the novel Vida de perro	Castilla-Estudios De Literatura		1989-7383	10.24197/cel.8.2017.357-372	://WOS:000445375900027	The narrative works of Rafael Courtoisie present a series of stylistic and rhetorical peculiarities that create singular modes of generation of fictional sense far beyond the form. This article analyzes the novel Vida de perro (1997), that is composed of 53 heterogeneous and narratologically disjointed literary fragments. The thesis that will be defended here is that this novel reaches its cohere…	2017	2021-08-12 15:43:28	2021-08-12 15:43:28		357-372			8														WOS:000445375900027
382ZDX8D	bookSection	2016	Amorim, Isabel R.; Arroz, Ana Moura; Marcos, Rita Sao; Borges, Paulo A. V.; Gabriel, Rosalina	Bugs and Society II: Testing Two Communication Strategies for Public Engagement in the Azores	Biodiversity and Education for Sustainable Development	978-3-319-32318-3 978-3-319-32317-6			://WOS:000409551700010	Two initiatives to raise biodiversity awareness towards Azorean endemic species, an outdoor exhibition Acorianos ha milhoes de anos (Azoreans for millions of years) and a web contest to name insects Chama-lhe Nomes! (Pick a Name!), are presented in this chapter. Both communicational strategies targeted non-traditional audiences, relied on the Portuguese and Azorean cultural identity and on anthro…	2016	2021-08-12 15:43:28	2021-08-12 15:43:28		125-153							World Sustainability Series										WOS:000409551700010			DOI: 10.1007/978-3-319-32318-3_9						Castro, P.; Azeiteiro, U. M.; BacelarNicolau, P.; Filho, W. L.; Azul, A. M.
TV4LFY4Y	bookSection	2016	Amorim, Isabel R.; Arroz, Ana Moura; Marcos, Rita Sao; Borges, Paulo A. V.; Gabriel, Rosalina	Bugs and Society II: Testing Two Communication Strategies for Public Engagement in the Azores	Biodiversity and Education for Sustainable Development	978-3-319-32318-3 978-3-319-32317-6			://WOS:000409551700010	Two initiatives to raise biodiversity awareness towards Azorean endemic species, an outdoor exhibition Acorianos ha milhoes de anos (Azoreans for millions of years) and a web contest to name insects Chama-lhe Nomes! (Pick a Name!), are presented in this chapter. Both communicational strategies targeted non-traditional audiences, relied on the Portuguese and Azorean cultural identity and on anthro…	2016	2021-08-12 15:43:28	2021-08-12 15:43:28		125-153							World Sustainability Series										WOS:000409551700010			DOI: 10.1007/978-3-319-32318-3_9						Castro, P.; Azeiteiro, U. M.; BacelarNicolau, P.; Filho, W. L.; Azul, A. M.
WHRT5K4X	bookSection	2016	Amorim, Isabel R.; Arroz, Ana Moura; Marcos, Rita Sao; Borges, Paulo A. V.; Gabriel, Rosalina	Bugs and Society II: Testing Two Communication Strategies for Public Engagement in the Azores	Biodiversity and Education for Sustainable Development	978-3-319-32318-3 978-3-319-32317-6			://WOS:000409551700010	Two initiatives to raise biodiversity awareness towards Azorean endemic species, an outdoor exhibition Acorianos ha milhoes de anos (Azoreans for millions of years) and a web contest to name insects Chama-lhe Nomes! (Pick a Name!), are presented in this chapter. Both communicational strategies targeted non-traditional audiences, relied on the Portuguese and Azorean cultural identity and on anthro…	2016	2021-08-12 15:43:28	2021-08-12 15:43:28		125-153							World Sustainability Series										WOS:000409551700010			DOI: 10.1007/978-3-319-32318-3_9						Castro, P.; Azeiteiro, U. M.; BacelarNicolau, P.; Filho, W. L.; Azul, A. M.
EU4K7FHQ	journalArticle	2020	An, Cheung- O.	The Semiotic Understanding of 『The Name of the Rose』	Semiotic Inquiry		1229-3172		://KJD:ART002569311	The purpose of this paper is to understand Umberto Echo's novel “The Name of the Rose” in a semiotic way. When he wrote this novel, he faithfully adhered to the symbol's representative proposition “Replacing something else” and symbolically developed the title, the way of writing, and the subject.Firstly, the term “rose” in the title “The Name of the Rose” is a word with semiotic meaning, which r…	2020	2021-08-12 15:43:29	2021-08-12 15:43:29		199-231			62														KJD:ART002569311
QKN3EJSE	journalArticle	2018	An, Jee Hyun	A Strange Encounter: ‘Blackness’ and Postcoloniality in Korean Military Camptown Literature	The Journal of English Language and Literature		1016-2283	10.15794/jell.2018.64.1.003	://KJD:ART002334628	This paper closely examines the textual representations of ‘blackness’ in Korean military camptown (gijichon) literature from 1950’s to 1980’s, and argues that the animalistic portrayals and almost compulsive bestialization of blacks reveal an attempted hierarchization of Koreans above blacks with an underlying belief in white supremacy in coming to terms with Korean postcolonial subjectivity. Go…	2018	2021-08-12 15:43:29	2021-08-12 15:43:29		39-60		1	64														KJD:ART002334628
UMDF2NQ4	journalArticle	2018	An, Jee Hyun	A Strange Encounter: ‘Blackness’ and Postcoloniality in Korean Military Camptown Literature	The Journal of English Language and Literature		1016-2283	10.15794/jell.2018.64.1.003	://KJD:ART002334628	This paper closely examines the textual representations of ‘blackness’ in Korean military camptown (gijichon) literature from 1950’s to 1980’s, and argues that the animalistic portrayals and almost compulsive bestialization of blacks reveal an attempted hierarchization of Koreans above blacks with an underlying belief in white supremacy in coming to terms with Korean postcolonial subjectivity. Go…	2018	2021-08-12 15:43:29	2021-08-12 15:43:29		39-60		1	64														KJD:ART002334628
WU8KMREZ	journalArticle	2017	Andersen, Robin	Learning to Love Biomimetic Killing: How Jurassic World Embraces Life Forms as Weapons	American Journal of Economics and Sociology		0002-9246	10.1111/ajes.12183	://WOS:000395634600009	This article examines how the latest film in a series of movies about a dinosaur theme park, Jurassic World, became entangled in the politics of military representations in popular culture. Beginning with the ways in which the Pentagon has influenced the film industry in the 9/11 media environment, we go on to detail how Jurassic World enacts the current high-tech military research into biowarfar…	2017-03	2021-08-12 15:43:29	2021-08-12 15:43:29		458-482		2	76														WOS:000395634600009
N3UBNJ79	journalArticle	2021	Andersen, Tia Stevens; Silcox, Jennifer; Scott, Deena A. Isom	Constructing ?Bad Girls?: Representations of Violent Girls in the Canadian and US News Media	Deviant Behavior		0163-9625	10.1080/01639625.2019.1676105	://WOS:000490074500001	Through a mixed-methods content analysis of media articles published in top-circulating Canadian and US news outlets, we explored the transnational media construction of girls? violence. Four interconnected themes emerged. Across the Canadian and US news media, girls were depicted as sinister villains who enjoyed violence, uncivilized animals who unleashed terror, harlots fueled by jealousy and o…	2021-03-04	2021-08-12 15:43:29	2021-08-12 15:43:29		353-365		3	42														WOS:000490074500001
IRHL97J5	journalArticle	1992	Anderson, D. E.; Coyle, K.; Haythornthwaite, J. A.	AMBULATORY MONITORING OF RESPIRATION - INHIBITORY BREATHING IN THE NATURAL-ENVIRONMENT	Psychophysiology		0048-5772	10.1111/j.1469-8986.1992.tb02029.x	://WOS:A1992JQ38200006	Because previous work found that sustained inhibitory breathing (i.e., low frequency breathing without increased tidal volume) can occur in laboratory animals under conditions of behavioral stress, this study sought to determine whether a comparable respiratory pattern could be observed in ambulatory human subjects in their natural environments. Tidal volume, breathing frequency, and minute venti…	1992-09	2021-08-12 15:43:29	2021-08-12 15:43:29		551-557		5	29														WOS:A1992JQ38200006
JDCM6Y7A	bookSection	2017	Anderson, David G.	Humans and Animals in Northern Regions	Annual Review of Anthropology, Vol 46	978-0-8243-1946-5			://WOS:000414986800009	This review weighs the importance of human-animal sociality in Northern ethnographies through an examination of key concepts such as totemism, ideas of the entitlement, and domestication. It shows how classic narratives of cultural evolution are linked to conservation discourse, whereas current theoretical conversations such as the "ontological turn" are rooted in older idioms of liberal egalitar…	2017	2021-08-12 15:43:29	2021-08-12 15:43:29		133-149			46				Annual Review of Anthropology										WOS:000414986800009			DOI: 10.1146/annurev-anthro-102116-041556						Brenneis, D.; Strier, K. B.
WQGHTI7C	bookSection	2017	Anderson, David G.	Humans and Animals in Northern Regions	Annual Review of Anthropology, Vol 46	978-0-8243-1946-5			://WOS:000414986800009	This review weighs the importance of human-animal sociality in Northern ethnographies through an examination of key concepts such as totemism, ideas of the entitlement, and domestication. It shows how classic narratives of cultural evolution are linked to conservation discourse, whereas current theoretical conversations such as the "ontological turn" are rooted in older idioms of liberal egalitar…	2017	2021-08-12 15:43:29	2021-08-12 15:43:29		133-149			46				Annual Review of Anthropology										WOS:000414986800009			DOI: 10.1146/annurev-anthro-102116-041556						Brenneis, D.; Strier, K. B.
K9TXRQ8F	journalArticle	2019	Anderson, David G.; Harrault, Loic; Milek, Karen B.; Forbes, Bruce C.; Kuoppamaa, Mari; Plekhanov, Andrei V.	Animal domestication in the high Arctic: Hunting and holding reindeer on the <(IA)over arc>mal peninsula, northwest Siberia	Journal of Anthropological Archaeology		0278-4165	10.1016/j.jaa.2019.101079	://WOS:000483139900014	The history of animal domestication in the Arctic is often represented as marginal or a weak copy of more complex pastoral situations in southern climes. This article re-assesses the classic archaeological site of <(IA)over arc>rte 6 on the <(IA)over arc>mal Peninsula of Northwest Siberia for markers of early Rangifer and dog taming and the emergence of transport reindeer husbandry at the start o…	2019-09	2021-08-12 15:43:29	2021-08-12 15:43:29					55														WOS:000483139900014
DH3MAGMC	journalArticle	2019	Anderson, David G.; Harrault, Loic; Milek, Karen B.; Forbes, Bruce C.; Kuoppamaa, Mari; Plekhanov, Andrei V.	Animal domestication in the high Arctic: Hunting and holding reindeer on the <(IA)over arc>mal peninsula, northwest Siberia	Journal of Anthropological Archaeology		0278-4165	10.1016/j.jaa.2019.101079	://WOS:000483139900014	The history of animal domestication in the Arctic is often represented as marginal or a weak copy of more complex pastoral situations in southern climes. This article re-assesses the classic archaeological site of <(IA)over arc>rte 6 on the <(IA)over arc>mal Peninsula of Northwest Siberia for markers of early Rangifer and dog taming and the emergence of transport reindeer husbandry at the start o…	2019-09	2021-08-12 15:43:29	2021-08-12 15:43:29					55														WOS:000483139900014
PU9YKBSX	journalArticle	2005	Anderson, M. V.; Henderson, A. J. Z.	Pernicious portrayals: The impact of children's attachment to animals of fiction on animals of fact	Society & Animals		1063-1119	10.1163/156853005774653645	://WOS:000233422200002	This paper argues that the lack of distinction between human and nonhuman animals in the fantastic world of children's literature and film results in distorted representations of intelligence, capabilities, and morality of nonhuman animals. From the perspective of attachment theory, the paper shows how humans internalize and sustain misrepresentations throughout adulthood and how these misreprese…	2005	2021-08-12 15:43:29	2021-08-12 15:43:29		297-314		4	13														WOS:000233422200002
KW65ZBII	journalArticle	2005	Anderson, M. V.; Henderson, A. J. Z.	Pernicious portrayals: The impact of children's attachment to animals of fiction on animals of fact	Society & Animals		1063-1119	10.1163/156853005774653645	://WOS:000233422200002	This paper argues that the lack of distinction between human and nonhuman animals in the fantastic world of children's literature and film results in distorted representations of intelligence, capabilities, and morality of nonhuman animals. From the perspective of attachment theory, the paper shows how humans internalize and sustain misrepresentations throughout adulthood and how these misreprese…	2005	2021-08-12 15:43:29	2021-08-12 15:43:29		297-314		4	13														WOS:000233422200002
GKBH4Q6D	journalArticle	2017	Andreu, Esther	THE QUEER COLLAPSE OF CIVILIZATION: MARIKO OHARA'S "SHOJO"	Lectora-Revista De Dones I Textualitat		1136-5781	10.1344/Lectora2017.23.10	://WOS:000416995200010	This article analyses Mariko Ohara's short story "Shojo" (1985) and its attempt at deconstructing the sex-gender system, focusing on the three main characters: Gil and his two sexual/love interests, Kisa and Remora. By examining the story from both gender and animal studies, the aim is to reflect on how the ideas of sex, gender and performativity are inserted into a vaster social construction tha…	2017	2021-08-12 15:43:29	2021-08-12 15:43:29		153-169			23														WOS:000416995200010
X58QWB7Z	journalArticle	2017	Andreu, Esther	THE QUEER COLLAPSE OF CIVILIZATION: MARIKO OHARA'S "SHOJO"	Lectora-Revista De Dones I Textualitat		1136-5781	10.1344/Lectora2017.23.10	://WOS:000416995200010	This article analyses Mariko Ohara's short story "Shojo" (1985) and its attempt at deconstructing the sex-gender system, focusing on the three main characters: Gil and his two sexual/love interests, Kisa and Remora. By examining the story from both gender and animal studies, the aim is to reflect on how the ideas of sex, gender and performativity are inserted into a vaster social construction tha…	2017	2021-08-12 15:43:29	2021-08-12 15:43:29		153-169			23														WOS:000416995200010
XCMY54UQ	bookSection	2019	Andrews, David	Remaking, or Not, the Classics Straw Dogs and Biocultural Stability in Rape-Revenge Movies	Evolution and Popular Narrative	978-90-04-39116-1 978-90-04-39115-4			://WOS:000579404900003	Over the past decade, American film producers have re-made many of the classic examples of rape-revenge cinema. However, though the reboots differ from their precursors in important ways, they closely resemble the originals in theme, motif, and messaging. This article explains the generic stability visible in this phenomenon by applying a biocultural approach to rape-revenge films. It proposes th…	2019	2021-08-12 15:43:30	2021-08-12 15:43:30		43-63			38				Critical Studies										WOS:000579404900003			DOI: 10.1163/9789004391161_004						Vanderbeke, D.; Cooke, B.
DLCNMKDJ	journalArticle	2020	Andrews, Grant	Queer Cyborgs in South African Speculative Fiction: Moxyland by Lauren Beukes and The Prey of Gods by Nicky Drayden	Scrutiny2-Issues in English Studies in Southern Africa		1812-5441	10.1080/18125441.2020.1832561	://WOS:000592048500001	This article explores the image of the queer cyborg in two works of speculative fiction about South Africa, Lauren Beukes's Moxyland (Johannesburg: Jacana, 2008) and Nicky Drayden's The Prey of Gods (London: Harper Voyager, 2017). These queer cyborg characters inhabit imagined futures where the interface between human and technology is both a conduit for self-expression and a threat to their free…	2020-05-03	2021-08-12 15:43:30	2021-08-12 15:43:30		128-143		2	25														WOS:000592048500001
6U74R95N	journalArticle	2007	Andrews, Peter; Kelley, Jay	Middle miocene dispersals of apes	Folia Primatologica		0015-5713	10.1159/000105148	://WOS:000249317700005	The earliest record of fossil apes outside Africa is in the latest early Miocene of Turkey and eastern Europe. There were at least 2, and perhaps 4, species of ape, which were found associated with subtropical mixed environments of forest and more open woodland. Postcranial morphology is similar to that of early Miocene primates and indicates mainly generalized arboreal quadrupedal behaviours sim…	2007	2021-08-12 15:43:30	2021-08-12 15:43:30		328-343		2021-06-05	78														WOS:000249317700005
3SI7HA88	journalArticle	2007	Andrews, Peter; Kelley, Jay	Middle miocene dispersals of apes	Folia Primatologica		0015-5713	10.1159/000105148	://WOS:000249317700005	The earliest record of fossil apes outside Africa is in the latest early Miocene of Turkey and eastern Europe. There were at least 2, and perhaps 4, species of ape, which were found associated with subtropical mixed environments of forest and more open woodland. Postcranial morphology is similar to that of early Miocene primates and indicates mainly generalized arboreal quadrupedal behaviours sim…	2007	2021-08-12 15:43:30	2021-08-12 15:43:30		328-343		2021-06-05	78														WOS:000249317700005
SMQALZS6	journalArticle	2010	Angelopoulos, Anna	Greek Legends about Fairies and Related Tales of Magic	Fabula		0014-6242	10.1515/fabl.2010.021	://WOS:000286077400005	In some Greek legends and folktales - as elsewhere - we meet the following narrative pattern: fairies dancing in the moonlight, or birds bathing in a pond; taking away her plumage or her scarf, the hero comes into possession of a supernatural wife - a fairy or an enchanted animal with the power of transformation. Years later, she recovers her wings or scarf and leaves her husband. This part is co…	2010	2021-08-12 15:43:30	2021-08-12 15:43:30		217-224		2021-04-03	51														WOS:000286077400005
95SKI4MP	journalArticle	2010	Angelopoulos, Anna	Greek Legends about Fairies and Related Tales of Magic	Fabula		0014-6242	10.1515/fabl.2010.021	://WOS:000286077400005	In some Greek legends and folktales - as elsewhere - we meet the following narrative pattern: fairies dancing in the moonlight, or birds bathing in a pond; taking away her plumage or her scarf, the hero comes into possession of a supernatural wife - a fairy or an enchanted animal with the power of transformation. Years later, she recovers her wings or scarf and leaves her husband. This part is co…	2010	2021-08-12 15:43:30	2021-08-12 15:43:30		217-224		2021-04-03	51														WOS:000286077400005
AYHAS9D6	journalArticle	2006	Angold, P. G.; Sadler, J. P.; Hill, M. O.; Pullin, A.; Rushton, S.; Austin, K.; Small, E.; Wood, B.; Wadsworth, R.; Sanderson, R.; Thompson, K.	Biodiversity in urban habitat patches	Science of the Total Environment		0048-9697	10.1016/j.scitotenv.2005.08.035	://WOS:000237870500015	We examined the biodiversity of urban habitats in Birmingham (England) using a combination of field surveys of plants and carabid beetles, genetic studies of four species of butterflies, modelling the anthropochorous nature of the floral communities and spatially explicit modelling of selected mammal species. The aim of the project was to: (i) understand the ecological characteristics of the biot…	2006-05-01	2021-08-12 15:43:30	2021-08-12 15:43:30		196-204		2021-03-01	360														WOS:000237870500015
2B3LFDGW	journalArticle	2009	Angot, Jean-Luc	Surveillance and control of imported animal diseaes. Role of the OIE and veterinary services	Bulletin De L Academie Nationale De Medecine		0001-4079	10.1016/s0001-4079(19)32419-7	://WOS:000277329800017	Many animal diseases have received major media attention in recent years including foot-and-mouth disease, bovine spongiform encephalopathy (BSE), and avian influenza. Epizootics are on the increase, notably owing to globalization, ecological upheavals, and global warming. It is estimated that three-quarters of emerging and re-emerging diseases are zoonoses, i.e. diseases that can be transmitted …	2009-11	2021-08-12 15:43:30	2021-08-12 15:43:30		1861-1870		8	193														WOS:000277329800017
KUWYVY3V	journalArticle	2018	Angulo-Chavira, Armando; Arias-Trejo, Natalia	Development of bidirectional phono-semantic activation in toddlers	Quarterly Journal of Experimental Psychology		1747-0218	10.1177/1747021817737214	://WOS:000441985200012	A mediated priming effect refers to the activation of a target via a mediator previously activated by a prime. This effect has been found at 24months of age for phono-semantic links: a prime (cup) activates a target (dog) via a mediator (cat), providing evidence of activation in a forward direction (phonological to semantic). Interactive models, however, propose that activation propagates in both…	2018-09	2021-08-12 15:43:30	2021-08-12 15:43:30		1968-1979		9	71														WOS:000441985200012
PKMVSYU5	journalArticle	2019	Anh, Pham Tran Thuy	Relationship between Humanism and Nationalism in Ho Chi Minh’s Prison Diary in a Third-World Context	International Journal of Diaspora & Cultural Criticism		2005-3037	10.15519/dcc.2019.07.9.2.297	://KJD:ART002739184	To understand the relationship between humanism and nationalism in Ho Chi Minh (HCM)’s Prison Diary (PD) in the light of Postcolonialism, this study focused on analyzing selected poems to find out in what ways humanism and nationalism are equally important in HCM’s PD, in what ways they seem conflicting and exclusionary, in what ways the relationship shapes what might be called the “postcolonial …	2019	2021-08-12 15:43:30	2021-08-12 15:43:30		297-335		2	9														KJD:ART002739184
MR3NCUYX	journalArticle	2019	Anh, Pham Tran Thuy	Relationship between Humanism and Nationalism in Ho Chi Minh’s Prison Diary in a Third-World Context	International Journal of Diaspora & Cultural Criticism		2005-3037	10.15519/dcc.2019.07.9.2.297	://KJD:ART002739184	To understand the relationship between humanism and nationalism in Ho Chi Minh (HCM)’s Prison Diary (PD) in the light of Postcolonialism, this study focused on analyzing selected poems to find out in what ways humanism and nationalism are equally important in HCM’s PD, in what ways they seem conflicting and exclusionary, in what ways the relationship shapes what might be called the “postcolonial …	2019	2021-08-12 15:43:30	2021-08-12 15:43:30		297-335		2	9														KJD:ART002739184
TLKRNB5E	journalArticle	2019	Annandale, Cornelius Henry; Smuts, Mario P.; Ebersohn, Karen; du Plessis, Lizette; Thompson, Peter N.; Venter, Estelle H.; Stout, Tom A. E.	Effect of using frozen-thawed bovine semen contaminated with lumpy skin disease virus on in vitro embryo production	Transboundary and Emerging Diseases		1865-1674	10.1111/tbed.13179	://WOS:000475513800012	Lumpy skin disease (LSD) is an important transboundary animal disease of cattle with significant economic impact because of the implications for international trade in live animals and animal products. LSD is caused by a Capripoxvirus, LSD virus (LSDV), and results in extensive hide and udder damage, fever and pneumonia. LSDV can be shed in semen of infected bulls for prolonged periods and transm…	2019-07	2021-08-12 15:43:30	2021-08-12 15:43:30		1539-1547		4	66														WOS:000475513800012
KSM8X4FD	journalArticle	2014	Anufriieva, Elena V.; Shadrin, Nickolai V.	The swimming behavior of Artemia (Anostraca): new experimental and observational data	Zoology		0944-2006	10.1016/j.zool.2014.03.006	://WOS:000346213000007	Artemia (Anostraca) is among the most primitive and ancient groups of crustaceans. Artemia spp. play a dominant role in the ecosystems of hypersaline waters, and often they are the only animals in these extreme biotopes. Most ethological studies on Artemia have been conducted on nauplii and metanauplii. We made ethological observations on Artemia under laboratory conditions and in the natural wat…	2014-12	2021-08-12 15:43:30	2021-08-12 15:43:30		415-421		6	117														WOS:000346213000007
J43DN9B9	journalArticle	2010	Apfelbacher, Christian Joachim; Ollert, Markus; Ring, Johannes; Behrendt, Heidrun; Kraemer, Ursula	Contact to cat or dog, allergies and parental education	Pediatric Allergy and Immunology		0905-6157	10.1111/j.1399-3038.2009.00893.x	://WOS:000276034200006	Whether or not associations between animal contact and allergy/atopy are homogeneous across social strata has not yet been investigated. The aim of this study was to estimate the association between animal contact (cat, dog) and allergy/atopy in 6-yr-old school beginners, stratified by parental educational level. A total of 30794, 6-yr old children participated in cross-sectional studies between …	2010-03	2021-08-12 15:43:31	2021-08-12 15:43:31		284-291		2	21														WOS:000276034200006
UNLJIAEV	journalArticle	2003	Appleby, Michael C.	The European Union ban on conventional cages for laying hens: History and prospects	Journal of Applied Animal Welfare Science		1088-8705	10.1207/s15327604jaws0602_03	://BCI:BCI200300542070	Since the publication of Animal Machines (Harrison, 1964), there has been wide-spread public pressure in Europe - supported by European institutions - to "ban the battery cage." The European Union (EU) and national governments (particularly in Northern Europe) funded research on noncage systems for egg production and enriched cages. In 1986, the EU passed a Directive specifying a minimum size for…	2003	2021-08-12 15:43:31	2021-08-12 15:43:31		103-121		2	6														BCI:BCI200300542070
X6G8KMME	journalArticle	2004	Appleby, M. C.	Science is not enough: how do we increase implementation?	Animal Welfare		0962-7286		://WOS:000220790100023	Science has been invaluable for increasing understanding of animal welfare and as a result we know of many ways in which animal treatment and housing can be improved. However, implementation is slow because of political and economic considerations. This is particularly dear for form animals. This raises the question of what else is needed, besides science, for implementation of welfare improvemen…	2004-02	2021-08-12 15:43:31	2021-08-12 15:43:31		S159-S162			13														WOS:000220790100023
NQAX6Y7G	journalArticle	2019	Appleton, Naomi	What Does It Mean To Be a Badly Behaved Animal? An Answer from the Devadatta Stories of the Pli Jtakas	Religions		2077-1444	10.3390/rel10040288	://WOS:000467296600060	The many animals that appear in the Pli Jtakatthava??an often mirror human predicaments, society and language, and this has prompted largely allegorical readings of the stories. In addition, in many cases the animals are identified as past lives of important human characters, potentially diminishing their animality further. In particular, the Buddha's repeated rebirth as a range of virtuous and w…	2019-04	2021-08-12 15:43:31	2021-08-12 15:43:31				4	10														WOS:000467296600060
I7E3CL2V	journalArticle	2019	Appleton, Naomi	What Does It Mean To Be a Badly Behaved Animal? An Answer from the Devadatta Stories of the Pli Jtakas	Religions		2077-1444	10.3390/rel10040288	://WOS:000467296600060	The many animals that appear in the Pli Jtakatthava??an often mirror human predicaments, society and language, and this has prompted largely allegorical readings of the stories. In addition, in many cases the animals are identified as past lives of important human characters, potentially diminishing their animality further. In particular, the Buddha's repeated rebirth as a range of virtuous and w…	2019-04	2021-08-12 15:43:31	2021-08-12 15:43:31				4	10														WOS:000467296600060
G7JX6MWZ	journalArticle	2004	Arad, D.	If your mother were an animal, what animal would she be? Creating play-stories in family therapy: The Animal Attribution Story-telling Technique (AASTT)	Family Process		0014-7370	10.1111/j.1545-5300.2004.04302009.x	://WOS:000221538600010	In this article, I describe a therapeutic story-telling technique that requires family members to attribute an animal counterpart to each member of the family and then tell a short story-with a beginning, a middle, and an end-about the animal protagonists. The technique was applied in private practice to numerous families with a presenting problem of one or more children referred by the local sch…	2004-06	2021-08-12 15:43:31	2021-08-12 15:43:31		249-263		2	43														WOS:000221538600010
F8RFFWVH	journalArticle	2004	Arad, D.	If your mother were an animal, what animal would she be? Creating play-stories in family therapy: The Animal Attribution Story-telling Technique (AASTT)	Family Process		0014-7370	10.1111/j.1545-5300.2004.04302009.x	://WOS:000221538600010	In this article, I describe a therapeutic story-telling technique that requires family members to attribute an animal counterpart to each member of the family and then tell a short story-with a beginning, a middle, and an end-about the animal protagonists. The technique was applied in private practice to numerous families with a presenting problem of one or more children referred by the local sch…	2004-06	2021-08-12 15:43:31	2021-08-12 15:43:31		249-263		2	43														WOS:000221538600010
2NRM4QC6	journalArticle	2020	Aranchii, Valentyna; Yakymenko, Mykola; Sharavara, Tamara	Agronomic Meetings as a Means of Modernization of Agriculture in Ukraine in the Early Twentieth Century (as Exemplified in Poltava Region)	Ukrainskyi Istorychnyi Zhurnal		0130-5247		://WOS:000619583700006	The aim of the research is to determine the reasons, form, content and consequences of such a social phenomenon as agronomic meetings (the practice of which was quite common in the southwestern regions of the Russian Empire in the early 20th century, in particular in Poltava region) for the socio-economic development of the country. The research methodology is based on the principles of scientifi…	2020	2021-08-12 15:43:31	2021-08-12 15:43:31		69-79		6															WOS:000619583700006
Z5PNK5SH	journalArticle	2014	Araya, Karla	Anancy stories beyond the moralistic approach of the western philosophy of being	Boletin De Literatura Oral		2173-0695		://WOS:000433633200003	This article analyzes Anancy's cognitive and sociohistorical identity beyond the moralistic approach of the western philosophy of being. Instead, Anancy stories are studied as a decolonized expression of an afrodescendant Caribbeanness that struggles to survive in an imperial context. There is placed special emphasis on Anancy and his relationship with other animals of the forest present in the s…	2014	2021-08-12 15:43:31	2021-08-12 15:43:31		43-52			4														WOS:000433633200003
2MLPCCQ8	journalArticle	2014	Araya, Karla	Anancy stories beyond the moralistic approach of the western philosophy of being	Boletin De Literatura Oral		2173-0695		://WOS:000433633200003	This article analyzes Anancy's cognitive and sociohistorical identity beyond the moralistic approach of the western philosophy of being. Instead, Anancy stories are studied as a decolonized expression of an afrodescendant Caribbeanness that struggles to survive in an imperial context. There is placed special emphasis on Anancy and his relationship with other animals of the forest present in the s…	2014	2021-08-12 15:43:31	2021-08-12 15:43:31		43-52			4														WOS:000433633200003
X49C4Q2G	journalArticle	2015	Arbeit, Marcel	Of Pit Bulls and Men : Tamed Manhood in Harry Crews's An American Family (2006)	Babel-Litteratures Plurielles		1277-7897	10.4000/babel.4076	://WOS:000422291000007	The article analyzes the decline and reinstatement of southern manhood through the main male protagonist of Harry Crews's novella An American Family: The Baby with the Curious Markings (2006), his last published book of fiction. Drawing on several sources investigating manhood in general and southern manhood, with its frequently stereotyped inclination to violence and brutality, in particular, th…	2015	2021-08-12 15:43:31	2021-08-12 15:43:31		131-148			31														WOS:000422291000007
ZQXE2MF2	journalArticle	2000	Arbel, G.; Hershkovitz, I.; Gross, M. D.	Strain distribution on the skull due to occlusal loading: an anthropological perspective	Homo-Journal of Comparative Human Biology		0018-442X		://WOS:000088251500003	A detailed three-dimensional finite element model of a skull, based on CT scans, was constructed to provide insight into the strain and stress distributions in the human facial skeleton due to occlusal loading. Forces and constraints were applied, simulating full arch and unilateral single point occlusal loading in molar, premolar, canine and incisor sites. Resulting strain and stress regimes are…	2000-06	2021-08-12 15:43:31	2021-08-12 15:43:31		30-55		1	51														WOS:000088251500003
RS79ZVQ7	journalArticle	2017	Arcari, Paula	Normalised, human-centric discourses of meat and animals in climate change, sustainability and food security literature	Agriculture and Human Values		0889-048X	10.1007/s10460-016-9697-0	://WOS:000394354200006	The large-scale, intensive production of meat and other animal products, also known as the animal-industrial complex, is our largest food system in terms of global land use and contribution to environmental degradation. Despite the environmental impact of the meat industry, in much of the policy literature on climate and environmental change, sustainability and food security, meat continues to be…	2017-03	2021-08-12 15:43:31	2021-08-12 15:43:31		69-86		1	34														WOS:000394354200006
QYZDB3DH	journalArticle	2015	Arcimaviciene, Liudmila	EU Universities' Mission Statements: What Is Popularized by Metaphors	Sage Open		2158-2440	10.1177/2158244015584378	://WOS:000369476900070	In the last 10 years, a highly productive space of metaphor analysis has been established in the discourse studies of media, politics, business, and education. In the theoretical framework of Conceptual Metaphor Theory and Critical Discourse Analysis, the restored metaphorical patterns are especially valued for their implied ideological value as realized both conceptually and linguistically. By u…	2015-04	2021-08-12 15:43:31	2021-08-12 15:43:31				2	5														WOS:000369476900070
KGDZCCSV	journalArticle	1999	Arendt, D.	The Human Being from the Point of view of Animals or "Who koweth the spirit of man that goeth upward? (Ecclesiastes 3,21)	Deutsche Tierarztliche Wochenschrift		0341-6593		://WOS:000081183300005	The queation of wether animals have souls has been asked since as early as the Old Testament. Where this is believed to be true, fiction has provided interesting models in literature: The human being as seen by animals has been a popular subject since Apuleius' 'Asinus aureus' and how man appears from the perspective of a donkey or a beetle, that is to say the perspective from below, becomes cont…	1999-05	2021-08-12 15:43:31	2021-08-12 15:43:31		212-223		5	106														WOS:000081183300005
M2U3LY8S	journalArticle	2016	Arendt, M.; Cairns, K. M.; Ballard, J. W. O.; Savolainen, P.; Axelsson, E.	Diet adaptation in dog reflects spread of prehistoric agriculture	Heredity		0018-067X	10.1038/hdy.2016.48	://WOS:000385835900001	Adaptations allowing dogs to thrive on a diet rich in starch, including a significant AMY2B copy number gain, constituted a crucial step in the evolution of the dog from the wolf. It is however not clear whether this change was associated with the initial domestication, or represents a secondary shift related to the subsequent development of agriculture. Previous efforts to study this process wer…	2016-11	2021-08-12 15:43:31	2021-08-12 15:43:31		301-306		5	117														WOS:000385835900001
25656BV9	journalArticle	2019	Ari, Csilla; Murdun, Cem; Koutnik, Andrew P.; Goldhagen, Craig R.; Rogers, Christopher; Park, Collin; Bharwani, Sahil; Diamond, David M.; Kindy, Mark S.; D'Agostino, Dominic P.; Kovacs, Zsolt	Exogenous Ketones Lower Blood Glucose Level in Rested and Exercised Rodent Models	Nutrients			10.3390/nu11102330	://WOS:000498227300071	Diseases involving inflammation and oxidative stress can be exacerbated by high blood glucose levels. Due to tight metabolic regulation, safely reducing blood glucose can prove difficult. The ketogenic diet (KD) reduces absolute glucose and insulin, while increasing fatty acid oxidation, ketogenesis, and circulating levels of beta-hydroxybutyrate (beta HB), acetoacetate (AcAc), and acetone. Compl…	2019-10	2021-08-12 15:43:32	2021-08-12 15:43:32				10	11														WOS:000498227300071
LME4FBUB	journalArticle	2003	Ariznavarreta, C.; Castillo, C.; Segovia, G.; Mora, F.; Azcoitia, I.; Tresguerres, J. A. F.	Growth hormone and aging	Homo-Journal of Comparative Human Biology		0018-442X	10.1078/0018-442x-00065	://WOS:000187927700005	In elderly people, vascular alterations and degenerative alterations of the Central Nervous System (CNS) are two of the most common reasons for illness and death. Lipid pattern modifications and menopause in women are some of the causes for the appearance of these alterations. Vascular endothelium is in part responsible for vascular homeostasis, through the production of several vasoactive factor…	2003	2021-08-12 15:43:32	2021-08-12 15:43:32		132-141		2	54														WOS:000187927700005
38SXQHIR	journalArticle	2013	Arjo, Gemma; Portero, Manuel; Pinol, Carme; Vinas, Juan; Matias-Guiu, Xavier; Capell, Teresa; Bartholomaeus, Andrew; Parrott, Wayne; Christou, Paul	Plurality of opinion, scientific discourse and pseudoscience: an in depth analysis of the Seralini et al. study claiming that Roundup (TM) Ready corn or the herbicide Roundup (TM) cause cancer in rats	Transgenic Research		0962-8819	10.1007/s11248-013-9692-9	://WOS:000316065900002	A recent paper published in the journal Food and Chemical Toxicology presents the results of a long-term toxicity study related to a widely-used commercial herbicide (Roundup (TM)) and a Roundup-tolerant genetically modified variety of maize, concluding that both the herbicide and the maize varieties are toxic. Here we discuss the many errors and inaccuracies in the published article resulting in…	2013-04	2021-08-12 15:43:32	2021-08-12 15:43:32		255-267		2	22														WOS:000316065900002
9FRPRB89	journalArticle	2019	Arkhangelskaia, Anna; Teplova, Liubov; Yarko, Alexandra	‘THE LOMONOSOV READINGS’ AT THE MSU BRANCH IN SEVASTOPOL	Vestnik Moskovskogo universiteta. Seriya 9: Filologiya		0130-0075		://RSCI:41511475	The scientiﬁ c conference ‘The Lomonosov Readings’ and the International scientific conference of students, graduate students and young scientists ‘Lomonosov’, two traditional academic events, were held at the MSU Branch in Sevastopol on April 3-5, 2019. Panel discussions on Philology are on the programmes of both conferences. The literary studies panel focused on Russian and foreign prose and po…	2019	2021-08-12 15:43:32	2021-08-12 15:43:32		181-186		6															RSCI:41511475									Теплова, Любовь Ивановна; Ярко, Александра Николаевна
NADIPBBL	journalArticle	2002	Armbruster, K.	'Good dog': The stories we tell about our canine companions and what they mean for humans and other animals	Papers on Language and Literature		0031-1294		://WOS:000179470600002		2002	2021-08-12 15:43:32	2021-08-12 15:43:32		351-376		4	38														WOS:000179470600002
HFSZZLPM	journalArticle	2002	Armbruster, K.	'Good dog': The stories we tell about our canine companions and what they mean for humans and other animals	Papers on Language and Literature		0031-1294		://WOS:000179470600002		2002	2021-08-12 15:43:32	2021-08-12 15:43:32		351-376		4	38														WOS:000179470600002
JLILQTB8	journalArticle	2020	Armengol, Josep M.	Performing Manhood through Animal Killings? Revisions of Hunting as a Performance of Masculinity in Ernest Hemingway's Late Writings	Men and Masculinities		1097-184X	10.1177/1097184x20965454	://WOS:000590188800003	While much of the existing critical work on Ernest Hemingway has represented him as the epitome of macho bravado, and whereas his numerous depictions of animal hunting have been often described as theatrical performances of masculinity, this article aims to question such traditional (mis)conceptions by contrasting his early work Green Hills of Africa ([1935] 2003) to two of his posthumously publi…	2020-12	2021-08-12 15:43:32	2021-08-12 15:43:32		833-851		5	23														WOS:000590188800003
S5LHBXU9	journalArticle	2020	Armengol, Josep M.	Performing Manhood through Animal Killings? Revisions of Hunting as a Performance of Masculinity in Ernest Hemingway's Late Writings	Men and Masculinities		1097-184X	10.1177/1097184x20965454	://WOS:000590188800003	While much of the existing critical work on Ernest Hemingway has represented him as the epitome of macho bravado, and whereas his numerous depictions of animal hunting have been often described as theatrical performances of masculinity, this article aims to question such traditional (mis)conceptions by contrasting his early work Green Hills of Africa ([1935] 2003) to two of his posthumously publi…	2020-12	2021-08-12 15:43:32	2021-08-12 15:43:32		833-851		5	23														WOS:000590188800003
PIEW4WJN	journalArticle	2020	Armengol, Josep M.	Performing Manhood through Animal Killings? Revisions of Hunting as a Performance of Masculinity in Ernest Hemingway's Late Writings	Men and Masculinities		1097-184X	10.1177/1097184x20965454	://WOS:000590188800003	While much of the existing critical work on Ernest Hemingway has represented him as the epitome of macho bravado, and whereas his numerous depictions of animal hunting have been often described as theatrical performances of masculinity, this article aims to question such traditional (mis)conceptions by contrasting his early work Green Hills of Africa ([1935] 2003) to two of his posthumously publi…	2020-12	2021-08-12 15:43:32	2021-08-12 15:43:32		833-851		5	23														WOS:000590188800003
2VH73ZZ5	journalArticle	2007	Armstrong, Clay M.	Life among the Axons	Annual Review of Physiology		0066-4278	10.1146/annurev.physiol.69.120205.124448	://WOS:000245334100004	A blink in history's eye has brought us an understanding of electricity, and with it a revolution in human life. From the frog leg twitch experiments of Galvani and the batteries of Volta, we have progressed to telegraphs, motors, telephones, computers, and the Internet. In the same period, the ubiquitous role of electricity in animal and plant life has become clear. A great milestone in this jou…	2007	2021-08-12 15:43:32	2021-08-12 15:43:32		2018-01-01			69														WOS:000245334100004
9VQWNG9B	journalArticle	2007	Armstrong, Clay M.	Life among the Axons	Annual Review of Physiology		0066-4278	10.1146/annurev.physiol.69.120205.124448	://WOS:000245334100004	A blink in history's eye has brought us an understanding of electricity, and with it a revolution in human life. From the frog leg twitch experiments of Galvani and the batteries of Volta, we have progressed to telegraphs, motors, telephones, computers, and the Internet. In the same period, the ubiquitous role of electricity in animal and plant life has become clear. A great milestone in this jou…	2007	2021-08-12 15:43:32	2021-08-12 15:43:32		2018-01-01			69														WOS:000245334100004
PNTD5ZTK	journalArticle	2021	Armstrong, Philip	Orpheus in Pieces	Journal of New Zealand Studies		1176-306X	10.26686/jnzs.iNS32.6868	://WOS:000668592900008	On 7 February 1863, the Royal Navy corvette H.M.S. Orpheus, en route from Sydney to Auckland, was wrecked at the entrance of the Manukau Harbour, with the loss of 189 men. This essay offers a "new materialist" retelling of that story, one that seeks to identify the roles played by nonhuman agents of various kinds (such as sand, mud, trees, animals, tides, rain, wind) alongside the roles played by…	2021	2021-08-12 15:43:32	2021-08-12 15:43:32		123-133		32															WOS:000668592900008
CG9ZM5YI	journalArticle	2021	Armstrong, Philip	Orpheus in Pieces	Journal of New Zealand Studies		1176-306X	10.26686/jnzs.iNS32.6868	://WOS:000668592900008	On 7 February 1863, the Royal Navy corvette H.M.S. Orpheus, en route from Sydney to Auckland, was wrecked at the entrance of the Manukau Harbour, with the loss of 189 men. This essay offers a "new materialist" retelling of that story, one that seeks to identify the roles played by nonhuman agents of various kinds (such as sand, mud, trees, animals, tides, rain, wind) alongside the roles played by…	2021	2021-08-12 15:43:32	2021-08-12 15:43:32		123-133		32															WOS:000668592900008
E7EIBE4Q	journalArticle	2017	Arney, David; Piirsalu, Peep	THE ETHICS OF KEEPING FUR ANIMALS, THE ESTONIAN CONTEXT	Proceedings of the Latvian Academy of Sciences Section B Natural Exact and Applied Sciences		1407-009X	10.1515/prolas-2017-0013	://BCI:BCI201700574655	The discussion of the ethics of fur farming is currently important in Estonia, where the Estonian Parliament is due to make a judgement on the legality of farming animals for fur in the state. Although there is significant opposition among the local general population, and discussion in the popular and social media, there is little evidence of a coherent ethical reason why fur animals should not …	2017-04	2021-08-12 15:43:32	2021-08-12 15:43:32		78-80		2021-02-01	71														BCI:BCI201700574655
CNEEAR73	book	2018	Arnold, Annika; Arnold, A.	Introduction: Why Narratives Matter in Climate Change Communication		978-3-319-69383-5 978-3-319-69382-8			://WOS:000438401800001	To understand the nature of the political and public debate about climate change, we need to understand the narrative structures that produce this discourse. Narratives, occurring in media, in public discourse, political agenda or even scientific debate, are vehicles for complex phenomena, such as climate change. The science behind this, the intricate interrelations and differences between daily …	2018	2021-08-12 15:43:33	2021-08-12 15:43:33			2021-06-01						Climate Change and Storytelling: Narratives and Cultural Meaning in Environmental Communication										WOS:000438401800001			DOI: 10.1007/978-3-319-69383-5_1
8ZPB5KG7	book	2018	Arnold, Annika; Arnold, A.	Introduction: Why Narratives Matter in Climate Change Communication		978-3-319-69383-5 978-3-319-69382-8			://WOS:000438401800001	To understand the nature of the political and public debate about climate change, we need to understand the narrative structures that produce this discourse. Narratives, occurring in media, in public discourse, political agenda or even scientific debate, are vehicles for complex phenomena, such as climate change. The science behind this, the intricate interrelations and differences between daily …	2018	2021-08-12 15:43:33	2021-08-12 15:43:33			2021-06-01						Climate Change and Storytelling: Narratives and Cultural Meaning in Environmental Communication										WOS:000438401800001			DOI: 10.1007/978-3-319-69383-5_1
NL9HLMZP	book	2018	Arnold, Annika; Arnold, A.	Introduction: Why Narratives Matter in Climate Change Communication		978-3-319-69383-5 978-3-319-69382-8			://WOS:000438401800001	To understand the nature of the political and public debate about climate change, we need to understand the narrative structures that produce this discourse. Narratives, occurring in media, in public discourse, political agenda or even scientific debate, are vehicles for complex phenomena, such as climate change. The science behind this, the intricate interrelations and differences between daily …	2018	2021-08-12 15:43:33	2021-08-12 15:43:33			2021-06-01						Climate Change and Storytelling: Narratives and Cultural Meaning in Environmental Communication										WOS:000438401800001			DOI: 10.1007/978-3-319-69383-5_1
GR9E2JND	journalArticle	2018	Aronova, Elena	Earthquake prediction, biological clocks, and the cold war psy-ops: Using animals as seismic sensors in the 1970s California	Studies in History and Philosophy of Science		0039-3681	10.1016/j.shpsa.2018.05.008	://WOS:000443662100006	A familiar story of seismology is that of a small field originally focused on local studies of earthquakes through diverse disciplinary perspectives being transformed, in the second half of the twentieth century, into a highly specialized field focused on global studies of the earth's deep interior via sophisticated instruments and transnational networks of seismological stations. Against this ba…	2018-08	2021-08-12 15:43:33	2021-08-12 15:43:33		50-57			70														WOS:000443662100006
X4C76Q88	journalArticle	2018	Aronova, Elena	Earthquake prediction, biological clocks, and the cold war psy-ops: Using animals as seismic sensors in the 1970s California	Studies in History and Philosophy of Science		0039-3681	10.1016/j.shpsa.2018.05.008	://WOS:000443662100006	A familiar story of seismology is that of a small field originally focused on local studies of earthquakes through diverse disciplinary perspectives being transformed, in the second half of the twentieth century, into a highly specialized field focused on global studies of the earth's deep interior via sophisticated instruments and transnational networks of seismological stations. Against this ba…	2018-08	2021-08-12 15:43:33	2021-08-12 15:43:33		50-57			70														WOS:000443662100006
Q9G6HVLT	journalArticle	2005	Arriaga-Jordan, C. M.; Pedraza-Fuentes, A. M.; Nava-Bernal, E. G.; Chavez-Mejia, M. C.; Castelan-Ortega, O. A.	Livestock agrodiversity of Mazahua smallholder Campesino systems in the highlands of Central Mexico	Human Ecology		0300-7839	10.1007/s10745-005-8212-9	://WOS:000234022800003	Livestock agrodiversity of Mazahua smallholder 'campesino' systems in the highlands of Central Mexico was investigated in the villages of San PabloTlalchichilpa (SPT) and La Concepcion Mayorazgo (LCM). An animal inventory of 142 households in the two villages was made, followed by the monthly monitoring of 25 households through interviews and participant observation. Thirteen species of domestic …	2005-12	2021-08-12 15:43:33	2021-08-12 15:43:33		821-845		6	33														WOS:000234022800003
A5AIC7PG	journalArticle	2013	Arshad, S.; Muhammad, S.; Ashraf, I.	WOMEN'S PARTICIPATION IN LIVESTOCK FARMING ACTIVITIES	Journal of Animal and Plant Sciences		1018-7081		://WOS:000315850200046	Women play a major role in livestock farming in Pakistan. They assume many activities relating to livestock production like feeding of animals, cure of animals, watering of animals, collection of fuel, milking, feeding, and cleaning of animal sheds. The present study focuses on the participation of rural women in different activities relating to livestock farming. A sample of 120 female responden…	2013	2021-08-12 15:43:33	2021-08-12 15:43:33		304-308		1	23														WOS:000315850200046
AR3J7LKV	journalArticle	2019	Arslan, Erhan; Ge, Mehmet Selim; Demir, Selim; Arslan, Elif Acar; Kosucu, Muge; Karahan, Suleyman Caner	The Effects of Rifampicin on Experimental Cerebral Ischemia/Reperfusion Injury in Rats	Iranian Red Crescent Medical Journal		2074-1804	10.5812/ircmj.87869	://WOS:000483305200001	Background: Ischemic brain damage can be explained by the emergence of acute focal or global neurological findings caused by vascular occlusions or hemorrhages. Even in non-fatal cases, stroke is an important pathologic condition with a severe impact on the quality of life, and patients require considerable assistance in the daily lives. Objectives: The purpose of this study was to investigate th…	2019-08	2021-08-12 15:43:33	2021-08-12 15:43:33				8	21														WOS:000483305200001
VV3XBRTN	journalArticle	2021	Asaad, Hend	The Image of the Arab World in the Contemporary German Literature as Reflection Surface for political Upheavals in 21(st) Century	Neohelicon		0324-4652	10.1007/s11059-020-00538-x	://WOS:000611417200001	Since the 9/11 attacks and the war on terrorism is the Middle East the scene of the various conflicts and problems that cast their shadow not only on the affected Arab countries, but also on many countries worldwide. From an imagological point of view, this article outlines the image of the Arabs based on three narrative texts: Das Tier, das weint (2004) (The Animal that cries) by the German Writ…	2021-06	2021-08-12 15:43:33	2021-08-12 15:43:33		227-243		1	48														WOS:000611417200001
D8NKVXRT	journalArticle	2012	Asgary, Ramin; Grigoryan, Zoya; Naderi, Ramesh; Allan, Richard	Lack of patient risk counselling and a broader provider training affect malaria control in remote Somalia Kenya border: Qualitative assessment	Global Public Health		1744-1692	10.1080/17441692.2011.643412	://WOS:000301871800002	Effectiveness of providing health education solely via mass media and the providers' targeted training in malaria control needs further exploration. During pre-epidemic season, we conducted a qualitative study of 40 providers and community leaders using focus groups, comprehensive semi-structured interviews and consultation observations. Interviews were transcribed, coded and analysed for major t…	2012	2021-08-12 15:43:33	2021-08-12 15:43:33		240-252		3	7														WOS:000301871800002
7TRIUS9E	journalArticle	2009	Asher, Lucy; Davies, Gareth T. O.; Bertenshaw, Catherine E.; Cox, Michael A. A.; Bateson, Melissa	The effects of cage volume and cage shape on the condition and behaviour of captive European starlings (Sturnus vulgaris)	Applied Animal Behaviour Science		0168-1591	10.1016/j.applanim.2008.10.008	://WOS:000262739200026	Cage size is widely recognised as an important determinant of captive animal welfare, but in contrast, cage shape has received far less attention. Husbandry recommendations for flying birds state that cages should be long in shape because this allows greater potential for flight. However, so far no studies have investigated the impact of cage shape on the behaviour or welfare of captive flying bi…	2009-01-31	2021-08-12 15:43:33	2021-08-12 15:43:33		286-294		2021-04-02	116														WOS:000262739200026
FSVTIGP4	journalArticle	2021	Asl, Moussa Pourya; Ramli, Atikah Rushda	Grotesque, Shadow and Individuation: A Jungian Reading of Selected Short Stories by Tunku Halim and Edgar Allan Poe	Pertanika Journal of Social Science and Humanities		0128-7702	10.47836/pjssh.29.2.08	://WOS:000674299700009	In examining Malaysian literature in light of the global canon, one cannot miss the numerous parallelisms between literary works by Tunku Halim bin Tunku Abdullah and Edgar Allan Poe. Both writers are preoccupied with grotesque realities of mentally deranged individuals, and similarly visualize the darkness and animality ofhuman consciousness. This article aims at conducting a comparative analysi…	2021-06	2021-08-12 15:43:33	2021-08-12 15:43:33		887-902		2	29														WOS:000674299700009
I7QNBYEH	journalArticle	2021	Asl, Moussa Pourya; Ramli, Atikah Rushda	Grotesque, Shadow and Individuation: A Jungian Reading of Selected Short Stories by Tunku Halim and Edgar Allan Poe	Pertanika Journal of Social Science and Humanities		0128-7702	10.47836/pjssh.29.2.08	://WOS:000674299700009	In examining Malaysian literature in light of the global canon, one cannot miss the numerous parallelisms between literary works by Tunku Halim bin Tunku Abdullah and Edgar Allan Poe. Both writers are preoccupied with grotesque realities of mentally deranged individuals, and similarly visualize the darkness and animality ofhuman consciousness. This article aims at conducting a comparative analysi…	2021-06	2021-08-12 15:43:33	2021-08-12 15:43:33		887-902		2	29														WOS:000674299700009
F26GH24C	journalArticle	2021	Asl, Moussa Pourya; Ramli, Atikah Rushda	Grotesque, Shadow and Individuation: A Jungian Reading of Selected Short Stories by Tunku Halim and Edgar Allan Poe	Pertanika Journal of Social Science and Humanities		0128-7702	10.47836/pjssh.29.2.08	://WOS:000674299700009	In examining Malaysian literature in light of the global canon, one cannot miss the numerous parallelisms between literary works by Tunku Halim bin Tunku Abdullah and Edgar Allan Poe. Both writers are preoccupied with grotesque realities of mentally deranged individuals, and similarly visualize the darkness and animality ofhuman consciousness. This article aims at conducting a comparative analysi…	2021-06	2021-08-12 15:43:33	2021-08-12 15:43:33		887-902		2	29														WOS:000674299700009
B837WPM9	journalArticle	2015	Astorga, F.; Escobar, L. E.; Poo-Munoz, D. A.; Medina-Vogel, G.	Dog ownership, abundance and potential for bat-borne rabies spillover in Chile	Preventive Veterinary Medicine		0167-5877	10.1016/j.prevetmed.2015.01.002	://WOS:000350535700015	Rabies is a viral infectious disease that affects all mammals, including humans. Factors associated with the incidence of rabies include the presence and density of susceptible hosts and potential reservoirs. Currently, Chile is declared free of canine-related rabies, but there is an overpopulation of dogs within the country and an emergence of rabies in bats. Our objectives are to determine pote…	2015-03-01	2021-08-12 15:43:33	2021-08-12 15:43:33		397-405		4	118														WOS:000350535700015
5DWEEUKR	journalArticle	2015	Astorga, F.; Escobar, L. E.; Poo-Munoz, D. A.; Medina-Vogel, G.	Dog ownership, abundance and potential for bat-borne rabies spillover in Chile	Preventive Veterinary Medicine		0167-5877	10.1016/j.prevetmed.2015.01.002	://WOS:000350535700015	Rabies is a viral infectious disease that affects all mammals, including humans. Factors associated with the incidence of rabies include the presence and density of susceptible hosts and potential reservoirs. Currently, Chile is declared free of canine-related rabies, but there is an overpopulation of dogs within the country and an emergence of rabies in bats. Our objectives are to determine pote…	2015-03-01	2021-08-12 15:43:33	2021-08-12 15:43:33		397-405		4	118														WOS:000350535700015
CQ77T3WH	journalArticle	2019	Atasoy, Emrah	The Role of Language in Dystopian Narrative: Manipulative Discourse in George Orwell's Animal Farm	Literary Voice		2277-4521		://WOS:000497647400008	Language plays a pivotal role in dystopian narrative, which gained enormous significance in the twentieth century through a boom in literary dystopias and other texts of speculative fiction. Language as an instrumental tool of social engineering becomes a functional means either manipulatively to suppress the fictional characters or to resist against the repressive power in the alternative world …	2019-09	2021-08-12 15:43:34	2021-08-12 15:43:34		52-59		11	1														WOS:000497647400008
6LFPTAKU	journalArticle	2014	Atkinson, Michael	The Terrier Men	Sociology of Sport Journal		0741-1235	10.1123/ssj.2014-0089	://WOS:000348694300003	'Terrier work' is an historical and deeply significant rural practice in the United Kingdom, in which small or medium size terriers are employed to track, capture and kill foxes in the larger context of an organized foxhunt. Between 2007-2009, I spent time following a small group of 'terrier men' and their dogs around the East Midlands countryside as part of an ethnographic project on the use of …	2014-12	2021-08-12 15:43:34	2021-08-12 15:43:34		420-437		4	31														WOS:000348694300003
MTNNJME8	journalArticle	2016	Attebery, Stina	Zombie tapeworms in late capitalism: accelerating clinical and reproductive labour in Mira Grant's Parasitology Trilogy	Medical Humanities		1468-215X	10.1136/medhum-2016-010938	://WOS:000394603600011	Biomedicine is increasingly shaped by the speculative economical values of neoliberal capitalism. A key feature of this new bioeconomical regime is the patenting and circulation of organisms and tissue samples, allowing rapid commercialisation of bacterial, animal and human biomedical materials. When thinking about this trend towards commercialisation, we must consider the ways by which biomedici…	2016-12	2021-08-12 15:43:34	2021-08-12 15:43:34		232-237		4	42														WOS:000394603600011
LQCVS2FJ	journalArticle	2014	Attenborough, Frederick	Categorial feminism: new media and the rhetorical work of assessing a sexist, humorous, misogynistic, realistic advertisement	Gender and Language		1747-6321	10.1558/genl.v8i2.147	://WOS:000338790700002	This article focuses on online assessments of a controversial British television advertisement. Across blogs, websites and forums, a range of stances emerged in debates about its possible 'sexism', 'humour', 'misogyny', or 'realism'. The analytic interest here is in the ways that assessors invoked 'f-' categories (e.g. 'feminism', 'feminist') as part of their assessments: across the data corpus, …	2014	2021-08-12 15:43:34	2021-08-12 15:43:34		147-168		2	8														WOS:000338790700002
5YRJEGDJ	journalArticle	2019	Aubert, Maxime; Lebe, Rustan; Oktaviana, Adhi Agus; Tang, Muhammad; Burhan, Basran; Hamrullah; Jusdi, Andi; Abdullah; Hakim, Budianto; Zhao, Jian-xin; Geria, I. Made; Sulistyarto, Priyatno Hadi; Sardi, Ratno; Brumm, Adam	Earliest hunting scene in prehistoric art	Nature		0028-0836	10.1038/s41586-019-1806-y	://WOS:000504660500096	Humans seem to have an adaptive predisposition for inventing, telling and consuming stories(1). Prehistoric cave art provides the most direct insight that we have into the earliest storytelling(2-5), in the form of narrative compositions or 'scenes'(2,5) that feature clear figurative depictions of sets of figures in spatial proximity to each other, and from which one can infer actions taking plac…	2019-12-19	2021-08-12 15:43:34	2021-08-12 15:43:34		442-+		7787	576														WOS:000504660500096
FHCGXHQD	journalArticle	2019	Aubert, Maxime; Lebe, Rustan; Oktaviana, Adhi Agus; Tang, Muhammad; Burhan, Basran; Hamrullah; Jusdi, Andi; Abdullah; Hakim, Budianto; Zhao, Jian-xin; Geria, I. Made; Sulistyarto, Priyatno Hadi; Sardi, Ratno; Brumm, Adam	Earliest hunting scene in prehistoric art	Nature		0028-0836	10.1038/s41586-019-1806-y	://WOS:000504660500096	Humans seem to have an adaptive predisposition for inventing, telling and consuming stories(1). Prehistoric cave art provides the most direct insight that we have into the earliest storytelling(2-5), in the form of narrative compositions or 'scenes'(2,5) that feature clear figurative depictions of sets of figures in spatial proximity to each other, and from which one can infer actions taking plac…	2019-12-19	2021-08-12 15:43:34	2021-08-12 15:43:34		442-+		7787	576														WOS:000504660500096
TM7QT7G2	journalArticle	2019	Aubert, Maxime; Lebe, Rustan; Oktaviana, Adhi Agus; Tang, Muhammad; Burhan, Basran; Hamrullah; Jusdi, Andi; Abdullah; Hakim, Budianto; Zhao, Jian-xin; Geria, I. Made; Sulistyarto, Priyatno Hadi; Sardi, Ratno; Brumm, Adam	Earliest hunting scene in prehistoric art	Nature		0028-0836	10.1038/s41586-019-1806-y	://WOS:000504660500096	Humans seem to have an adaptive predisposition for inventing, telling and consuming stories(1). Prehistoric cave art provides the most direct insight that we have into the earliest storytelling(2-5), in the form of narrative compositions or 'scenes'(2,5) that feature clear figurative depictions of sets of figures in spatial proximity to each other, and from which one can infer actions taking plac…	2019-12-19	2021-08-12 15:43:34	2021-08-12 15:43:34		442-+		7787	576														WOS:000504660500096
R3K3KYIQ	journalArticle	2017	Aubry, Laurence	Le Roman scarabee ou l'ecriture du traumatisme dans Anima de Wajdi Mouawad	Contemporary French and Francophone Studies		1740-9292	10.1080/17409292.2017.1335995	://WOS:000409178800003	In his 2012 novel Anima, Lebanese-born French-Canadian author, playwright, and actor, Wajdi Mouawad, presents a complex history of trauma to the reader. His protagonist Wahhch Debch undertakes a journey to hunt down a man who is in fact a monster. The narrative explores the question of what it means to be human through the use of a rich variety of animals endowed with speech, although remaining p…	2017	2021-08-12 15:43:34	2021-08-12 15:43:34		142-149		2	21														WOS:000409178800003
C63WHD3X	journalArticle	2017	Aubry, Laurence	Le Roman scarabee ou l'ecriture du traumatisme dans Anima de Wajdi Mouawad	Contemporary French and Francophone Studies		1740-9292	10.1080/17409292.2017.1335995	://WOS:000409178800003	In his 2012 novel Anima, Lebanese-born French-Canadian author, playwright, and actor, Wajdi Mouawad, presents a complex history of trauma to the reader. His protagonist Wahhch Debch undertakes a journey to hunt down a man who is in fact a monster. The narrative explores the question of what it means to be human through the use of a rich variety of animals endowed with speech, although remaining p…	2017	2021-08-12 15:43:34	2021-08-12 15:43:34		142-149		2	21														WOS:000409178800003
IFP5I8IA	journalArticle	2015	Aulakh, G. S.; Singh, Rajbir	Socio-economic characteristics of farmers and status of buffalo health care practices	Indian Journal of Animal Sciences		0367-8318		://WOS:000368468500025		2015-12	2021-08-12 15:43:34	2021-08-12 15:43:34		1396-1398		12	85														WOS:000368468500025
5RBWZLZ2	journalArticle	2019	Auma, Carolyn Imelda; Pradeilles, Rebecca; Blake, Megan K.; Holdsworth, Michelle	What Can Dietary Patterns Tell Us about the Nutrition Transition and Environmental Sustainability of Diets in Uganda?	Nutrients		2072-6643	10.3390/nu11020342	://WOS:000460829700133	Uganda is undergoing dietary transition, with possible environmental sustainability and health implications, particularly for women. To explore evidence for dietary transitions and identify how environmentally sustainable women's dietary patterns are, principal component analysis was performed on dietary data collected using a 24 h recall during the Uganda Food Consumption Survey (n = 957). Four …	2019-02	2021-08-12 15:43:34	2021-08-12 15:43:34				2	11														WOS:000460829700133
SNWPVNYR	journalArticle	2019	Auster, Peter J.; Cortes, Jorge; Alvarado, Juan Jose; Beita-Jimenez, Andres	Coordinated hunting behaviors of mixed-species groups of piscivores and associated species at Isla del Coco National Park (Eastern Tropical Pacific)	Neotropical Ichthyology		1679-6225	10.1590/1982-0224-20180165	://WOS:000463223500001	Studies of mixed-species groups of animals can reveal emergent complexities of collective behaviors. In this study we collected data on mixed-species hunting groups composed primarily of piscivorous fishes (species composition, abundance, behavioral interactions) and used both multivariate and network analyses to quantify pair-wise and guild level behavioral relationships. Our results indicate th…	2019	2021-08-12 15:43:35	2021-08-12 15:43:35				1	17														WOS:000463223500001
3SMQCKEC	journalArticle	2020	Avila Martin, Eva; Ros Brull, Guillermo; Funk, Stephan M.; Luiselli, Luca; Okale, Robert; Fa, John E.	Wild meat hunting and use by sedentarised Baka Pygmies in southeastern Cameroon	Peerj		2167-8359	10.7717/peerj.9906	://WOS:000570017700007	As a result of sedentarisation many Baka Pygmies have changed their mobility patterns away from nomadic lifestyles to living in roadside villages. These settled groups are increasingly dependent on cultivated foods but still rely on forest resources. The level of dependence on hunting of wild animals for food and cash, as well as the hunting profiles of sedentarised Pygmy groups is little known. …	2020-09-17	2021-08-12 15:43:35	2021-08-12 15:43:35					8														WOS:000570017700007
H8M27L7U	journalArticle	2020	Avila-Alvarez, Adriana; Alonso-Bidegain, Miguel; De-Rosende-Celeiro, Ivan; Vizcaino-Cela, Mirian; Larraneta-Alcalde, Lestonnac; Torres-Tobio, Gabriel	Improving social participation of children with autism spectrum disorder: Pilot testing of an early animal-assisted intervention in Spain	Health & Social Care in the Community		0966-0410	10.1111/hsc.12955	://WOS:000510999900001	Children with autism spectrum disorder (ASD) experience moderate to profound challenges in relation to the skills required for social participation. Animal-assisted intervention (AAI) is increasingly used within early community care. However, the results of its early application in this population group are not known. This pilot study aimed to explore the feasibility of an early intervention base…	2020-07	2021-08-12 15:43:35	2021-08-12 15:43:35		1220-1229		4	28														WOS:000510999900001
MIFWVRWL	journalArticle	2020	Avila-Alvarez, Adriana; Alonso-Bidegain, Miguel; De-Rosende-Celeiro, Ivan; Vizcaino-Cela, Mirian; Larraneta-Alcalde, Lestonnac; Torres-Tobio, Gabriel	Improving social participation of children with autism spectrum disorder: Pilot testing of an early animal-assisted intervention in Spain	Health & Social Care in the Community		0966-0410	10.1111/hsc.12955	://WOS:000510999900001	Children with autism spectrum disorder (ASD) experience moderate to profound challenges in relation to the skills required for social participation. Animal-assisted intervention (AAI) is increasingly used within early community care. However, the results of its early application in this population group are not known. This pilot study aimed to explore the feasibility of an early intervention base…	2020-07	2021-08-12 15:43:35	2021-08-12 15:43:35		1220-1229		4	28														WOS:000510999900001
WI8F98ZA	journalArticle	2018	Avinashilingam, Vijay N. A.; Singh, V. B.; Singh, Bhagwan; Tewari, Pratibha	Identifying influential variables on livestock breeding and rearing knowledge level of cattle keepers in Jodhpur district of Rajasthan	Indian Journal of Animal Research		0367-6722	10.18805/ijar.v0iOF.9135	://WOS:000449846800002	The study was conducted in Jodhpur district of Rajasthan in the year 2016-17. Two villages namely Rajasani and Chopasani Charnan of Tiwri block of Jodhpur district were selected randomly from ICAR-CAZRI's Mera Gaon Mera Gaurav Initiative (MGMGI) programme. A predetermined sample of sixty respondents, 30 respondents per village were randomly selected. The data were collected through observations w…	2018-07	2021-08-12 15:43:35	2021-08-12 15:43:35		947-952		7	52														WOS:000449846800002
TQAGZQ8Y	journalArticle	2016	Ayala, Aurimar; Berisha, Vjollca; Goodin, Kate; Pogreba-Brown, Kristen; Levy, Craig; McKinney, Benita; Koski, Lia; Imholte, Sara	PUBLIC HEALTH SURVEILLANCE STRATEGIES FOR MASS GATHERINGS: SUPER BOWL XLIX AND RELATED EVENTS, MARICOPA COUNTY, ARIZONA, 2015	Health Security		2326-5094	10.1089/hs.2016.0029	://WOS:000378046500007	Super Bowl XLIX took place on February 1, 2015, in Glendale, Arizona. In preparation for this event and associated activities, the Maricopa County Department of Public Health (MCDPH) developed methods for enhanced surveillance, situational awareness, and early detection of public health emergencies. Surveillance strategies implemented from January 22 to February 6, 2015, included enhanced surveil…	2016-05	2021-08-12 15:43:35	2021-08-12 15:43:35		173-184		3	14														WOS:000378046500007
89BWJTME	journalArticle	2013	Azcorra, Hugo; Wilson, Hannah; Bogin, Barry; Ines Varela-Silva, Maria; Vazquez-Vazquez, Adriana; Dickinson, Federico	Dietetic characteristics of a sample of Mayan dual burden households in Merida, Yucatan, Mexico	Archivos Latinoamericanos De Nutricion		0004-0622		://WOS:000341703800003	The Maya are the most populous and shortest in stature Native American ethnic group. The Maya provide us a good opportunity to study the dietetic characteristics of a group who experience nutritional dual burden (the combination of under and overnutrition) at the individual, mother-child dyad and population level. The aim of this study is to describe general dietetic patterns of a sample of Maya …	2013	2021-08-12 15:43:35	2021-08-12 15:43:35		209-217		3	63														WOS:000341703800003
7BKVI4XZ	journalArticle	2019	Azeem, Muhammad; Afzal, Ambreen; Ahmed, Zubair; Ali, Munawar Manzoor; Haq, Arfan Ul; Hamid, Waheed Ul	Investigation of transmigrated mandibular canines	Dental press journal of orthodontics			10.1590/2177-6709.24.6.065-068.oar	://MEDLINE:31994648	INTRODUCTION: Canine transmigration is a rare orthodontic condition and it is relevant to perform the proper diagnose at an early age. OBJECTIVE: The aim of the current study was to find out the frequency of transmigrated mandibular canines (TRC) in orthodontic patients obtained from South Asian population of Pakistan origin. METHODS: Panoramic radiographs of 2,550 untreated orthodontic patients …	2019	2021-08-12 15:43:35	2021-08-12 15:43:35		65-68		6	24														MEDLINE:31994648
8FVW74HL	journalArticle	2021	Azkunaga-Garcia, Leire	BEYOND BOUNDARIES: LEMINAL IDENTITIES IN BRYAN FULLER'S HANNIBAL TELEVISION FICTION	Signa-Revista De La Asociacion Espanola De Semiotica		1133-3634		://WOS:000610422800017	Hannibal is presented as a paradigm of the transformations that contemporary fictions have undergone in recent years by introducing the other, the villain, as the main character of the story. The identity of the cannibal is formed by culturally opposed concepts and is placed in a continuous between: between good and evil, between monstrosity and humanity, between the horror of the crimes he commi…	2021	2021-08-12 15:43:35	2021-08-12 15:43:35		303-322			30														WOS:000610422800017
9VG3X7ZH	journalArticle	2014	Baark, Sigurd	The Great Number of Strange Doctrines - On Speculative Theology	Neue Zeitschrift Fur Systematische Theologie Und Religionsphilosophie		0028-3517	10.1515/nzsth-2014-0006	://WOS:000332520900006	The paper examines the epistemology of speculative theology. It presents an account of how to recognize the legitimate theoretical constructs of speculative theology in the aftermath of the dialectical theology of Karl Barth. Using the conceptual tools developed by Barth, the paper focuses on his account of the Miracle of Christmas in Kirchliche Dogmatik vol. I/2 in order to uncover three criteri…	2014-03	2021-08-12 15:43:35	2021-08-12 15:43:35		108-124		1	56														WOS:000332520900006
775EWTPW	bookSection	2017	Babich, Babette	Tools for Subversion: Illich and Zizek on Changing the World	Making Communism Hermeneutical: Reading Vattimo and Zabala	978-3-319-59021-9 978-3-319-59019-6			://WOS:000463595600014	Reviewing the work of Ivan Illich, Robert Kurz and Stanley Aronowitz together with Heidegger's technically economic articulation of standing reserve correspondent to challenging forth ( the world, ourselves, animals, plants, whatever), this essay takes up "the thought of the weak in search of alternatives" as Gianni Vattimo and Santiago Zabala argue for the possibility of interpretive transformat…	2017	2021-08-12 15:43:35	2021-08-12 15:43:35		95-111			6				Contributions to Hermeneutics										WOS:000463595600014			DOI: 10.1007/978-3-319-59021-9_13						Mazzini, S.; GlynWilliams, O.
S3YS4VGI	journalArticle	2014	Bachman, Erik M.	How to misbehave as a behaviourist (if you're Wyndham Lewis)	Textual Practice		0950-236X	10.1080/0950236x.2013.848925	://WOS:000336431900005	Wyndham Lewis' short story Cantleman's Spring-Mate' (1917) remains one of the minor side-attractions of modernist obscenity, seldom discussed in terms other than those that would present it as a negligible rehearsal for the more consequential trials and ordeals of Ulysses (1922). This article responds to this oversight by comparing representations of animality in Lewis' story with the early popul…	2014	2021-08-12 15:43:36	2021-08-12 15:43:36		427-451		3	28														WOS:000336431900005
RAYDUZDX	journalArticle	2014	Bachman, Erik M.	How to misbehave as a behaviourist (if you're Wyndham Lewis)	Textual Practice		0950-236X	10.1080/0950236x.2013.848925	://WOS:000336431900005	Wyndham Lewis' short story Cantleman's Spring-Mate' (1917) remains one of the minor side-attractions of modernist obscenity, seldom discussed in terms other than those that would present it as a negligible rehearsal for the more consequential trials and ordeals of Ulysses (1922). This article responds to this oversight by comparing representations of animality in Lewis' story with the early popul…	2014	2021-08-12 15:43:36	2021-08-12 15:43:36		427-451		3	28														WOS:000336431900005
A7DAM7X4	journalArticle	2019	Backel, Katherine A.; Bradley, Charles W.; Cain, Christine L.; Morris, Daniel O.; Goldschmidt, Kyle H.; Mauldin, Elizabeth A.	Canine ischaemic dermatopathy: a retrospective study of 177 cases (2005-2016)	Veterinary Dermatology		0959-4493	10.1111/vde.12772	://WOS:000475063600001	Background Ischaemic dermatopathy encompasses a poorly understood subset of canine diseases that share similar clinical and histological features. Very little information is currently available regarding population characteristics, progression and outcome. Hypothesis/objectives This study aimed to describe the clinical features and therapeutic outcomes of ischaemia dermatopathy, excluding familia…	2019-10	2021-08-12 15:43:36	2021-08-12 15:43:36		403-+		5	30														WOS:000475063600001
P2KNR7BY	journalArticle	2019	Backel, Katherine A.; Bradley, Charles W.; Cain, Christine L.; Morris, Daniel O.; Goldschmidt, Kyle H.; Mauldin, Elizabeth A.	Canine ischaemic dermatopathy: a retrospective study of 177 cases (2005-2016)	Veterinary Dermatology		0959-4493	10.1111/vde.12772	://WOS:000475063600001	Background Ischaemic dermatopathy encompasses a poorly understood subset of canine diseases that share similar clinical and histological features. Very little information is currently available regarding population characteristics, progression and outcome. Hypothesis/objectives This study aimed to describe the clinical features and therapeutic outcomes of ischaemia dermatopathy, excluding familia…	2019-10	2021-08-12 15:43:36	2021-08-12 15:43:36		403-+		5	30														WOS:000475063600001
HF8P4R8A	journalArticle	2019	Backel, Katherine A.; Bradley, Charles W.; Cain, Christine L.; Morris, Daniel O.; Goldschmidt, Kyle H.; Mauldin, Elizabeth A.	Canine ischaemic dermatopathy: a retrospective study of 177 cases (2005-2016)	Veterinary Dermatology		0959-4493	10.1111/vde.12772	://WOS:000475063600001	Background Ischaemic dermatopathy encompasses a poorly understood subset of canine diseases that share similar clinical and histological features. Very little information is currently available regarding population characteristics, progression and outcome. Hypothesis/objectives This study aimed to describe the clinical features and therapeutic outcomes of ischaemia dermatopathy, excluding familia…	2019-10	2021-08-12 15:43:36	2021-08-12 15:43:36		403-+		5	30														WOS:000475063600001
F2TVR59N	journalArticle	1998	Backstrom, C. H.; Robins, L. S.	The media and AIDS: health elite perspectives of coverage	Journal of health & social policy		0897-7186	10.1300/J045v09n03_04	://MEDLINE:10174384	Most writers assessing AIDS have been critical of the media's coverage of this epidemic. To ascertain the views of key elites on media coverage of AIDS, the authors surveyed chief state public health officers, chairs of legislative health committees, and directors of hospital associations. In general, these groups tended to reject criticisms that media handling of AIDS is unbalanced. Conversely, …	1998	2021-08-12 15:43:36	2021-08-12 15:43:36		45-69		3	9														MEDLINE:10174384
WPFMNYVL	journalArticle	2016	Badenhorst, Shaw; Ashley, Ceri; Barkhuizen, Wade	A consideration of garden hunting by Iron Age farmers in the Limpopo Valley and surrounding regions of southern Africa	Annals of the Ditsong National Museum of Natural History		2220-4563		://BCI:BCI201700478567	Animals are often attracted to the cultivated gardens of farmers, who would hunt these pests to protect their crops from damage. This is known as garden hunting. Since the concept of garden hunting was first described more than three decades ago; a number of anthropological studies have been undertaken in different parts of the world on hunting practices of farmers in their fields. Ethnographies …	2016-07	2021-08-12 15:43:36	2021-08-12 15:43:36		18-25			6														BCI:BCI201700478567
ZCT5UYJD	journalArticle	2019	Badenhorst, Shaw; Mitchell, Peter; Arthur, Charles; Capelli, Cristian	Late Holocene fauna from Moshebi's Shelter, a Later Stone Age site in Lesotho	Southern African Humanities		1681-5564		://WOS:000531798200004	This paper reports the analysis of the faunal remains recovered from re-excavation of Holocene Later Stone Age deposits at Moshebi's Shelter, Lesotho. The assemblage includes a range of mammals, birds, reptiles, amphibians, fish and molluscs, but no domestic livestock. Some of the most common taxa, notably mole rats and vlei rats, are likely to be natural intrusions, but most of the others were p…	2019	2021-08-12 15:43:36	2021-08-12 15:43:36		83-107			32														WOS:000531798200004
BPXE3RD3	journalArticle	2017	Baderoon, Gabeba	Animal likenesses: dogs and the boundary of the human in South Africa	Journal of African Cultural Studies		1369-6815	10.1080/13696815.2016.1255599	://WOS:000402077700006	The dog is a charged and powerful symbol in South Africa. Racialized canine invective played a formative role in colonial efforts to dispossess Africans of land. However, the symbolic meanings of dogs in South African culture range far beyond insult. Recent portrayals of canines have turned suggestively, if equivocally, from denigration toward signalling post-apartheid racial authenticity. To ref…	2017	2021-08-12 15:43:36	2021-08-12 15:43:36		345-361		3	29														WOS:000402077700006
W53MD9RD	journalArticle	2017	Baderoon, Gabeba	Animal likenesses: dogs and the boundary of the human in South Africa	Journal of African Cultural Studies		1369-6815	10.1080/13696815.2016.1255599	://WOS:000402077700006	The dog is a charged and powerful symbol in South Africa. Racialized canine invective played a formative role in colonial efforts to dispossess Africans of land. However, the symbolic meanings of dogs in South African culture range far beyond insult. Recent portrayals of canines have turned suggestively, if equivocally, from denigration toward signalling post-apartheid racial authenticity. To ref…	2017	2021-08-12 15:43:36	2021-08-12 15:43:36		345-361		3	29														WOS:000402077700006
7TS2XHRQ	journalArticle	2017	Baderoon, Gabeba	Animal likenesses: dogs and the boundary of the human in South Africa	Journal of African Cultural Studies		1369-6815	10.1080/13696815.2016.1255599	://WOS:000402077700006	The dog is a charged and powerful symbol in South Africa. Racialized canine invective played a formative role in colonial efforts to dispossess Africans of land. However, the symbolic meanings of dogs in South African culture range far beyond insult. Recent portrayals of canines have turned suggestively, if equivocally, from denigration toward signalling post-apartheid racial authenticity. To ref…	2017	2021-08-12 15:43:36	2021-08-12 15:43:36		345-361		3	29														WOS:000402077700006
BJSSS45U	journalArticle	2018	Badie, Katie	A Case Study of Two French Study or “Discovery” Bibles, La Bible expliquee (BEX) and ZeBible: Using a Contemporary Plain Language Translation with Abundant Explanatory Material in order to Give New Readers and Young People Access to the Bible Text	Journal of Biblical Text Research		1226-5926	10.28977/jbtr.2018.4.42.215	://KJD:ART002341351	This article shows the growing importance of publishing Bibles with notes, commentaries and articles that aim to help the unfamiliar reader to understand, read and appreciate the relevance of the Bible. It also suggests that the material added to a translation and its presentation can change the way that particular translation is received.The two study Bibles, both published by the French Bible S…	2018	2021-08-12 15:43:36	2021-08-12 15:43:36		215-231			42														KJD:ART002341351
GXWX5XE5	journalArticle	1984	Badke, F. R.	LEFT-VENTRICULAR DIMENSIONS AND FUNCTION DURING EXERCISE IN DOGS WITH CHRONIC RIGHT VENTRICULAR PRESSURE OVERLOAD	American Journal of Cardiology		0002-9149	10.1016/0002-9149(84)90660-x	://WOS:A1984SL66000038		1984	2021-08-12 15:43:36	2021-08-12 15:43:36		1187-1193		8	53														WOS:A1984SL66000038
Y9BK5BHV	journalArticle	2020	Bae, Jeong Sang	Publisher Song Wan-sik Literature Research	Korean Cultural Studies		1229-7925		://KJD:ART002656884	Song Wan-sik, Nam Song, was a writer and publisher who devoted himself to various publishing activities, crossing genres and boundaries within the barren colonial book publishing culture. Song Wan-sik, who first attempted various writings through the Youngchang Library, expanded the area to publication of books by directly operating the Dongyangdaehakdang and Munwhasa. He has written practical bo…	2020	2021-08-12 15:43:36	2021-08-12 15:43:36		297-324			89														KJD:ART002656884
A9JBD93G	journalArticle	2003	Bagley, Margo A.	Patent first, ask questions later: morality and biotechnology in patent law	William and Mary law review		0043-5589		://MEDLINE:15570677	This Article explores the U.S. "patent first, ask questions later" approach to determining what subject matter should receive patent protection. Under this approach, the U.S. Patent and Trademark Office (USPTO or the Agency) issues patents on "anything under the sun made by man," and to the extent a patent's subject matter is sufficiently controversial, Congress acts retrospectively in assessing …	2003-12	2021-08-12 15:43:37	2021-08-12 15:43:37		469-547		2	45														MEDLINE:15570677
MXSHAU44	journalArticle	2010	Bagust, Phil	The South Australian 'koala wars': Australian fauna and mediagenic fitness selection	Continuum-Journal of Media & Cultural Studies		1030-4312	10.1080/10304312.2010.490620	://WOS:000280678800002	This paper tracks in brief the ongoing tensions between 'scientific' management of an animal that the biosciences have declared 'out of balance' with its ecosystem, and the iconic economic/brand value of that animal in popular culture and tourism. Irrespective of its bioscientific status, the animal seems to have been 'media selected' for fitness as 'charismatic fauna' in an expanded arena of 'na…	2010	2021-08-12 15:43:37	2021-08-12 15:43:37		489-502		4	24														WOS:000280678800002
KT2CIEET	journalArticle	2018	Baik, Ji-yeon	Gender politics and the monster-abject representation method of the posthuman age. ─ Focused on works by Kim Eon-hee and Han-Kang ─	Cross-Cultural Studies		1598-0685	10.21049/ccs.2018.50..77	://KJD:ART002328976	Even in our modern era, the projection of monsters in the recent literature contains the critical imagination of human existence for the posthuman age. The meaning of the monster-abject, especially as from the perspective of feministic criticism, contains criticism of the violent and oppressive patriarch as observed in the modern times. This article focuses on the gendered imagination of the disc…	2018	2021-08-12 15:43:37	2021-08-12 15:43:37		77-101			50														KJD:ART002328976
T9SJZXVF	journalArticle	2018	Bailen, Amparo Huertas	Islam and Mass Media Consumption in Post-Migration Contexts among Women from Northern Africa in Catalonia (Spain)	Societies		2075-4698	10.3390/soc8030091	://WOS:000447944500047	This paper explores the influence of religion in cultural hybridization processes linked to migratory experience, taking into account the study of mass media consumption. Our research focused on the analysis of Muslim women from northern Africa living in Catalonia (Spain) over a 5-year period. The final sample was composed of 25 women, from Morocco (22), Tunisia (2) and Algeria (1).The main concl…	2018-09	2021-08-12 15:43:37	2021-08-12 15:43:37				3	8														WOS:000447944500047
BPKZ9TCJ	journalArticle	2018	Bailey, Andrew	AUTHORITY OF THE WORM: EXAMINING PARASITISM WITHIN INSIDE AND UPSTREAM COLOUR	Metacritic Journal for Comparative Studies and Theory			10.24193/mjcst.2018.6.03	://WOS:000486141000003	Within science fiction the parasite has long provided a way to engage with bodily fears, however in recent years, our perceived relationship with these kinds of organisms have become increasingly cognitive and existential. Parasites that influence their host's thoughts and behaviour such as the Cordyceps fungus have become favourite topics for nature documentaries and science podcasts. This famil…	2018-12	2021-08-12 15:43:37	2021-08-12 15:43:37		35-53		2	4														WOS:000486141000003
CHM3XAQH	journalArticle	2018	Bajaj, Rohan; Ramulu, Pradeep; Dillon, Lisa; Jakobsen, Kirsten B.; Tiedemann, Anne; Rogers, Kris; Keay, Lisa	Validating the accuracy of an activity monitor in a visually impaired older population	Ophthalmic and Physiological Optics		0275-5408	10.1111/opo.12577	://WOS:000448286300010	Purpose Activity monitors have been used to objectively measure physical activity and its association with visual impairment in older adults. However, there is limited understanding of the accuracy of activity monitors in people with low vision. This study investigated the accuracy of an activity monitor compared with manual step counting in a low vision population and sought to find the most acc…	2018-09	2021-08-12 15:43:37	2021-08-12 15:43:37		562-569		5	38														WOS:000448286300010
DGP984NX	journalArticle	2005	Baken, B. C. M.; Dietz, V.; Duysens, J.	Phase-dependent modulation of short latency cutaneous reflexes during walking in man	Brain Research		0006-8993	10.1016/j.brainres.2004.10.058	://WOS:000226702600013	In reduced animal preparation (cat fictive locomotion) most of our knowledge on the phase-dependent modulation of cutaneous reflexes concerns early- (P1 responses) rather than medium-latency (P2) responses. In contrast, in humans, virtually only P2 responses have been studied because P1 responses are relatively rare in adults. In this work, human P1 and P2 responses following sural nerve stimulat…	2005-01-21	2021-08-12 15:43:37	2021-08-12 15:43:37		268-275		2	1031														WOS:000226702600013
9VBF7N3A	book	2019	Baker, Timothy C.; Baker, T. C.	The Dying Animals: Anthropocene Stories		978-3-030-03880-9 978-3-030-03879-3			://WOS:000619122000005		2019	2021-08-12 15:43:37	2021-08-12 15:43:37			145-184						Writing Animals: Language, Suffering, and Animality in Twenty- First-Century Fiction										WOS:000619122000005			DOI: 10.1007/978-3-030-03880-9_5
RBDATFRL	book	2019	Baker, Timothy C.; Baker, T. C.	The Dying Animals: Anthropocene Stories		978-3-030-03880-9 978-3-030-03879-3			://WOS:000619122000005		2019	2021-08-12 15:43:37	2021-08-12 15:43:37			145-184						Writing Animals: Language, Suffering, and Animality in Twenty- First-Century Fiction										WOS:000619122000005			DOI: 10.1007/978-3-030-03880-9_5
B3JH7LNV	journalArticle	1996	Bakker, M. A.	'Misschien wisten zij alles': All the stories about the squirrel and other animals - Dutch - Tellegen,T	World Literature Today		0196-3570	10.2307/40042230	://WOS:A1996VL16500203		1996	2021-08-12 15:43:37	2021-08-12 15:43:37		712-712		3	70														WOS:A1996VL16500203
SVD82MAG	journalArticle	1996	Bakker, M. A.	'Misschien wisten zij alles': All the stories about the squirrel and other animals - Dutch - Tellegen,T	World Literature Today		0196-3570	10.2307/40042230	://WOS:A1996VL16500203		1996	2021-08-12 15:43:37	2021-08-12 15:43:37		712-712		3	70														WOS:A1996VL16500203
2ZFU26PW	journalArticle	2019	Bal, Vera Yu	The "Plyushkin Plot" in Olga Slavnikova's A Dragonfly Enlarged to the Size of a Dog	Vestnik Tomskogo Gosudarstvennogo Universiteta Filologiya-Tomsk State University Journal of Philology		1998-6645	10.17223/19986645/60/8	://WOS:000497729700008	The article deals with the role of the "Plyushkin plot" in the novel A Dragonfly Enlarged to the Size of a Dog (1997) by the modern author Olga Slavnikova. This plot allows Slavnikova to update the principles of Gogol's poetics in her novel in order to depict a materialized person. This logic of continuity between the classic and the modem author determines their convergence in the complex of ant…	2019-08	2021-08-12 15:43:37	2021-08-12 15:43:37		104-132			60														WOS:000497729700008
YAUH23DT	journalArticle	2017	Balciauskas, Linas; Kazlauskas, Martynas; Balciauskiene, Laima	European bison: changes in species acceptance following plans for translocation	European Journal of Wildlife Research		1612-4642	10.1007/s10344-016-1066-1	://WOS:000394211100004	The prioritizing of human demands in human-dominated landscapes shapes human-wildlife conflicts. Damage to crops is the main cause of conflict with herbivores. In Lithuania, according to the Plan for the Protection of the European Bison (Bison bonasus L.), the translocation of animals from a free-ranging herd in central Lithuania is planned and has been widely announced in local media. We aimed t…	2017-02	2021-08-12 15:43:37	2021-08-12 15:43:37				1	63														WOS:000394211100004
SDLK2B66	journalArticle	2018	Baldassano, Christopher; Hasson, Uri; Norman, Kenneth A.	Representation of Real-World Event Schemas during Narrative Perception	Journal of Neuroscience		0270-6474	10.1523/jneurosci.0251-18.2018	://WOS:000449355600008	Understanding movies and stories requires maintaining a high-level situation model that abstracts away from perceptual details to describe the location, characters, actions, and causal relationships of the currently unfolding event. These models are built not only from information present in the current narrative, but also from prior knowledge about schematic event scripts, which describe typical…	2018-11-07	2021-08-12 15:43:38	2021-08-12 15:43:38		9689-9699		45	38														WOS:000449355600008
Q8C96HVT	journalArticle	2018	Baldassano, Christopher; Hasson, Uri; Norman, Kenneth A.	Representation of Real-World Event Schemas during Narrative Perception	Journal of Neuroscience		0270-6474	10.1523/jneurosci.0251-18.2018	://WOS:000449355600008	Understanding movies and stories requires maintaining a high-level situation model that abstracts away from perceptual details to describe the location, characters, actions, and causal relationships of the currently unfolding event. These models are built not only from information present in the current narrative, but also from prior knowledge about schematic event scripts, which describe typical…	2018-11-07	2021-08-12 15:43:38	2021-08-12 15:43:38		9689-9699		45	38														WOS:000449355600008
2ITQF7WD	journalArticle	1990	Balfour, B. M.; Goscicka, T.; Mackenzie, J. L.; Gautam, A.; Tate, M.; Clark, J.	COMBINED TIME-LAPSE CINEMATOGRAPHY AND IMMUNOELECTRON MICROSCOPY	Anatomical Record		0003-276X	10.1002/ar.1092260413	://WOS:A1990CX51900012		1990-04	2021-08-12 15:43:38	2021-08-12 15:43:38		509-514		4	226														WOS:A1990CX51900012
FMV3UD35	journalArticle	2013	Ball, Chad G.; Dixon, Elijah; Parry, Neil; Salim, Ali; Pasley, Jason; Inaba, Kenji; Kirkpatrick, Andrew W.	Celebrity traumatic deaths: Are gangster rappers really "gangsta"?	Canadian Journal of Surgery		0008-428X	10.1503/cjs.019812	://WOS:000330718700004	Background: Celebrity injury-related deaths are a common topic of conversation and receive wide media coverage. Despite stereotypes and broad generalizations, it is unclear if the mechanisms of demise echo those of the general population. The objective of this study was to evaluate the epidemiology underlying celebrity traumatic deaths. Methods: We evaluated all known injury-related deaths in cel…	2013-08	2021-08-12 15:43:38	2021-08-12 15:43:38		E59-E62		4	56														WOS:000330718700004
53ET7UNW	journalArticle	2007	Ball, Kylie; Timperio, Anna; Salmon, Jo; Giles-Corti, Billie; Roberts, Rebecca; Crawfords, David	Personal, social and environmental determinants of educational inequalities in walking: a multilevel study	Journal of Epidemiology and Community Health		0143-005X	10.1136/jech.2006.048520	://WOS:000243597800007	Objective: To investigate the contribution of personal, social and environmental factors to mediating socioeconomic (educational) inequalities in women's leisure-time walking and walking for transport. Methods: A community sample of 1282 women provided survey data on walking for leisure and transport; educational level; enjoyment of, and self-efficacy for, walking; physical activity barriers and …	2007-02	2021-08-12 15:43:38	2021-08-12 15:43:38		108-114		2	61														WOS:000243597800007
PRC8ZV5A	journalArticle	2020	Bambauer, Jane R.; Masconale, Saura; Sepe, Simone M.	THE NONRANDOM WALK OF KNOWLEDGE	Social Philosophy & Policy		0265-0525	10.1017/s0265052521000145	://WOS:000646703100014	A person's epistemic goals sometimes clash with pragmatic ones. At times, rational agents will degrade the quality of their epistemic process in order to satisfy a goal that is knowledge-independent (for example, to gain status or at least keep the peace with friends.) This is particularly so when the epistemic quest concerns an abstract political or economic theory, where evidence is likely to b…	2020	2021-08-12 15:43:38	2021-08-12 15:43:38		249-264		2	37														WOS:000646703100014
EQW2C7T5	journalArticle	2016	Banerjee, Bidisha	Kinship between "companion species": A posthuman refiguration of the immigrant condition in Shaun Tan's The Arrival	Journal of Postcolonial Writing		1744-9855	10.1080/17449855.2016.1228264	://WOS:000388965400003	Academy Award-winning author and illustrator Shaun Tan's 2007 graphic novel The Arrival poignantly tells the story of the typical immigrant experience. Tan creates an ostensibly alienating and unfamiliar terrain which may be described as a posthuman landscape. Instead of presenting the traditional native-versus-immigrant framework typical of diasporic stories, Tan chooses to delineate an inter-sp…	2016-08	2021-08-12 15:43:38	2021-08-12 15:43:38		399-414		4	52														WOS:000388965400003
DMYMPDDR	journalArticle	2016	Banerjee, Bidisha	Kinship between "companion species": A posthuman refiguration of the immigrant condition in Shaun Tan's The Arrival	Journal of Postcolonial Writing		1744-9855	10.1080/17449855.2016.1228264	://WOS:000388965400003	Academy Award-winning author and illustrator Shaun Tan's 2007 graphic novel The Arrival poignantly tells the story of the typical immigrant experience. Tan creates an ostensibly alienating and unfamiliar terrain which may be described as a posthuman landscape. Instead of presenting the traditional native-versus-immigrant framework typical of diasporic stories, Tan chooses to delineate an inter-sp…	2016-08	2021-08-12 15:43:38	2021-08-12 15:43:38		399-414		4	52														WOS:000388965400003
GWVZ8GAB	journalArticle	2008	Bannan, Nicholas	Language out of Music: The Four Dimensions of Vocal Learning	Australian Journal of Anthropology		1035-8811	10.1111/j.1835-9310.2008.tb00354.x	://WOS:000261427600003	A growing consensus drawing on research in a wide variety of disciplines has, over the last fifteen years or so, argued the need to revisit Darwin's conjecture of 1871 that language may be descended from an existing, musical medium of communication that developed from animal calls. This paper seeks to examine, in an extension of Hockett's analysis of the design features required for linguistic co…	2008-12	2021-08-12 15:43:38	2021-08-12 15:43:38		272-293		3	19														WOS:000261427600003
23Q7YYAR	journalArticle	2016	Bao, Katherine Jacobs; Schreer, George	Pets and Happiness: Examining the Association between Pet Ownership and Wellbeing	Anthrozoos		0892-7936	10.1080/08927936.2016.1152721	://WOS:000378118200008	Are pets associated with happiness in their owners? Some research has demonstrated positive connections between pets and the physical health of their owners, and more recently, research has shown the beneficial effects of pets on the negative aspects of mental health as well. However, much less research has focused on the relation between pets and the positive aspects of mental health, such as ha…	2016	2021-08-12 15:43:38	2021-08-12 15:43:38		283-296		2	29														WOS:000378118200008
TF9MLPRH	journalArticle	2012	Baran, S. W.; Johnson, E. J.	Using Social Media for Job Hunting and Network Building in the Field of Laboratory Animal Medicine	Journal of the American Association for Laboratory Animal Science		1559-6109		://WOS:000313303300023		2012-09	2021-08-12 15:43:38	2021-08-12 15:43:38		633-633		5	51														WOS:000313303300023
UCYE4S6P	journalArticle	2010	Barbulescu, Iordan; Andreescu, Gabriel	ANIMAL STUNNING, THE EU, AND THE ROMANIAN LOBBY	Revista Romana De Bioetica		1583-5170		://WOS:000277314500012	The article contextualizes the recent debate over animal stunning occasioned by the initiative of two Romanian MEPs/euro-parliamentarians. In January 2009, the Romanian media announced that two MEPs/euro-parliamentarians had introduced an amendment to the Council Directive on the protection of animals at the time of slaughter or killing. The two also brought their case before the Commission for A…	2010-01	2021-08-12 15:43:38	2021-08-12 15:43:38		190-199		1	8														WOS:000277314500012
9DME567F	journalArticle	2018	Barendse, Joan-Mari	Human-Insect Interaction in Henrietta Rose-Innes's Nineveh	Current Writing-Text and Reception in Southern Africa		1013-929X	10.1080/1013929x.2018.1439866	://WOS:000428053600008	Nineveh (2011) by Henrietta Rose-Innes tells the story of Katya Grubbs, the daughter of the pest exterminator Len Grubbs. As a girl Katya works for her father, but she leaves and starts her own pest-control business named PPR: Painless Pest Relocation. By employing the framework of human-animal studies (HAS), in which the focus is on the entanglement of human and animal lives, I explore the human…	2018	2021-08-12 15:43:38	2021-08-12 15:43:38		69-76		1	30														WOS:000428053600008
W2Y4R73N	journalArticle	2018	Barendse, Joan-Mari	Human-Insect Interaction in Henrietta Rose-Innes's Nineveh	Current Writing-Text and Reception in Southern Africa		1013-929X	10.1080/1013929x.2018.1439866	://WOS:000428053600008	Nineveh (2011) by Henrietta Rose-Innes tells the story of Katya Grubbs, the daughter of the pest exterminator Len Grubbs. As a girl Katya works for her father, but she leaves and starts her own pest-control business named PPR: Painless Pest Relocation. By employing the framework of human-animal studies (HAS), in which the focus is on the entanglement of human and animal lives, I explore the human…	2018	2021-08-12 15:43:39	2021-08-12 15:43:39		69-76		1	30														WOS:000428053600008
9RJTXYXT	journalArticle	2018	Barendse, Joan-Mari	Human-Insect Interaction in Henrietta Rose-Innes's Nineveh	Current Writing-Text and Reception in Southern Africa		1013-929X	10.1080/1013929x.2018.1439866	://WOS:000428053600008	Nineveh (2011) by Henrietta Rose-Innes tells the story of Katya Grubbs, the daughter of the pest exterminator Len Grubbs. As a girl Katya works for her father, but she leaves and starts her own pest-control business named PPR: Painless Pest Relocation. By employing the framework of human-animal studies (HAS), in which the focus is on the entanglement of human and animal lives, I explore the human…	2018	2021-08-12 15:43:39	2021-08-12 15:43:39		69-76		1	30														WOS:000428053600008
94E2KTJK	journalArticle	2014	Barhoumi, Tlili; Briet, Marie; Kasal, Daniel A.; Fraulob-Aquino, Julio Cesar; Idris-Khodja, Nourredine; Laurant, Pascal; Paradis, Pierre; Schiffrin, Ernesto L.	Erythropoietin-induced hypertension and vascular injury in mice overexpressing human endothelin-1: exercise attenuated hypertension, oxidative stress, inflammation and immune response	Journal of Hypertension		0263-6352	10.1097/hjh.0000000000000101	://WOS:000333301000014	Objective: Erythropoietin used to correct anaemia in chronic kidney disease (CKD) has been shown to increase blood pressure (BP) in CKD patients and experimental animals. Endothelin (ET)-1 expression is increased in CKD animals and patients, and enhanced by erythropoietin. Erythropoietin-induced BP rise was blunted by ETA receptor blockers. This study was designed to determine whether preexisting…	2014-04	2021-08-12 15:43:39	2021-08-12 15:43:39		784-794		4	32														WOS:000333301000014
QQKVHN7W	journalArticle	2017	Barker, Analise; Galliher, Renee V.	A Mediation Model of Sexual Assault among Latter-Day Saints	Journal of Aggression Maltreatment & Trauma		1092-6771	10.1080/10926771.2016.1272657	://WOS:000402940500007	Socialization that occurs within some conservative Christian contexts might facilitate development of attitudes and beliefs that increase women's risk for sexual assault. Patriarchal community structure and rigid gender role adherence place women in subordinate roles and maintain gender inequality. Within conservative, dogmatic contexts, comprehensive sex education and education about assault mig…	2017	2021-08-12 15:43:39	2021-08-12 15:43:39		316-333		3	26														WOS:000402940500007
ELWXLLIJ	journalArticle	2012	Barlow, M. Rose; Hutchinson, Cory Anne; Newton, Kelsy; Grover, Tess; Ward, Lindsey	Childhood Neglect, Attachment to Companion Animals, and Stuffed Animals as Attachment Objects in Women and Men	Anthrozoos		0892-7936	10.2752/175303712x13240472427159	://WOS:000308379600008	childhood neglect has severe, pervasive, negative outcomes that often continue into adulthood. As a potential source of support for both children and adults, companion animals (pets) can both give and receive affection and therefore may be sources of healthy attachment for people who were raised in negative situations. Toy stuffed animals, in contrast, can only receive affection but may still be …	2012-03	2021-08-12 15:43:39	2021-08-12 15:43:39		111-119		1	25														WOS:000308379600008
JV7J5D8I	journalArticle	2017	Barnard, John Levi	The Cod and the Whale: Melville in the Time of Extinction	American Literature		0002-9831	10.1215/00029831-4257892	://WOS:000419238500007	This essay tracks the interrelated histories of the cod and the whale from John Smith's colonial American vision of abundance to the near disappearance of the living resources he described as inexhaustible. Working at the intersections of animal studies, food studies, and the environmental humanities-and considering cultural artifacts from Smith's tracts and Herman Melville's fiction to Cheryl Sa…	2017-12	2021-08-12 15:43:39	2021-08-12 15:43:39		851-879		4	89														WOS:000419238500007
KPAW5YGD	journalArticle	2016	Barnbrook, Gioia	Returning the Look Emotion, Encounter, and Inter-Subjectivity in Wildlffe Films	Society & Animals		1063-1119	10.1163/15685306-12341434	://WOS:000389734000001	It has been argued that a contemporary penchant for wildlife images serves to cloak the various destructive impacts human actions have on nonhuman animals, as well as to distract us from our ever-decreasing direct encounters with them. However, this form of media has also demonstrated its effectiveness as a method for communicating conservation messages to the wider public. This paper seeks to ex…	2016	2021-08-12 15:43:39	2021-08-12 15:43:39		523-534		6	24														WOS:000389734000001
ZVJ5355C	bookSection	2014	Barnes, Jonathan	On Writing New Adventures on Audio: Into the Interstices of Canon	Sherlock Holmes	978-1-78320-273-7 978-1-78320-205-8			://WOS:000364519100011	A month or so ago, I made a small yet not wholly insignificant error of judgement. Struggling to teach a class of Creative Writing students the principles of short-story construction and, having exhausted my stock of brisk, accessible, technically adroit tales which might easily be read aloud without the attention of the group wandering too ruinously, I turned, naturally enough, to Arthur Conan D…	2014	2021-08-12 15:43:39	2021-08-12 15:43:39		110-116							Fan Phenomena										WOS:000364519100011									Ue, T.; Cranfield, J.
CGN8FS7I	bookSection	2014	Barnes, Jonathan	On Writing New Adventures on Audio: Into the Interstices of Canon	Sherlock Holmes	978-1-78320-273-7 978-1-78320-205-8			://WOS:000364519100011	A month or so ago, I made a small yet not wholly insignificant error of judgement. Struggling to teach a class of Creative Writing students the principles of short-story construction and, having exhausted my stock of brisk, accessible, technically adroit tales which might easily be read aloud without the attention of the group wandering too ruinously, I turned, naturally enough, to Arthur Conan D…	2014	2021-08-12 15:43:39	2021-08-12 15:43:39		110-116							Fan Phenomena										WOS:000364519100011									Ue, T.; Cranfield, J.
UMVBYXXN	journalArticle	2016	Barnsley, Veronica	The postcolonial child in Benh Zeitlin's Beasts of the Southern Wild	Journal of Commonwealth Literature		0021-9894	10.1177/0021989415626206	://WOS:000378173600006	This article offers a consideration of the figure of the child in Benh Zeitlin's film Beasts of the Southern Wild (2012), a vibrant but urgent ecological drama motivated by the devastating aftermath of Hurricane Katrina. It examines how a film that on its release was praised as an American survival story focused on a feisty young heroine can be more productively understood through a postcolonial …	2016-06	2021-08-12 15:43:39	2021-08-12 15:43:39		240-255		2	51														WOS:000378173600006
HGCAGEEJ	journalArticle	2016	Barnsley, Veronica	The postcolonial child in Benh Zeitlin's Beasts of the Southern Wild	Journal of Commonwealth Literature		0021-9894	10.1177/0021989415626206	://WOS:000378173600006	This article offers a consideration of the figure of the child in Benh Zeitlin's film Beasts of the Southern Wild (2012), a vibrant but urgent ecological drama motivated by the devastating aftermath of Hurricane Katrina. It examines how a film that on its release was praised as an American survival story focused on a feisty young heroine can be more productively understood through a postcolonial …	2016-06	2021-08-12 15:43:39	2021-08-12 15:43:39		240-255		2	51														WOS:000378173600006
SNXTFM3K	journalArticle	2021	Baroni, Raphael	Of Mice as Men: A Transmedial Perspective on Fictionality	Narrative		1063-3685	10.1353/nar.2021.0004	://WOS:000606785800005	To challenge the so-called inherent fictionality of graphic memoirs, I begin by reconsidering the opposition between nonfictional and fictional representation from a pragmatic and transmedial perspective, which will lead me to state that no medium can be considered as inherently factual or fictional. Then, I discuss the specific case of Art Spiegelman's Mans in the attempt to reevaluate the most …	2021-01	2021-08-12 15:43:39	2021-08-12 15:43:39		91-113		1	29														WOS:000606785800005
QKY5ABED	journalArticle	2021	Baroni, Raphael	Of Mice as Men: A Transmedial Perspective on Fictionality	Narrative		1063-3685	10.1353/nar.2021.0004	://WOS:000606785800005	To challenge the so-called inherent fictionality of graphic memoirs, I begin by reconsidering the opposition between nonfictional and fictional representation from a pragmatic and transmedial perspective, which will lead me to state that no medium can be considered as inherently factual or fictional. Then, I discuss the specific case of Art Spiegelman's Mans in the attempt to reevaluate the most …	2021-01	2021-08-12 15:43:39	2021-08-12 15:43:39		91-113		1	29														WOS:000606785800005
FBQZ36ZZ	bookSection	2019	Barr, Susan	Cultural Heritage, or How Bad News Can Also Be Good	Arctic Triumph: Northern Innovation and Persistence	978-3-030-05523-3 978-3-030-05522-6			://WOS:000468823100005	The material cultural heritage of the High Arctic encompasses evidence of both indigenous and non-indigenous presence all over the area. Indeed, the term "Arctic wilderness" in the popularly-accepted understanding of areas that are untouched by humans, scarcely exists. Humans have left their mark all over the tundra in the form of unnatural stone arrangements that might have been a camping site f…	2019	2021-08-12 15:43:40	2021-08-12 15:43:40		43-57							Springer Polar Sciences										WOS:000468823100005			DOI: 10.1007/978-3-030-05523-3_4						Sellheim, N.; Zaika, Y. V.; Kelman, I.
2YBGMHPH	bookSection	2019	Barr, Susan	Cultural Heritage, or How Bad News Can Also Be Good	Arctic Triumph: Northern Innovation and Persistence	978-3-030-05523-3 978-3-030-05522-6			://WOS:000468823100005	The material cultural heritage of the High Arctic encompasses evidence of both indigenous and non-indigenous presence all over the area. Indeed, the term "Arctic wilderness" in the popularly-accepted understanding of areas that are untouched by humans, scarcely exists. Humans have left their mark all over the tundra in the form of unnatural stone arrangements that might have been a camping site f…	2019	2021-08-12 15:43:40	2021-08-12 15:43:40		43-57							Springer Polar Sciences										WOS:000468823100005			DOI: 10.1007/978-3-030-05523-3_4						Sellheim, N.; Zaika, Y. V.; Kelman, I.
I769KGW5	journalArticle	2014	Barraclough, Laura	'Horse tripping': animal welfare laws and the production of ethnic Mexican illegality	Ethnic and Racial Studies		0141-9870	10.1080/01419870.2013.800571	://WOS:000341407200007	Conflicts over animal practices have long been used to construct dynamics of power. This essay examines how debates over immigrant animal practices contribute to the production of immigrant 'illegality' in the contemporary USA. I examine laws banning the 'horse tripping' events of the Mexican rodeo enacted in California (1994) and Arizona (2009), situating these laws and related media coverage wi…	2014	2021-08-12 15:43:40	2021-08-12 15:43:40		2110-2128		11	37														WOS:000341407200007
47Y46GA5	journalArticle	2017	Barragan, Veronica; Nieto, Nathan; Keim, Paul; Pearson, Talima	Meta-analysis to estimate the load of Leptospira excreted in urine: beyond rats as important sources of transmission in low-income rural communities	BMC research notes			10.1186/s13104-017-2384-4	://MEDLINE:28129788	BACKGROUND: Leptospirosis is a major zoonotic disease with widespread distribution and a large impact on human health. Carrier animals excrete pathogenic Leptospira primarily in their urine. Infection occurs when the pathogen enters a host through mucosa or small skin abrasions. Humans and other animals are exposed to the pathogen by direct contact with urine, contaminated soil or water. While ma…	2017-01	2021-08-12 15:43:40	2021-08-12 15:43:40		71-71		1	10														MEDLINE:28129788
ETZJE9DF	journalArticle	2015	Barrera Bengan, John	Hunger, Desire and Migratory Souls: Interethnic Relations in Three Short Stories by Satur P. Apoyon	Asiatic-Iium Journal of English Language and Literature		1985-3106		://WOS:000370781400008	Modern Cebuano fiction comes from an oral tradition that goes back to pre-colonial Philippines. An important shift in the direction of Cebuano literature took place after the Pacific War when Visayan communities had been firmly established in Mindanao. Migration created an audience outside of Cebu and, consequently, encouraged writing that depicted the migrant's life. In turn, realities that spri…	2015-12	2021-08-12 15:43:40	2021-08-12 15:43:40		122-138		2	9														WOS:000370781400008
BW7GG3PE	journalArticle	2015	Barrera Bengan, John	Hunger, Desire and Migratory Souls: Interethnic Relations in Three Short Stories by Satur P. Apoyon	Asiatic-Iium Journal of English Language and Literature		1985-3106		://WOS:000370781400008	Modern Cebuano fiction comes from an oral tradition that goes back to pre-colonial Philippines. An important shift in the direction of Cebuano literature took place after the Pacific War when Visayan communities had been firmly established in Mindanao. Migration created an audience outside of Cebu and, consequently, encouraged writing that depicted the migrant's life. In turn, realities that spri…	2015-12	2021-08-12 15:43:40	2021-08-12 15:43:40		122-138		2	9														WOS:000370781400008
HDNFWT8G	journalArticle	2015	Barrera Bengan, John	Hunger, Desire and Migratory Souls: Interethnic Relations in Three Short Stories by Satur P. Apoyon	Asiatic-Iium Journal of English Language and Literature		1985-3106		://WOS:000370781400008	Modern Cebuano fiction comes from an oral tradition that goes back to pre-colonial Philippines. An important shift in the direction of Cebuano literature took place after the Pacific War when Visayan communities had been firmly established in Mindanao. Migration created an audience outside of Cebu and, consequently, encouraged writing that depicted the migrant's life. In turn, realities that spri…	2015-12	2021-08-12 15:43:40	2021-08-12 15:43:40		122-138		2	9														WOS:000370781400008
CMBI6IPC	journalArticle	2012	Barroso de Magalhaes, Andre Lincoln; Sao-Pedro, Vinicius Avelar	Illegal trade on non-native amphibians and reptiles in southeast Brazil: the status of e-commerce	Phyllomedusa		1519-1397		://BCI:BCI201300285925		2012-07	2021-08-12 15:43:40	2021-08-12 15:43:40		155-160		2	11														BCI:BCI201300285925
UJRQWDEM	journalArticle	1992	Bartlet, L. B.; Limsila, P.	SEVERE DEPRIVATION IN CHILDHOOD - A CASE-REPORT FROM THAILAND	British Journal of Psychiatry		0007-1250	10.1192/bjp.161.3.412	://WOS:A1992JN17400022	A 3 1/2-year-old girl was incarcerated in a bamboo cage after it was feared she had contracted rabies. Six years later, when she was released, she had lost almost all motor control, displayed a number of stereotypies, was incontinent of both faeces and urine, and was diagnosed as having grand mal epilepsy. After four years of treatment (aged 13) she had shown considerable improvement and her ment…	1992-09	2021-08-12 15:43:40	2021-08-12 15:43:40		412-414			161														WOS:A1992JN17400022
XCMJ4IZ8	journalArticle	1992	Bartlet, L. B.; Limsila, P.	SEVERE DEPRIVATION IN CHILDHOOD - A CASE-REPORT FROM THAILAND	British Journal of Psychiatry		0007-1250	10.1192/bjp.161.3.412	://WOS:A1992JN17400022	A 3 1/2-year-old girl was incarcerated in a bamboo cage after it was feared she had contracted rabies. Six years later, when she was released, she had lost almost all motor control, displayed a number of stereotypies, was incontinent of both faeces and urine, and was diagnosed as having grand mal epilepsy. After four years of treatment (aged 13) she had shown considerable improvement and her ment…	1992-09	2021-08-12 15:43:40	2021-08-12 15:43:40		412-414			161														WOS:A1992JN17400022
7BV7PGPA	journalArticle	2020	Bartosch, Roman	Seven Types of Animality, Or: Lessons from Reading and Teaching Animal Fictions	Estudios Irlandeses		1699-311X	10.24162/ei2020-9730	://WOS:000629666400002	This essay delves into the diversity of animal stories in human meaning ecologies and argues that the 'lessons' to be derived from these stories revolve around the meaning and effect of various forms of ambiguity. Following the route of a selection of mostly Irish canonical texts, from Swift's Gulliver 's Travels to Seamus Heaney's Death of a Naturalist, it formulates seven lessons for reading an…	2020	2021-08-12 15:43:40	2021-08-12 15:43:40		2019-06-01		15															WOS:000629666400002
ERJSJ7QI	journalArticle	2020	Bartosch, Roman	Seven Types of Animality, Or: Lessons from Reading and Teaching Animal Fictions	Estudios Irlandeses		1699-311X	10.24162/ei2020-9730	://WOS:000629666400002	This essay delves into the diversity of animal stories in human meaning ecologies and argues that the 'lessons' to be derived from these stories revolve around the meaning and effect of various forms of ambiguity. Following the route of a selection of mostly Irish canonical texts, from Swift's Gulliver 's Travels to Seamus Heaney's Death of a Naturalist, it formulates seven lessons for reading an…	2020	2021-08-12 15:43:40	2021-08-12 15:43:40		2019-06-01		15															WOS:000629666400002
FMI3A2NK	journalArticle	2020	Bartosch, Roman	Seven Types of Animality, Or: Lessons from Reading and Teaching Animal Fictions	Estudios Irlandeses		1699-311X	10.24162/ei2020-9730	://WOS:000629666400002	This essay delves into the diversity of animal stories in human meaning ecologies and argues that the 'lessons' to be derived from these stories revolve around the meaning and effect of various forms of ambiguity. Following the route of a selection of mostly Irish canonical texts, from Swift's Gulliver 's Travels to Seamus Heaney's Death of a Naturalist, it formulates seven lessons for reading an…	2020	2021-08-12 15:43:40	2021-08-12 15:43:40		2019-06-01		15															WOS:000629666400002
KD8573FL	book	2019	Bartosch, Roman; Bartosch, R.	Framing Framing: Aliens, Animals, and Anthropological Differance Across Media		978-3-030-33300-3 978-3-030-33299-0			://WOS:000629002600006		2019	2021-08-12 15:43:40	2021-08-12 15:43:40			121-136						Literature, Pedagogy, and Climate Change: Text Models for a Transcultural Ecology										WOS:000629002600006			DOI: 10.1007/978-3-030-33300-3_6
B6EKN3WQ	journalArticle	2014	Basak, Silpi; Rajurkar, Monali N.; Mallick, Sanjay Kumar	Detection of Blastocystis hominis: a controversial human pathogen	Parasitology Research		0932-0113	10.1007/s00436-013-3652-4	://WOS:000329106500032	Blastocystis hominis has been reclassified as a protozoan parasite. Its role as a human pathogen is somewhat controversial. There has been a dramatic increase in the frequency of B. hominis infection in association with diarrhea especially in immunocompromised hosts like AIDS patients, travelers, homosexuals, day care children, animal handlers especially zoo keepers, etc. Recent reports suggest t…	2014-01	2021-08-12 15:43:40	2021-08-12 15:43:40		261-265		1	113														WOS:000329106500032
CR89N9RY	journalArticle	2020	Bashir, Farah; Nawab, Monalisa; Ganai, Bashir Ahmad; Bashir, Tawqir	Patterns of resource use by Asiatic black bear Ursus thibetanus during pre-hibernation in Kashmir Himalaya, India	Journal of Natural History		0022-2933	10.1080/00222933.2020.1850902	://WOS:000627585900001	Resource use is the way in which an animal (or population) utilises the available resources, and is known to occur in a hierarchical fashion. The Asiatic black bear Ursus thibetanus is an opportunistic omnivore whose diet and intensity of habitat use fluctuates with season and availability of resources in the environment. In this study, we assessed the habitat use and food habits of black bears d…	2020-10-01	2021-08-12 15:43:40	2021-08-12 15:43:40		2455-2469		37-38	54														WOS:000627585900001
V6DUYZM2	journalArticle	2012	Bassett, Caroline	Insect Media: An Archaeology of Animals and Technology	Radical Philosophy		0300-211X		://WOS:000303373900013		2012-05	2021-08-12 15:43:41	2021-08-12 15:43:41		52-54		173															WOS:000303373900013
DGWQRMXX	journalArticle	2009	Basson, A.	"A KING IN THE GRASS": LIMINALITY AND INVERSION IN DANIEL 4:28-37	Journal for Semitics		1013-8471		://WOS:000422066000001	The latter part of Daniel 4 recounts the story of Nebuchadnezzar's dramatic transformation from a king with the world at his feet to a human being eating grass like cattle. He forfeits his status and position in society. In addition to losing his privileged position in society, Nebuchadnezzar is deprived of the one faculty that separates humans from animals, viz. his reason. Stripped of his sanit…	2009-01	2021-08-12 15:43:41	2021-08-12 15:43:41		2014-01-01		1	18														WOS:000422066000001
VPZBQANQ	journalArticle	2009	Basson, A.	"A KING IN THE GRASS": LIMINALITY AND INVERSION IN DANIEL 4:28-37	Journal for Semitics		1013-8471		://WOS:000422066000001	The latter part of Daniel 4 recounts the story of Nebuchadnezzar's dramatic transformation from a king with the world at his feet to a human being eating grass like cattle. He forfeits his status and position in society. In addition to losing his privileged position in society, Nebuchadnezzar is deprived of the one faculty that separates humans from animals, viz. his reason. Stripped of his sanit…	2009-01	2021-08-12 15:43:41	2021-08-12 15:43:41		2014-01-01		1	18														WOS:000422066000001
QKEXSZJB	journalArticle	2019	Basumatary, Deepak	The Violated Body: Human Rights in Indra Sinha's Animal's People	Rupkatha Journal on Interdisciplinary Studies in Humanities		0975-2935	10.21659/rupkatha.v11n1.08	://WOS:000472789300008	India's history is interspersed with human rights abuses, particularly in conflict zones. Poverty, social hierarchy, institutional weaknesses, corruption, marginalisation of the various minorities/subalterns and an inaccessible justice system has to a large extent made India a democracy only in name and paper. Human lives in India are valued differently and human rights have become a far cry for …	2019	2021-08-12 15:43:41	2021-08-12 15:43:41		60-70		1	11														WOS:000472789300008
EXVKFI9P	journalArticle	2019	Basumatary, Deepak	The Violated Body: Human Rights in Indra Sinha's Animal's People	Rupkatha Journal on Interdisciplinary Studies in Humanities		0975-2935	10.21659/rupkatha.v11n1.08	://WOS:000472789300008	India's history is interspersed with human rights abuses, particularly in conflict zones. Poverty, social hierarchy, institutional weaknesses, corruption, marginalisation of the various minorities/subalterns and an inaccessible justice system has to a large extent made India a democracy only in name and paper. Human lives in India are valued differently and human rights have become a far cry for …	2019	2021-08-12 15:43:41	2021-08-12 15:43:41		60-70		1	11														WOS:000472789300008
FAUBNN7L	journalArticle	2019	Batavia, Chelsea; Nelson, Michael Paul; Darimont, Chris T.; Paquet, Paul C.; Ripple, William J.; Wallach, Arian D.	The elephant (head) in the room: A critical look at trophy hunting	Conservation Letters		1755-263X	10.1111/conl.12565	://WOS:000458575500003	Trophy hunting has occupied a prominent position in recent scholarly literature and popular media. In the scientific conservation literature, researchers are generally supportive of or sympathetic to its usage as a source of monetary support for conservation. Although authors at times acknowledge that trophy hunting faces strong opposition from many members of the public, often for unspecified re…	2019-01	2021-08-12 15:43:41	2021-08-12 15:43:41				1	12														WOS:000458575500003
4YEYPA8P	journalArticle	2018	Battersby, Doug	ENGLISH PRIZE ESSAY CONTEMPORARY REALISM, POSTMODERNISM, AND BODILY FEELING: IAN MCGUIRE'S THE NORTH WATER	English		0013-8215	10.1093/english/efy009	://WOS:000432249400001	This article examines Ian McGuire's The North Water (2016) in the context of current debates about the novel after postmodernism. Scholars such as David James and Adam Kelly have influentially argued that a significant body of contemporary novelists are writing fiction which complicates and develops postmodernist concerns and techniques. These claims notably resemble McGuire's contention, in his …	2018	2021-08-12 15:43:41	2021-08-12 15:43:41		2022-01-01		256	66														WOS:000432249400001
AMFLXSC2	journalArticle	2018	Battistini, Emiliano	"Sealfie", "Phoque you" and "Animism": The Canadian Inuit Answer to the United-States Anti-sealing Activism	International Journal for the Semiotics of Law-Revue Internationale De Semiotique Juridique		0952-8059	10.1007/s11196-018-9562-0	://WOS:000441951900010	A corpus made by online Canadian newspaper articles, coming from the archives of CBC News, Vice Canada and Huffington Post Canada, and related multimedia contents such us audio interviews, videos and especially links to images and comments shared on Twitter, allows us to reconstruct the debate on the seal hunt that involved Canadian media in 2014. In specific, we propose an interpretation of the …	2018-09	2021-08-12 15:43:41	2021-08-12 15:43:41		561-594		3	31														WOS:000441951900010
4CYW4BCZ	journalArticle	2015	Batu, Ezgi Deniz; Anlar, Banu; Topcu, Meral; Turanli, Guzide; Aysun, Sabiha	Vertigo in childhood: A retrospective series of 100 children	European Journal of Paediatric Neurology		1090-3798	10.1016/j.ejpn.2014.12.009	://WOS:000350515100017	Objective: Evaluation and management of vertigo in children vary between institutions and medical specialties. The aim of this study is to describe the characteristics of vertigo in children presenting to a pediatric neurology referral center and to investigate the relationship between vertigo and migraine. Study design: Patients <18 years old presenting with vertigo to Hacettepe University Ihsan…	2015-03	2021-08-12 15:43:41	2021-08-12 15:43:41		226-232		2	19														WOS:000350515100017
KEAZ86BW	journalArticle	2016	Baxter, Emma M.; Mulligan, Johan; Hall, Sarah A.; Donbavand, Jo E.; Palme, Rupert; Aldujaili, Emad; Zanella, Adroaldo J.; Dwyer, Cathy M.	Positive and negative gestational handling influences placental traits and mother-offspring behavior in dairy goats	Physiology & Behavior		0031-9384	10.1016/j.physbeh.2016.02.001	://WOS:000372943000019	Dairy animals are subjected to a number of potential stressors throughout their lives, including daily interactions with humans. The quality of these interactions may have direct consequences for the animal undergoing the experience, but if such events occur during gestation it may also affect the developing fetus. This study examined the effects of differential handling during mid-gestation in 4…	2016-04-01	2021-08-12 15:43:41	2021-08-12 15:43:41		129-138			157														WOS:000372943000019
GNXU4FN5	journalArticle	2010	Bayvel, A. C. David; Cross, Nicki	Animal Welfare: A Complex Domestic and International Public-Policy Issue-Who Are the Key Players?	Journal of Veterinary Medical Education		0748-321X	10.3138/jvme.37.1.3	://WOS:000277538200003	Animal-welfare issues are usually portrayed in the media in a black-and-white fashion, with simple, single-perspective solutions proposed for what are often, in fact, complex policy issues. In this article, we argue that animal welfare is a multifaceted international and domestic public-policy issue that must take account of not only scientific, ethical, and economic issues but also religious, cu…	2010	2021-08-12 15:43:41	2021-08-12 15:43:41		2021-12-03		1	37														WOS:000277538200003
WEZTH89C	journalArticle	2013	Beardsworth, Richard	Just war and international order: the uncivil condition in world politics	International Affairs		0020-5850		://WOS:000326884500009	Books reviewed in this issue International Relations theory Just war and international order: the uncivil condition in world politics. By Nicholas Rengger. Dilemmas of decline: British intellectuals and world politics, 1945-1975. By Ian Hall. Thucydides and the modern world: reception, reinterpretation and influence from the Renaissance to the present. Edited by Katherine Harloe and Neville Morle…	2013-11	2021-08-12 15:43:42	2021-08-12 15:43:42		1479-1480		6	89														WOS:000326884500009
GANQBFX3	journalArticle	2013	Beardsworth, Richard	Just war and international order: the uncivil condition in world politics	International Affairs		0020-5850		://WOS:000326884500009	Books reviewed in this issue International Relations theory Just war and international order: the uncivil condition in world politics. By Nicholas Rengger. Dilemmas of decline: British intellectuals and world politics, 1945-1975. By Ian Hall. Thucydides and the modern world: reception, reinterpretation and influence from the Renaissance to the present. Edited by Katherine Harloe and Neville Morle…	2013-11	2021-08-12 15:43:42	2021-08-12 15:43:42		1479-1480		6	89														WOS:000326884500009
8CH688UI	journalArticle	2019	Beck, Brenda E. F.	Resistance versus Rebellion in a South Indian Oral Epic Two Modes of Opposition to an Expansionist, Self-Aggrandizing, Grain-Dependent State	Asian Ethnology		1882-6865		://WOS:000502341500003	This article discusses a medieval South Indian folk epic that focuses on several local groups' resistance to their paddy-growing neighbor, a Chola kingdom. Artisans and hunters both opposed the introduction of plow-based farming to an area where trade, rain-fed subsistence farming, and animal herding defined the local economy. An ancient oral legend supports noted historian James Scott's proposal…	2019	2021-08-12 15:43:42	2021-08-12 15:43:42		311-339		2	78														WOS:000502341500003
WT75FRR7	journalArticle	2019	Beck, Brenda E. F.	Resistance versus Rebellion in a South Indian Oral Epic Two Modes of Opposition to an Expansionist, Self-Aggrandizing, Grain-Dependent State	Asian Ethnology		1882-6865		://WOS:000502341500003	This article discusses a medieval South Indian folk epic that focuses on several local groups' resistance to their paddy-growing neighbor, a Chola kingdom. Artisans and hunters both opposed the introduction of plow-based farming to an area where trade, rain-fed subsistence farming, and animal herding defined the local economy. An ancient oral legend supports noted historian James Scott's proposal…	2019	2021-08-12 15:43:42	2021-08-12 15:43:42		311-339		2	78														WOS:000502341500003
VDC22ZZW	journalArticle	2013	Beck, Peter J.	'War Minus the Shooting': George Orwell on International Sport and the Olympics	Sport in History		1746-0263	10.1080/17460263.2012.761150	://WOS:000212802100004	George Orwell, the author of Animal Farm (1945) and Nineteen EightyFour ( 1949), wrote relatively little about sport, but is nevertheless quoted regularly on the topic. Today, his descriptor of international sport and the Olympics as `war minus the shooting' has become almost a reference point for those talking or writing about sport in public life, academia or the media. More recently, Orwell's …	2013	2021-08-12 15:43:42	2021-08-12 15:43:42		72-94		1	33														WOS:000212802100004
SEHYHHWA	journalArticle	2011	Becker, Heidi; Herzberg, Frank; Schulte, Agnes; Kolossa-Gehring, Marike	The carcinogenic potential of nanomaterials, their release from products and options for regulating them	International Journal of Hygiene and Environmental Health		1438-4639	10.1016/j.ijheh.2010.11.004	://WOS:000293814600008	A summary of a critical review by a working group of the German Federal Environment Agency and the German Federal Institute for Risk Assessment on the carcinogenic potential of nanomaterials is presented. After a critical review of the available data, we conclude that the potential carcinogenic risk of nanomaterials can currently be assessed only on a case-by-case basis. There is certain evidence…	2011-06	2021-08-12 15:43:42	2021-08-12 15:43:42		231-238		3	214														WOS:000293814600008
PAJ8EUQS	journalArticle	2013	Becker, Matthew; McRobb, Rachel; Watson, Fred; Droge, Egil; Kanyembo, Benson; Murdoch, James; Kakumbi, Catherine	Evaluating wire-snare poaching trends and the impacts of by-catch on elephants and large carnivores	Biological Conservation		0006-3207	10.1016/j.biocon.2012.08.017	://WOS:000318128300003	Wire snare snare poaching is widespread in Africa yet snaring trends, patterns and the impacts of by-catch on non-target threatened species such as elephant (Loxodonta africana), lion (Panthera leo) and African wild dog (Lycaon pictus) are poorly understood. We conducted retrospective analyses of data from 1038 anti-poaching patrols conducted in Zambia's Luangwa valley from December 2005 to Novem…	2013-02	2021-08-12 15:43:42	2021-08-12 15:43:42		26-36			158														WOS:000318128300003
FL89KXR9	journalArticle	2005	Beghain, V.	Landscapes in the hollows of Breece D'J Pancake: Nature in test of h/History	Revue Francaise D Etudes Americaines		0397-7870		://WOS:000237400800006	While Pancake's stories have been read by some critics as shaped by the strictures of the rural Appalachia where he was raised and which his fiction takes as backdrop, this paper argues that the closure they distinctly delineate is more specifically rooted in the authors manipulation of landscape and animals as essential providers of the "unity of effect or impression" singled out by Poe as a def…	2005-12	2021-08-12 15:43:42	2021-08-12 15:43:42		66-77		106															WOS:000237400800006
6R6M54TR	journalArticle	2005	Beghain, V.	Landscapes in the hollows of Breece D'J Pancake: Nature in test of h/History	Revue Francaise D Etudes Americaines		0397-7870		://WOS:000237400800006	While Pancake's stories have been read by some critics as shaped by the strictures of the rural Appalachia where he was raised and which his fiction takes as backdrop, this paper argues that the closure they distinctly delineate is more specifically rooted in the authors manipulation of landscape and animals as essential providers of the "unity of effect or impression" singled out by Poe as a def…	2005-12	2021-08-12 15:43:42	2021-08-12 15:43:42		66-77		106															WOS:000237400800006
3BYFV374	journalArticle	2005	Beghain, V.	Landscapes in the hollows of Breece D'J Pancake: Nature in test of h/History	Revue Francaise D Etudes Americaines		0397-7870		://WOS:000237400800006	While Pancake's stories have been read by some critics as shaped by the strictures of the rural Appalachia where he was raised and which his fiction takes as backdrop, this paper argues that the closure they distinctly delineate is more specifically rooted in the authors manipulation of landscape and animals as essential providers of the "unity of effect or impression" singled out by Poe as a def…	2005-12	2021-08-12 15:43:42	2021-08-12 15:43:42		66-77		106															WOS:000237400800006
BWPRJ7CF	journalArticle	2021	Behnam, Naser-e-Asr; Nader, Habibzadeh	Analysis of conflict reduction strategies in Iran; case study: Kharvana district, East Azerbaijan province	Journal of Wildlife and Biodiversity				://WOS:000649573100004	Nowadays, population growth and the exploitation of the natural environments lead to encroachment of human activities in wildlife habitats, which increases human-wildlife conflicts, especially with carnivores. The investment of livestock owners and natural conservationists for mitigating these inconsistencies is vital. There is more evidence of an increasing trend in the complaints reported by Kh…	2021	2021-08-12 15:43:42	2021-08-12 15:43:42		44-55		2	5														WOS:000649573100004
7TF3M8N2	journalArticle	2009	Beinart, William; McKeown, Katie	wildlife media and representations of AFRICA, 1950S TO THE 1970S	Environmental History		1084-5453	10.1093/envhis/14.3.429	://WOS:000270214600002	Wildlife literature, photography, and film on Africa have long been popular in Western countries and beyond. Academic literature on visual representations of Africa discusses how the camera has colonized and possessed African people, nature, and places. Both James Ryan and Paul Landau have developed Susan Sontag's analogy of shooting with camera and rifle, comparing the power dynamics at work. Ou…	2009-07	2021-08-12 15:43:42	2021-08-12 15:43:42		429-452		3	14														WOS:000270214600002
NVRLVUCC	book	2015	Beirne, Piers; Beirne, P.	After Hogarth		978-1-137-44721-0 978-1-137-44720-3			://WOS:000371156400004	Though on occasion Hogarth drew attention to human-animal relationships that he considered abusive, it was mostly human interests that occupied the discursive centre of his art. His animal images he tended to wield in much the same way that a gloved puppeteer would have manipulated crocodiles and dogs in a Punch and Judy show at the Bartholomew fair. As such, even though his Four Stages of Cruelt…	2015	2021-08-12 15:43:43	2021-08-12 15:43:43			99-107						Hogarth's Art of Animal Cruelty: Satire, Suffering and Pictorial Propaganda										WOS:000371156400004			DOI: 10.1057/9781137447210.0007
X977E63G	book	2015	Beirne, Piers; Beirne, P.	After Hogarth		978-1-137-44721-0 978-1-137-44720-3			://WOS:000371156400004	Though on occasion Hogarth drew attention to human-animal relationships that he considered abusive, it was mostly human interests that occupied the discursive centre of his art. His animal images he tended to wield in much the same way that a gloved puppeteer would have manipulated crocodiles and dogs in a Punch and Judy show at the Bartholomew fair. As such, even though his Four Stages of Cruelt…	2015	2021-08-12 15:43:43	2021-08-12 15:43:43			99-107						Hogarth's Art of Animal Cruelty: Satire, Suffering and Pictorial Propaganda										WOS:000371156400004			DOI: 10.1057/9781137447210.0007
WSMU2KNN	journalArticle	2011	Bejan, Adrian; Lorente, Sylvie	The Constructal Law and the Design of the Biosphere: Nature and Globalization	Journal of Heat Transfer-Transactions of the Asme		0022-1481	10.1115/1.4002223	://WOS:000282430500002	"Design in nature" is a topic of growing interest throughout science. The constructal law is the physics law of design generation and evolution in nature: "for a flow system to persist in time (to live), it must evolve such that it provides easier and easier access to its currents." In this paper, we show how the constructal law accounts for the main features of the design of the biosphere: globa…	2011-01	2021-08-12 15:43:43	2021-08-12 15:43:43				1	133														WOS:000282430500002
WERB8PNV	journalArticle	2006	Bejan, A.; Marden, J. H.	Unifying constructal theory for scale effects in running, swimming and flying	Journal of Experimental Biology		0022-0949	10.1242/jeb.01974	://WOS:000235318600008	Biologists have treated the view that fundamental differences exist between running, flying and swimming as evident, because the forms of locomotion and the animals are so different: limbs and wings vs body undulations, neutrally buoyant vs weighted bodies, etc. Here we show that all forms of locomotion can be described by a single physics theory. The theory is an invocation of the principle that…	2006-01	2021-08-12 15:43:43	2021-08-12 15:43:43		238-248		2	209														WOS:000235318600008
NT4G8UN4	journalArticle	2004	Bekoff, M.; Nystrom, J.	The other side of silence: Rachel Carson's views of animals	Zygon		0591-2385	10.1111/j.1467-9744.2004.00625.x	://WOS:000225371700011	The publication of Rachel Carsonis Silent Spring, a compelling blend of stories, natural history, human values, and biological facts, in 1962 was instrumental in launching the modern environmental movement. We consider Carson's attitude toward animals in Silent Spring and in her other writings. Carson favored responsible stewardship and was more of an animal welfarist and environmentalist/conserv…	2004-12	2021-08-12 15:43:43	2021-08-12 15:43:43		861-883		4	39														WOS:000225371700011
VMAX6PVA	journalArticle	2004	Bekoff, M.; Nystrom, J.	The other side of silence: Rachel Carson's views of animals	Zygon		0591-2385	10.1111/j.1467-9744.2004.00625.x	://WOS:000225371700011	The publication of Rachel Carsonis Silent Spring, a compelling blend of stories, natural history, human values, and biological facts, in 1962 was instrumental in launching the modern environmental movement. We consider Carson's attitude toward animals in Silent Spring and in her other writings. Carson favored responsible stewardship and was more of an animal welfarist and environmentalist/conserv…	2004-12	2021-08-12 15:43:43	2021-08-12 15:43:43		861-883		4	39														WOS:000225371700011
N8DPVJQ8	journalArticle	2018	Bekova, Saule; Makenov, Marat	Two Sides of the City: Dog-keeping Practices in Russian Urban Areas	Anthrozoos		0892-7936	10.1080/08927936.2018.1482114	://WOS:000438749200003	This article examines dog-owner relations and dog ownership in Omsk, Russia. We describe typical dog-keeping practices and reveal how diverse urban environments can influence these practices. A two-stage survey was conducted in 2014 to determine the numbers and management of dogs owned. In total, some 1,583 households at the first stage of the research and 323 households at the second stage were …	2018	2021-08-12 15:43:43	2021-08-12 15:43:43		423-432		4	31														WOS:000438749200003
XBJ9CC2T	journalArticle	2018	Bekova, Saule; Makenov, Marat	Two Sides of the City: Dog-keeping Practices in Russian Urban Areas	Anthrozoos		0892-7936	10.1080/08927936.2018.1482114	://WOS:000438749200003	This article examines dog-owner relations and dog ownership in Omsk, Russia. We describe typical dog-keeping practices and reveal how diverse urban environments can influence these practices. A two-stage survey was conducted in 2014 to determine the numbers and management of dogs owned. In total, some 1,583 households at the first stage of the research and 323 households at the second stage were …	2018	2021-08-12 15:43:43	2021-08-12 15:43:43		423-432		4	31														WOS:000438749200003
9QWHNUR3	journalArticle	1996	Belanger, J. H.; Willis, M. A.	Adaptive control of odor-guided locomotion: Behavioral flexibility as an antidote to environmental unpredictability	Adaptive Behavior		1059-7123	10.1177/105971239600400302	://WOS:A1996VY98400002	Many animals find distant unseen resources by guiding their locomotion through fluid media, using olfactory information acquired from plumes of odorant molecules issuing from the resource of interest This behavior occurs in birds and fish, but much of our knowledge of it derives from flying insects, especially moths. it is a highly integrative behavior, requiring not only the integration of olfac…	1996	2021-08-12 15:43:43	2021-08-12 15:43:43		217-253		2021-04-03	4														WOS:A1996VY98400002
7UCBWLC8	journalArticle	2019	Belinsky, A. V.	From the Chancellor-"the Standard Bearer" to the Chancellor-"the Manager". To the issue of political leadership evolution in Federal Republic of Germany in the second half of XX - early XXI centuries	Aktual'nye problemy Evropy		0235-5620	10.31249/ape/2019.02.02	://RSCI:37652326	The article deals with the evolution of political leadership in Federal Republic of Germany in the second half of XX - early XXI centuries. Based on the theory of generations, the author analyzed the work and socio-psychological profile of five groups of German politicians: «the Weimarers», «the war generation», «the generation of gunners assistants», «the generation of 68 year», «the generation …	2019	2021-08-12 15:43:43	2021-08-12 15:43:43		21-49		2															RSCI:37652326
HZXU768Z	journalArticle	2012	Bell, Claudia	Colliding human-animal trajectories (road kill!) on a Tasmanian journey	Critical Arts-South-North Cultural and Media Studies		0256-0046	10.1080/02560046.2012.705457	://WOS:000308980500004	Tourists' experiences of Tasmanian road kill illustrate the juncture at which the representatives and representations of a nation - Australian native animals - human cultural practices and technology collide on the public road. Auto-mobility is a powerful medium through which people experience nature, comfortably insulated against the environment outside, the very world their travels have taken t…	2012	2021-08-12 15:43:43	2021-08-12 15:43:43		272-289		3	26														WOS:000308980500004
24KTL7KY	journalArticle	2019	Bell, Dianna	Companion Animal for a Prophet or Witch?: Changing Place of House Cats in Contemporary Mali	Society & Animals		1063-1119	10.1163/15685306-12341549	://WOS:000485194700005	This essay offers an analysis of how the spread of Islam across southern Mali has impacted relationships between humans and cats. Historically, Malians have generally characterized cats as familiars for witches, setting them apart from other nonhuman animals as signs of misfortune. Such attitudes regularly culminate in people capturing and killing cats, some of whom are kept as companion animals,…	2019-08	2021-08-12 15:43:43	2021-08-12 15:43:43		452-463		4	27														WOS:000485194700005
5I73LIPF	journalArticle	2019	Bell, Dianna	Companion Animal for a Prophet or Witch?: Changing Place of House Cats in Contemporary Mali	Society & Animals		1063-1119	10.1163/15685306-12341549	://WOS:000485194700005	This essay offers an analysis of how the spread of Islam across southern Mali has impacted relationships between humans and cats. Historically, Malians have generally characterized cats as familiars for witches, setting them apart from other nonhuman animals as signs of misfortune. Such attitudes regularly culminate in people capturing and killing cats, some of whom are kept as companion animals,…	2019-08	2021-08-12 15:43:44	2021-08-12 15:43:44		452-463		4	27														WOS:000485194700005
TGG74E9U	journalArticle	2010	Bell, Jason M.	To the Tenth Generation: Homer's Odyssey as Environmental Ethics	Environmental Ethics		0163-4275	10.5840/enviroethics20103215	://WOS:000276620000004	Homer's Odyssey has long served as a touchstone for environmental writers, but is this text itself a work of environmental ethics? Homer portrays, as a major and consistent purpose, the environmentally destructive consequences of hedonism, and the environmentally beneficent consequences of conservation and sustainable agriculture. The evidence of The Odyssey suggests that public critical dialecti…	2010	2021-08-12 15:43:44	2021-08-12 15:43:44		51-66		1	32														WOS:000276620000004
9ZTQCPBK	journalArticle	1942	Beller, K.	Wiedererlangung der Virulenz yon BCG long dash Kulturen durch Meerschweinchenpassagen, zugleich ein Beitrag zur Syntropie zwischen Tuberculose und Maul-und Klauenseuch	Zeitschr Infektionskrankh Parasitare Krankh U Hyg Hausliere				://BCI:BCI19431700020566	Beller succeeded in increasing the virulence of B. C. G. in a short time by guinea-pig passage using as the original dose 0.1 ml. of a Pasteur Inst. strain grown on Sauton media. The B. C. G. culture was inoculated intramuse. into a series of animals. Those that died were examined for evidence of the disease. The distribution of lesions was as follows in animals which were killed or died within 4…	1942	2021-08-12 15:43:44	2021-08-12 15:43:44		25-31		(1/2)	59														BCI:BCI19431700020566
3J52SWB8	journalArticle	2019	Bello, Antoine	Le Pouvoir de la fiction	Contemporary French and Francophone Studies		1740-9292	10.1080/17409292.2019.1635319	://WOS:000486318700004	What distinguishes man from animals? Some say conscience, others language. For us, it's stories. Homo sapiens have always been the product of stories, which they consume in astonishing quantities, from the cave dwellers at Lascaux to our contemporaries stupefied by television series. Now, chance has no place in evolution: if the recurrence of a hereditary trait increases with each generation, tha…	2019-01-01	2021-08-12 15:43:44	2021-08-12 15:43:44		29-37		1	23														WOS:000486318700004
R7TKS4AW	journalArticle	2019	Bello, Antoine	Le Pouvoir de la fiction	Contemporary French and Francophone Studies		1740-9292	10.1080/17409292.2019.1635319	://WOS:000486318700004	What distinguishes man from animals? Some say conscience, others language. For us, it's stories. Homo sapiens have always been the product of stories, which they consume in astonishing quantities, from the cave dwellers at Lascaux to our contemporaries stupefied by television series. Now, chance has no place in evolution: if the recurrence of a hereditary trait increases with each generation, tha…	2019-01-01	2021-08-12 15:43:44	2021-08-12 15:43:44		29-37		1	23														WOS:000486318700004
X2R5L68B	journalArticle	2007	Bellodi, Cristina	Twenty-first century: Genesis, enfleshed	Journal of Gender Studies		0958-9236	10.1080/09589230701324546	://WOS:000247562800001	This article analyses Alina Reyes' La Settima Notte ( 2004) through the philosophy and ethics of Luce Irigaray's The Way of Love ( 2002) and Rosi Braidotti's most recent work. Reyes' novel is compared and contrasted to the beginning of Genesis. The aim of the article is to show how a new ethics of nomadism and of female desire is being expressed both in philosophy and fiction, and this can be tak…	2007	2021-08-12 15:43:44	2021-08-12 15:43:44		109-119		2	16														WOS:000247562800001
GBUV3F5P	journalArticle	2016	Bellotti, Elisa; Panzone, Luca	Media effects on sustainable food consumption. How newspaper coverage relates to supermarket expenditures	International Journal of Consumer Studies		1470-6423	10.1111/ijcs.12242	://WOS:000370244200007	Information provision is often considered to have an important role to play in changing consumers' choices. However, there is still no consensus on the mechanisms by which information might influence specific consumer expenditures, especially in relation to environmentally friendly food products. This paper explores whether the public debate on sustainable consumption in UK broadsheets and tabloi…	2016-03	2021-08-12 15:43:44	2021-08-12 15:43:44		186-200		2	40														WOS:000370244200007
TXGLFRZT	journalArticle	2014	Bemrah, Nawel; Jean, Julien; Riviere, Gilles; Sanaa, Moez; Leconte, Stephane; Bachelot, Morgane; Deceuninck, Yoann; Le Bizec, Bruno; Dauchy, Xavier; Roudot, Alain-Claude; Camel, Valerie; Grob, Konrad; Feidt, Cyril; Picard-Hagen, Nicole; Badot, Pierre-Marie; Foures, Franck; Leblanc, Jean-Charles	Assessment of dietary exposure to bisphenol A in the French population with a special focus on risk characterisation for pregnant French women	Food and Chemical Toxicology		0278-6915	10.1016/j.fct.2014.07.005	://WOS:000343630800012	Bisphenol A (BPA) is used in a wide variety of products and objects for consumers use (digital media such as CD's and DVD's, sport equipment, food and beverage containers, medical equipment). Here, we demonstrate the ubiquitous presence of this contaminant in foods with a background level of contamination of less than 5 mu g/kg in 85% of the 1498 analysed samples. High levels of contamination (up…	2014-10	2021-08-12 15:43:44	2021-08-12 15:43:44		90-97			72														WOS:000343630800012
VSQNF5DR	journalArticle	2008	Benbow, S. Mary P.; Hallman, Bonnie C.	Reading the Zoo Map: Cultural Heritage Insights from Popular Cartography	International Journal of Heritage Studies		1352-7258	10.1080/13527250701712349	://WOS:000207690000003	Zoo maps have been common features of most zoos for many years, and yet they, like much cultural ephemera, have not been subject to focused academic research. Rooted in the concepts of critical and popular cartography, this paper presents an evaluation of selected zoo maps from the Philadelphia and Brookfield (Chicago) Zoos, dating from between 1886 and 1949. The maps are analysed as texts that r…	2008	2021-08-12 15:43:44	2021-08-12 15:43:44		30-42		1	14														WOS:000207690000003
4BVXKE5Q	journalArticle	2008	Benbow, S. Mary P.; Hallman, Bonnie C.	Reading the Zoo Map: Cultural Heritage Insights from Popular Cartography	International Journal of Heritage Studies		1352-7258	10.1080/13527250701712349	://WOS:000207690000003	Zoo maps have been common features of most zoos for many years, and yet they, like much cultural ephemera, have not been subject to focused academic research. Rooted in the concepts of critical and popular cartography, this paper presents an evaluation of selected zoo maps from the Philadelphia and Brookfield (Chicago) Zoos, dating from between 1886 and 1949. The maps are analysed as texts that r…	2008	2021-08-12 15:43:44	2021-08-12 15:43:44		30-42		1	14														WOS:000207690000003
7Q89FBYN	journalArticle	2002	Benfey, C.	The invisible art: The legends of movie matte painting	New York Times Book Review		0028-7806		://WOS:000179548900028		2002-12-08	2021-08-12 15:43:44	2021-08-12 15:43:44		24-24																	WOS:000179548900028
JV3DL6YR	journalArticle	1948	Benham, R. W.; Georg, L. K.	ALLESCHERIA BOYDII, CAUSATIVE AGENT IN A CASE OF MENINGITIS	Journal of Investigative Dermatology		0022-202X	10.1038/jid.1948.18	://WOS:A1948UN89300003		1948	2021-08-12 15:43:44	2021-08-12 15:43:44		99-110		3	10														WOS:A1948UN89300003
8IJTUNHD	journalArticle	2016	Benichou, Anne	Reperformance and Transhistoricity: The Danse s dans la neige by Francoise Sullivan and by Luis Jacob	Performance Research		1352-8165	10.1080/13528165.2016.1223439	://WOS:000386785700004	This article analyses the regimes of transhistoricity that underlie re-creations, reconstructions, replays and reactivations of past performances. Approaching chains of transmission of performances as forms of transhistoricity makes it possible to remount them with the attitude of a genealogist (Foucault 2001). This means grasping the conflicts and the power relations that are inscribed within th…	2016	2021-08-12 15:43:44	2021-08-12 15:43:44		21-34		5	21														WOS:000386785700004
46AW3DC5	journalArticle	2017	Benitez, Aline do Nascimento; Cardoso Martins, Felippe Danyel; Mareze, Marcelle; Rodrigues Santos, Nelson Jesse; Ferreira, Fernanda Pinto; Martins, Camila Marinelli; Garcia, Joao Luis; Mitsuka-Bregano, Regina; Freire, Roberta Lemos; Biondo, Alexander Welker; Navarro, Italmar Teodorico	Spatial and simultaneous representative seroprevalence of anti-Toxoplasma gondii antibodies in owners and their domiciled dogs in a major city of southern Brazil	Plos One		1932-6203	10.1371/journal.pone.0180906	://WOS:000406643100014	Toxoplasmosis, caused by Toxoplasma gondii, has traditionally been considered an important water and foodborne protozoonosis with important public health considerations. Although felids play a well-established role as definitive hosts, canine epidemiological involvement in the parasite's life cycle remains questionable and controversial. The increasing closeness of the human-dog bond, particularl…	2017-07-21	2021-08-12 15:43:44	2021-08-12 15:43:44				7	12														WOS:000406643100014
6IEUNR3N	journalArticle	2017	Benitez, Aline do Nascimento; Cardoso Martins, Felippe Danyel; Mareze, Marcelle; Rodrigues Santos, Nelson Jesse; Ferreira, Fernanda Pinto; Martins, Camila Marinelli; Garcia, Joao Luis; Mitsuka-Bregano, Regina; Freire, Roberta Lemos; Biondo, Alexander Welker; Navarro, Italmar Teodorico	Spatial and simultaneous representative seroprevalence of anti-Toxoplasma gondii antibodies in owners and their domiciled dogs in a major city of southern Brazil	Plos One		1932-6203	10.1371/journal.pone.0180906	://WOS:000406643100014	Toxoplasmosis, caused by Toxoplasma gondii, has traditionally been considered an important water and foodborne protozoonosis with important public health considerations. Although felids play a well-established role as definitive hosts, canine epidemiological involvement in the parasite's life cycle remains questionable and controversial. The increasing closeness of the human-dog bond, particularl…	2017-07-21	2021-08-12 15:43:44	2021-08-12 15:43:44				7	12														WOS:000406643100014
YPSE7VVL	journalArticle	2010	Benner, Christine; Carabin, Helene; Sanchez-Serrano, Luisa P.; Budke, Christine M.; Carmena, David	Analysis of the economic impact of cystic echinococcosis in Spain	Bulletin of the World Health Organization		0042-9686	10.2471/blt.09.066795	://WOS:000273899800013	Objective To estimate the overall economic losses due to human and animal cystic echinococcosis (CE) in Spain in 2005. Methods We obtained data on annual CE incidence from surveillance and abattoir records, and on CE-related treatment and productivity losses (human and animal) from the scientific literature. Direct costs were those associated with diagnosis, surgical or chemotherapeutic treatment…	2010-01	2021-08-12 15:43:45	2021-08-12 15:43:45		49-57		1	88														WOS:000273899800013
UDCBXRMJ	journalArticle	2016	Bennett, Allyson J.; Panicker, Sangeeta	Broader impacts: international implications and integrative ethical consideration of policy decisions about US chimpanzee research	American Journal of Primatology		0275-2565	10.1002/ajp.22582	://WOS:000387077200005	Recent decisions and unprecedented evaluative processes about research with chimpanzees (Pan troglodytes) by the US National Institutes of Health (NIH) continue to attract widespread attention by the public, media, and scientific community. Over the past 5 years, actions by the NIH and the United States Fish and Wildlife Services, have significantly truncated valuable scientific research and jeop…	2016-12	2021-08-12 15:43:45	2021-08-12 15:43:45		1282-1303		12	78														WOS:000387077200005
S42XB8BG	journalArticle	2017	Bennett, A. L.; Williams, L. E.; Ferguson, M. W.; Hauck, M. L.; Suter, S. E.; Lanier, C. B.; Hess, P. R.	Canine acute leukaemia: 50 cases (1989-2014)	Veterinary and Comparative Oncology		1476-5810	10.1111/vco.12251	://WOS:000408772500038	Acute leukaemia (AL) is a bone marrow malignancy of hematopoietic progenitors that historically is poorly responsive to treatment. With the widespread adoption of dose-intense chemotherapy, more human patients attain long-term survivals, but whether comparable progress has been made in canine AL is unknown. To investigate this question, medical records from three academic veterinary hospitals wer…	2017-09	2021-08-12 15:43:45	2021-08-12 15:43:45		1101-1114		3	15														WOS:000408772500038
8PLHKIV9	journalArticle	2017	Bennett, A. L.; Williams, L. E.; Ferguson, M. W.; Hauck, M. L.; Suter, S. E.; Lanier, C. B.; Hess, P. R.	Canine acute leukaemia: 50 cases (1989-2014)	Veterinary and Comparative Oncology		1476-5810	10.1111/vco.12251	://WOS:000408772500038	Acute leukaemia (AL) is a bone marrow malignancy of hematopoietic progenitors that historically is poorly responsive to treatment. With the widespread adoption of dose-intense chemotherapy, more human patients attain long-term survivals, but whether comparable progress has been made in canine AL is unknown. To investigate this question, medical records from three academic veterinary hospitals wer…	2017-09	2021-08-12 15:43:45	2021-08-12 15:43:45		1101-1114		3	15														WOS:000408772500038
CD4DTSWE	journalArticle	2017	Bennett, R. M.	The political economy of bovine tuberculosis in Great Britain	Revue Scientifique Et Technique-Office International Des Epizooties		0253-1933		://WOS:000423253600010	A brief history of bovine tuberculosis (bTB) and its control in Great Britain (GB) is presented. Numerous diverse policies to control the disease in humans, cattle and wildlife have been pursued over the last 100 years and many millions of pounds have been spent. After notable success in reducing the incidence and prevalence of bTB in cattle in GB from the 1950s to the mid-1980s, the geographical…	2017-04	2021-08-12 15:43:45	2021-08-12 15:43:45		105-114		1	36														WOS:000423253600010
FC2754KR	journalArticle	2017	Bentley, Judy	Woodland The Story of the Animals and People of Woodland Park Zoo	Pacific Northwest Quarterly		0030-8803		://WOS:000430371900006		2017	2021-08-12 15:43:45	2021-08-12 15:43:45		153-154		4	108														WOS:000430371900006
9D659G5I	journalArticle	2017	Bentley, Judy	Woodland The Story of the Animals and People of Woodland Park Zoo	Pacific Northwest Quarterly		0030-8803		://WOS:000430371900006		2017	2021-08-12 15:43:45	2021-08-12 15:43:45		153-154		4	108														WOS:000430371900006
8L79SE7Z	journalArticle	2017	Benvenuti, Anne	Kindred Spirits The Greatest Story on Earth?	Narrative Culture		2169-0235		://WOS:000442373200002	This article suggests a new meme of kinship for human-animal relations that has emerged in recent years. This meme infiltrates many narrative streams to create a metanarrative that emphasizes what we humans share with other animals, rather than continuing to pursue an elusive measure that would distinguish us from them. Furthermore, this meme of kinship emerges from the breakdown of an older and …	2017	2021-08-12 15:43:45	2021-08-12 15:43:45		111-129		2	4														WOS:000442373200002
7NDVUKNC	journalArticle	2017	Benvenuti, Anne	Kindred Spirits The Greatest Story on Earth?	Narrative Culture		2169-0235		://WOS:000442373200002	This article suggests a new meme of kinship for human-animal relations that has emerged in recent years. This meme infiltrates many narrative streams to create a metanarrative that emphasizes what we humans share with other animals, rather than continuing to pursue an elusive measure that would distinguish us from them. Furthermore, this meme of kinship emerges from the breakdown of an older and …	2017	2021-08-12 15:43:45	2021-08-12 15:43:45		111-129		2	4														WOS:000442373200002
J6SLSWDZ	journalArticle	2013	Benvenuti, M. Novella; Goracci, J.; Giuliotti, L.	Zerasca sheep: environment, characteristics and production	Large Animal Review		1124-4593		://WOS:000321829400006	The Zeri ewe is an indigenous Italian breed that is spread throughout the homonymous area located in northwest Tuscany. This article presents the history and evolution of Zerasca sheep, describes the breed's characteristics in terms of somatic and productive traits, managerial and health practices, meat quality; moreover it underlines its contribution to the preservation of the rural land and pop…	2013-08	2021-08-12 15:43:45	2021-08-12 15:43:45		191-194		4	19														WOS:000321829400006
NG2W49QM	journalArticle	1996	Berger, L. R.	Birds of prey and the death of the Taung child	South African Journal of Science		0038-2353		://WOS:A1996UC74900007	Research into the taphonomy of the Taung fossil site has led to the recognition that large rapters were responsible for a significant part of the accumulation of the small- and medium-sized animals, including the Taung child itself. These findings are leading towards a better understanding of the lifestyles and behaviour of early hominids.	1996-02	2021-08-12 15:43:45	2021-08-12 15:43:45		62-62		2	92														WOS:A1996UC74900007
798N6GMF	journalArticle	2001	Berghaus, R. D.; O'Brien, D. P.; Johnson, G. C.; Thorne, J. G.	Risk factors for development of dysautonomia in dogs	Journal of the American Veterinary Medical Association		0003-1488	10.2460/javma.2001.218.1285	://WOS:000168091400025	Objective-To identify risk factors associated with dysautonomia in dogs. Design-Case-control study. Animals-42 dogs with dysautonomia examined between October 1988 and January 2000 and 132 control dogs examined during the same period for an unrelated problem. Procedure-Information was gathered from medical records and surveys mailed to owners of case and control dogs. Results-42 case and 132 cont…	2001-04-15	2021-08-12 15:43:45	2021-08-12 15:43:45		1285-1290		8	218														WOS:000168091400025
V3QQ2NRE	journalArticle	2015	Bergleiter, Stefan; Meisch, Simon	Certification Standards for Aquaculture Products: Bringing Together the Values of Producers and Consumers in Globalised Organic Food Markets	Journal of Agricultural & Environmental Ethics		1187-7863	10.1007/s10806-015-9531-5	://WOS:000356443800009	From a certifier's perspective (Naturland e.V.), this paper deals with the question of how to bring together the values of producers and consumers in globalized food markets. It is argued that growth and mainstreaming of organic food production cannot be achieved solely by ethically aware consumers signalling their more sustainable purchase decision to the market. In fact, the intrinsic motivatio…	2015-06	2021-08-12 15:43:45	2021-08-12 15:43:45		553-569		3	28														WOS:000356443800009
WNXTLRMS	journalArticle	2017	Bergmann, Philip J.; Pettinelli, Kyle J.; Crockett, Marian E.; Schaper, Erika G.	It's just sand between the toes: how particle size and shape variation affect running performance and kinematics in a generalist lizard	Journal of Experimental Biology		0022-0949	10.1242/jeb.161109	://WOS:000413196900016	Animals must cope with and be able to move effectively on a variety of substrates. Substrates composed of granular media, such as sand and gravel, are extremely common in nature, and vary tremendously in particle size and shape. Despite many studies of the properties of granular media and comparisons of locomotion between granular and solid substrates, the effects of systematically manipulating t…	2017-10-15	2021-08-12 15:43:45	2021-08-12 15:43:45		3706-3716		20	220														WOS:000413196900016
NU7755PC	journalArticle	2013	Bergqvist, Jenny; Gunnarsson, Stefan	Finfish Aquaculture: Animal Welfare, the Environment, and Ethical Implications	Journal of Agricultural & Environmental Ethics		1187-7863	10.1007/s10806-011-9346-y	://WOS:000314748500006	The aim of this review is to assess the ethical implications of finfish aquaculture, regarding fish welfare and environmental aspects. The finfish aquaculture industry has grown substantially the last decades, both as a result of the over-fishing of wild fish populations, and because of the increasing consumer demand for fish meat. As the industry is growing, a significant amount of research on t…	2013-02	2021-08-12 15:43:45	2021-08-12 15:43:45		75-99		1	26														WOS:000314748500006
333TQQGL	journalArticle	2015	Bergsma, Harold M.	PROLOGUE: HISTORY OF THE TIV	Africa		0001-9720	10.1017/s0001972015000613	://WOS:000365730700004	This article introduces a new translation of Akiga Sai's History of the Tiv, a manuscript completed in Tiv by Akiga in 1935. Portions of Akiga's text, translated and annotated by Rupert East, were first published in English by the International African Institute in 1939 as Akiga's Story. But the new translation, available in the online version of the journal, is the first complete one: no section…	2015-11	2021-08-12 15:43:46	2021-08-12 15:43:46		611-627		4	85														WOS:000365730700004
NGIUA3C6	journalArticle	2015	Bergsma, Harold M.	PROLOGUE: HISTORY OF THE TIV	Africa		0001-9720	10.1017/s0001972015000613	://WOS:000365730700004	This article introduces a new translation of Akiga Sai's History of the Tiv, a manuscript completed in Tiv by Akiga in 1935. Portions of Akiga's text, translated and annotated by Rupert East, were first published in English by the International African Institute in 1939 as Akiga's Story. But the new translation, available in the online version of the journal, is the first complete one: no section…	2015-11	2021-08-12 15:43:46	2021-08-12 15:43:46		611-627		4	85														WOS:000365730700004
WWPPQWIF	journalArticle	2019	Berk, Benjamin Andreas; Packer, Rowena Mary Anne; Law, Tsz Hong; Wessmann, Annette; Bathen-Noethen, Andrea; Jokinen, Tarja Susanna; Knebel, Anna; Tipold, Andrea; Pelligand, Ludovic; Volk, Holger Andreas	A double-blinded randomised dietary supplement crossover trial design to investigate the short-term influence of medium chain fatty acid (MCT) supplement on canine idiopathic epilepsy: study protocol	Bmc Veterinary Research		1746-6148	10.1186/s12917-019-1915-8	://WOS:000469790700001	Background: Epilepsy is the most common brain disease in dogs. Recently, diets have been reported to have a positive impact on seizure activity and behaviour in various species including dogs with idiopathic epilepsy (IE). Historically, classic high fat ketogenic diets (KD) and medium chain triglycerides (MCT) KD have been successfully used to manage drug-resistant epilepsy. Similarly, an MCT enr…	2019-05-30	2021-08-12 15:43:46	2021-08-12 15:43:46					15														WOS:000469790700001
N547TFA2	journalArticle	2012	Bermejo-Rubio, Fernando	Grete Samsa's Inconsistent Speech. Victimary Lies and Distortions in Kafka's Die Verwandlung	Revista De Filologia Alemana		1133-0406	10.5209/rev_RFAL.2012.v20-39180	://WOS:000215431300003	In the third part of Die Verwandlung, Grete Samsa delivers a violent speech inciting her parents to get rid of Gregor. This speech contains the most explicit categorisation of the central character as "animal" and "monster". Given that most scholars think that Kafka tells the metamorphosis of a man into a monstrous vermin, they assume that Grete's words are (at least partially) trustworthy. A car…	2012	2021-08-12 15:43:46	2021-08-12 15:43:46		47-65			20														WOS:000215431300003
LC4424H5	journalArticle	2012	Bermejo-Rubio, Fernando	Grete Samsa's Inconsistent Speech. Victimary Lies and Distortions in Kafka's Die Verwandlung	Revista De Filologia Alemana		1133-0406	10.5209/rev_RFAL.2012.v20-39180	://WOS:000215431300003	In the third part of Die Verwandlung, Grete Samsa delivers a violent speech inciting her parents to get rid of Gregor. This speech contains the most explicit categorisation of the central character as "animal" and "monster". Given that most scholars think that Kafka tells the metamorphosis of a man into a monstrous vermin, they assume that Grete's words are (at least partially) trustworthy. A car…	2012	2021-08-12 15:43:46	2021-08-12 15:43:46		47-65			20														WOS:000215431300003
A9P3HTZD	journalArticle	2007	Bernabeu-Mestre, Josep; Xavier Esplugues Pellicer, Josep; Eugenia Galiana Sanchez, Maria	Historical background data of Spanish community nutrition: the works of the National School of Health between 1930-36	Revista Espanola De Salud Publica		1135-5727	10.1590/s1135-57272007000500003	://WOS:000251718100003	This study analyses the historical background data on Spanish community nutrition by means of the study of the first attempts toward institutionalization which took place in the Nutrition and Food Hygiene Division of the Spanish National Health School, restricting the search to the 1930-1936 period. In conjunction with the training of the public healthcare professional in the subjects related to …	2007-09	2021-08-12 15:43:46	2021-08-12 15:43:46		451-459		5	81														WOS:000251718100003
DGCTX6TH	journalArticle	2012	Berry, Alessandra; Borgi, Marta; Terranova, Livia; Chiarotti, Flavia; Alleva, Enrico; Cirulli, Francesca	Developing effective animal-assisted intervention programs involving visiting dogs for institutionalized geriatric patients: a pilot study	Psychogeriatrics		1346-3500	10.1111/j.1479-8301.2011.00393.x	://WOS:000308993600001	Aim: An ever increasing interest in the therapeutic aspects of the human-animal bond has led to a proliferation of animal-assisted interventions (AAI) involving dogs. However, most of these programs lack a solid methodological structure, and basic evaluative research is needed. The purpose of this study was to test the value of dog-assisted interventions as an innovative tool to increase quality …	2012-09	2021-08-12 15:43:46	2021-08-12 15:43:46		143-150		3	12														WOS:000308993600001
R9AZS6Z2	journalArticle	2008	Berry, Bonnie	Interactionism and animal aesthetics: A theory of reflected social power	Society & Animals		1063-1119	10.1163/156853008x269908	://WOS:000254040900005	Stemming from a study of social aesthetics, in which public reaction to human physical appearance is addressed, the present analysis considers the practice of humans associating themselves with nonhuman animals on the basis of the latter's appearance. The study found these nonhuman animals are intended to serve as a positive reflection on the humans who deliberately choose them for their "special…	2008	2021-08-12 15:43:46	2021-08-12 15:43:46		75-89		1	16														WOS:000254040900005
VZJNCN7L	journalArticle	2005	Berry, D. A.; Reininger, H.; Alipour, F.; Bless, D. A.; Ford, C. N.	Influence of vocal fold scarring on phonation: Predictions from a finite element model	Annals of Otology Rhinology and Laryngology		0003-4894	10.1177/000348940511401107	://WOS:000233282300007	Objectives: A systematic study of the influence of vocal fold scarring on phonation was conducted. In particular, phonatory variables such as fundamental frequency, oral acoustic intensity, and phonation threshold pressure (PTP) were investigated as a function of the size and position of the laryngeal scar. Methods: By means of a finite element model of vocal fold vibration, the viscoelastic prop…	2005-11	2021-08-12 15:43:46	2021-08-12 15:43:46		847-852		11	114														WOS:000233282300007
ZFSGCWS3	journalArticle	2012	Bertassoni, Alessandra	Perception and popular reports about giant anteaters (Myrmecophaga tridactyla Linnaeus, 1758) by two Brazilian traditional communities	Edentata		1413-4411		://ZOOREC:ZOOR14908030566	In Brazil, the giant anteater (Myrmecophaga tridactyla Linnaeus, 1758) is a mammal mentioned in some popular folklore stories, most often negatively. As a threatened mammal, listed in Brazil and worldwide as Vulnerable, such reports can negatively affect its conservation in some regions. The main purpose of this study is to describe perceptions about the physical and behavioral characteristics of…	2012-12	2021-08-12 15:43:46	2021-08-12 15:43:46		2017-10-01			13														ZOOREC:ZOOR14908030566
L325SN6D	journalArticle	2012	Bertassoni, Alessandra	Perception and popular reports about giant anteaters (Myrmecophaga tridactyla Linnaeus, 1758) by two Brazilian traditional communities	Edentata		1413-4411		://ZOOREC:ZOOR14908030566	In Brazil, the giant anteater (Myrmecophaga tridactyla Linnaeus, 1758) is a mammal mentioned in some popular folklore stories, most often negatively. As a threatened mammal, listed in Brazil and worldwide as Vulnerable, such reports can negatively affect its conservation in some regions. The main purpose of this study is to describe perceptions about the physical and behavioral characteristics of…	2012-12	2021-08-12 15:43:46	2021-08-12 15:43:46		2017-10-01			13														ZOOREC:ZOOR14908030566
5B7G4C8E	journalArticle	2018	Bertella, Giovanna	An eco-feminist perspective on the co-existence of different views of seals in leisure activities	Annals of Leisure Research		1174-5398	10.1080/11745398.2017.1415152	://WOS:000430480500003	This study adopts an eco-feminist perspective and investigates leisure activities involving seals occurring in the area of Tromso, an Arctic town in Norway. The aim is to contribute to the discussion of the existence of various conceptualisations of wild animals, with particular attention to their implications in terms of animal welfare and wellbeing, and the promotion of specific ways we as huma…	2018	2021-08-12 15:43:46	2021-08-12 15:43:46		284-301		3	21														WOS:000430480500003
V28HPDPD	journalArticle	2020	Bertella, Giovanna	Animal-based experiences and animal experiences: farm animals' perspective on human leisure in rural settings	Annals of Leisure Research		1174-5398	10.1080/11745398.2020.1740603	://WOS:000527581300001	This study poses the question: How are leisure experiences inspired by rural practices about the traditional use of farm animals lived by the animals? The aim is to contribute to the literature about farm animals in leisure experiences and the animals' perspectives on the leisure experiences in which they are involved. Based on the main tenets of ecofeminism, it explores the research question by …	2020	2021-08-12 15:43:47	2021-08-12 15:43:47																			WOS:000527581300001
M5WXSVDL	journalArticle	2020	Bertella, Giovanna	Animal-based experiences and animal experiences: farm animals' perspective on human leisure in rural settings	Annals of Leisure Research		1174-5398	10.1080/11745398.2020.1740603	://WOS:000527581300001	This study poses the question: How are leisure experiences inspired by rural practices about the traditional use of farm animals lived by the animals? The aim is to contribute to the literature about farm animals in leisure experiences and the animals' perspectives on the leisure experiences in which they are involved. Based on the main tenets of ecofeminism, it explores the research question by …	2020	2021-08-12 15:43:47	2021-08-12 15:43:47																			WOS:000527581300001
YGMQY2GL	journalArticle	2020	Bertella, Giovanna	Animal-based experiences and animal experiences: farm animals' perspective on human leisure in rural settings	Annals of Leisure Research		1174-5398	10.1080/11745398.2020.1740603	://WOS:000527581300001	This study poses the question: How are leisure experiences inspired by rural practices about the traditional use of farm animals lived by the animals? The aim is to contribute to the literature about farm animals in leisure experiences and the animals' perspectives on the leisure experiences in which they are involved. Based on the main tenets of ecofeminism, it explores the research question by …	2020	2021-08-12 15:43:47	2021-08-12 15:43:47																			WOS:000527581300001
6VQYIBK9	journalArticle	2019	Bertella, Giovanna; Fumagalli, M.; Williams-Grey, V.	Wildlife tourism through the co-creation lens	Tourism Recreation Research		0250-8281	10.1080/02508281.2019.1606977	://WOS:000481836500003	This study reflects on the conceptualisation of wild animals as co-creators. Its purpose is to encourage reflection about the role of animals in wildlife tourism. Therefore, to this end - and in the belief that diversity and creativity are important elements in critical thinking - the study was developed by a research team with diverse professional backgrounds. It adopts a fictional methodologica…	2019-07-03	2021-08-12 15:43:47	2021-08-12 15:43:47		300-310		3	44														WOS:000481836500003
QDFGZCQ2	journalArticle	1998	Berti, P. R.; Chan, H. M.; Receveur, O.; MacDonald, C. R.; Kuhnlein, H. V.	Population exposure to radioactivity from consumption of caribou among the Dene/Metis of Denendeh (western Northwest Territories, Canada)	Journal of Exposure Analysis and Environmental Epidemiology		1053-4245		://WOS:000073313700004	There has been long-standing concern with exposure to radioactivity through the consumption of caribou, particularly in indigenous populations in the western Northwest Territories, Canada, who are traditionally high consumers. We conducted a dietary survey in this region in 1994 to estimate population exposure levels. Dietary information was collected from 1012 individuals in sixteen communities …	1998-04	2021-08-12 15:43:47	2021-08-12 15:43:47		145-158		2	8														WOS:000073313700004
C69KNLPB	journalArticle	2020	Bertoluci, Jaime	Um cão perdido na Lisboa medieval de Saramago	Estudos Avançados		1806-9592	10.1590/s0103-4014.2020.3498.020	://SCIELO:S0103-40142020000100317	abstract Based on José Saramago’s History of the siege of Lisbon (1989), I discuss here how the author expresses compassion for the suffering of a stray dog in Alfama, a Lisbon neighborhood, through the narrator’s voice, the attitudes and thoughts of the novel’s main character, and how Moors and Christians viewed dogs and each other in the Middle Ages.. discuto aqui como o autor expressa compaixã…	2020-04	2021-08-12 15:43:47	2021-08-12 15:43:47		317-330		98	34														SCIELO:S0103-40142020000100317
6D4ZQJPI	journalArticle	2009	Berz, Peter	The Eyes of the Olms	History and Philosophy of the Life Sciences		0391-9714		://WOS:000275048500005	The experiments of the Austrian biologist Paul Kammerer to breed eyes in blind olms is probably one of the most notable manifesations of Lamarckian thinking and research at the beginning of the 20(th) century. If living in the environment of the dark caves in the Slovenian Kraijna for thousands of years has reduced the eyes of the olms until they nearly disappeared, then is it possible to influen…	2009	2021-08-12 15:43:47	2021-08-12 15:43:47		215-239		2	31														WOS:000275048500005
RAS2WBHM	journalArticle	2019	Besschastnaya, Anastasiya M.; Gorshkova, Vera E.	Documentary Film-Investigation: Manipulation or Impartiality?	Vestnik Novosibirskogo gosudarstvennogo universiteta. Seriya: Istoriya, filologiya филология		1818-7919	10.25205/1818-7919-2019-18-6-92-103	://RSCI:39545968	<i>Purpose</i>. The television film “Ukraine. Revolution masks” (directed by Paul Moreira, France, 2016), which main genre characteristics are comparable to journalistic investigation, is analyzed as a part of a documentary film as a whole. <i>Results</i>. Various points of view on objectivity / subjectivity of documentaries authors are covered. Ambiguous critics and audience’s reaction to the de…	2019	2021-08-12 15:43:47	2021-08-12 15:43:47		92-103		6	18														RSCI:39545968									Горшкова, Вера Евгеньевна
29FB3VPJ	journalArticle	2007	Bett, R. C.; Kosgey, I. S.; Bebe, B. O.; Kahi, A. K.	Breeding goals for the Kenya Dual Purpose goat. I. Model development and application to smallholder production systems	Tropical Animal Health and Production		0049-4747	10.1007/s11250-007-9015-3	://WOS:000249307300003	A deterministic model was developed and applied to evaluate biological and economic variables that characterize smallholder production systems utilizing the Kenya Dual Purpose goat (KDPG) in Kenya. The systems were defined as: smallholder low-potential (SLP), smallholder medium-potential (SMP) and smallholder high-potential (SHP). The model was able to predict revenues and costs to the system. Re…	2007-10	2021-08-12 15:43:47	2021-08-12 15:43:47		477-492		7	39														WOS:000249307300003
2BBXR48G	journalArticle	1975	Beyer, L.; Zett, L.	STUDIES ON FUNCTIONAL MOBILITY OF MOTOR UNITS OF GASTROCNEMIUS AND SOLEUS MUSCLE OF RATS SUBMITTED TO INDIRECT EXCITATION AT VARIOUS PULSE RATES	Acta Biologica Et Medica Germanica		0001-5318		://WOS:A1975AM86300008		1975	2021-08-12 15:43:47	2021-08-12 15:43:47		781-789		5	34														WOS:A1975AM86300008
MAY8I77Q	journalArticle	2013	Bezerra, Gabrieli Penha; da Silva Gois, Roberto Wagner; de Brito, Teresinha Silva; Batista de Lima, Francisco Jose; Medeiros Bandeira, Mary Anne; Romero, Nina Rodrigues; Caldas Magalhaes, Pedro Jorge; Pinheiro Santiago, Gilvandete Maria	Phytochemical study guided by the myorelaxant activity of the crude extract, fractions and constituent from stem bark of Hymenaea courbaril L	Journal of Ethnopharmacology		0378-8741	10.1016/j.jep.2013.05.052	://WOS:000324007800006	Ethnopharmacological relevance: Hymenaea courbaril L. (Caesalpinoideae) is used in Brazilian folk medicine to treat anemia, kidney problems, sore throat and other dysfunctions of the respiratory system, such as bronchitis and asthma, although such properties are yet to be scientifically validated. Aim of the study: In order to give a scientific basis to support the traditional use of Hymenaea cou…	2013-08-26	2021-08-12 15:43:47	2021-08-12 15:43:47		62-69		1	149														WOS:000324007800006
LIAT6DCQ	journalArticle	2020	Bezzubova, Olga V.; Goncharko, Oksana Yu; Mikeshin, Mikhail L.	The Byzantine History of the Platonic Dialogue and Its Reception in Russia in the 18th and 19th Centuries	Tomsk State University Journal		1561-7793	10.17223/15617793/456/9	://WOS:000569080700009	The article examines the interconnectedness of Platonic dialogue traditions in Byzantium and in Russian eighteenth- and nineteenthcentury philosophy. A comparison is made on the basis of dialogues on the immortality of the soul traced back to Plato's Phaedo. The Russian sources on the topic are works by Andrey Bolotov and Mikhail Shcherbatov. Dialogues of Gregory of Nyssa, Aeneas of Gaza, Methodi…	2020-07	2021-08-12 15:43:47	2021-08-12 15:43:47		85-92		456															WOS:000569080700009
I4QVNBXA	journalArticle	2019	Bhandari, Sumedha	Foregrounding an Indigenous Environmental Ethic: A Study of Pratibha Ray's Primal Land (2001) and Sarah Joseph's Gift in Green (2011)	Literary Voice		2277-4521		://WOS:000486163900011	Understanding the value of each aspect of our ecosystem requires a deep awareness of the complexity of ethics. So to treat the natural world ethically means respecting and revering it for its own sake and not just for ours. There is a dire need to question how one should live and act best. Environmental ethics is caught between the moral dilemma of ascertaining the value of a thing based on its i…	2019-03	2021-08-12 15:43:48	2021-08-12 15:43:48		63-69		10	1														WOS:000486163900011
CB6UJM4N	journalArticle	2019	Bhandari, Sumedha	Foregrounding an Indigenous Environmental Ethic: A Study of Pratibha Ray's Primal Land (2001) and Sarah Joseph's Gift in Green (2011)	Literary Voice		2277-4521		://WOS:000486163900011	Understanding the value of each aspect of our ecosystem requires a deep awareness of the complexity of ethics. So to treat the natural world ethically means respecting and revering it for its own sake and not just for ours. There is a dire need to question how one should live and act best. Environmental ethics is caught between the moral dilemma of ascertaining the value of a thing based on its i…	2019-03	2021-08-12 15:43:48	2021-08-12 15:43:48		63-69		10	1														WOS:000486163900011
UAAXRB9Z	journalArticle	2019	Bhandari, Sumedha	Foregrounding an Indigenous Environmental Ethic: A Study of Pratibha Ray's Primal Land (2001) and Sarah Joseph's Gift in Green (2011)	Literary Voice		2277-4521		://WOS:000486163900011	Understanding the value of each aspect of our ecosystem requires a deep awareness of the complexity of ethics. So to treat the natural world ethically means respecting and revering it for its own sake and not just for ours. There is a dire need to question how one should live and act best. Environmental ethics is caught between the moral dilemma of ascertaining the value of a thing based on its i…	2019-03	2021-08-12 15:43:48	2021-08-12 15:43:48		63-69		10	1														WOS:000486163900011
58QH6U9M	journalArticle	1983	Bhargava, S. K.	Breast feeding best for the babies	Yojana		0044-0515		://MEDLINE:12312103	Recent information on breastfeeding has confirmed almost all the facts and beliefs known for centuries about mother's milk, i.e., it protects an infant and helps him/her grow optimally both physically and emotionally. Yet, no other child health promotional effort has been threatened in recent times as the practice of breastfeeding. It is not uncommon to find both rural and urban mothers who belie…	1983-02	2021-08-12 15:43:48	2021-08-12 15:43:48		29-30		3	27														MEDLINE:12312103
TZDKMH5Y	journalArticle	2021	Bhatia, Saloni; Suryawanshi, Kulbhushansingh; Redpath, Stephen Mark; Namgail, Stanzin; Mishra, Charudutt	Understanding People's Relationship With Wildlife in Trans-Himalayan Folklore	Frontiers in Environmental Science			10.3389/fenvs.2021.595169	://WOS:000627351800001	People's views and values for wild animals are often a result of their experiences and traditional knowledge. Local folklore represents a resource that can enable an understanding of the nature of human-wildlife interactions, especially the underlying cultural values. Using archival searches and semi-structured interviews, we collected narratives about the ibex (Capra sibirica) (n = 69), and its …	2021-02-25	2021-08-12 15:43:48	2021-08-12 15:43:48					9														WOS:000627351800001
KY6YP2TB	journalArticle	2021	Bhatia, Saloni; Suryawanshi, Kulbhushansingh; Redpath, Stephen Mark; Namgail, Stanzin; Mishra, Charudutt	Understanding People's Relationship With Wildlife in Trans-Himalayan Folklore	Frontiers in Environmental Science			10.3389/fenvs.2021.595169	://WOS:000627351800001	People's views and values for wild animals are often a result of their experiences and traditional knowledge. Local folklore represents a resource that can enable an understanding of the nature of human-wildlife interactions, especially the underlying cultural values. Using archival searches and semi-structured interviews, we collected narratives about the ibex (Capra sibirica) (n = 69), and its …	2021-02-25	2021-08-12 15:43:48	2021-08-12 15:43:48					9														WOS:000627351800001
AUBFJWS6	journalArticle	2020	Bhattacharya, Manojit; Chini, Deep Sankar; Kar, Avijit; Patra, Bidhan Chandra; Malick, Ramesh Chandra; Kumar Das, Basanta	Assessment and modeling of fish diversity related to water bodies of Bankura district, West Bengal, India, for sustainable management of culture practices	Environment Development and Sustainability		1387-585X	10.1007/s10668-018-0229-5	://WOS:000511659800015	Fish is an important vertebrate group due to its diversified role such as stabilization of local aquatic ecosystem, served to be the vital sources for animal protein and also helps to socio-economical upliftment of marginal peoples through culture practices. Nowadays, it becomes a great challenge to improve the fish production without affecting the wild stock in support to the sustainable aquacul…	2020-02	2021-08-12 15:43:48	2021-08-12 15:43:48		971-984		2	22														WOS:000511659800015
VW3CIBI6	journalArticle	2013	Bhattacharya, Rimli	Chosen Families and Self-Transformations in Dhan Gopal Mukerji's Books for Children, 1920s-1930s	South Asia-Journal of South Asian Studies		0085-6401	10.1080/00856401.2012.732551	://WOS:000319552200003	In the Indian subcontinent, the understanding of the family' in numerous narrative traditions has always extended into relationships with non-humans, with a pivotal emphasis on the guru-shishya (preceptor-disciple) relationship. This paper focuses on the highly popular English-language juvenile fiction' of Dhan Gopal Mukerji to suggest how he reconfigured these narrative traditions for a primaril…	2013-03-01	2021-08-12 15:43:48	2021-08-12 15:43:48		2024-09-01		1	36														WOS:000319552200003
6M45IU32	journalArticle	2020	Bianco, Adriana V.; Abood, Sarah; Mutsaers, Anthony; Woods, J. Paul; Coe, Jason B.; Verbrugghe, Adronie	Unconventional diets and nutritional supplements are more common in dogs with cancer compared to healthy dogs: An online global survey of 345 dog owners	Veterinary and Comparative Oncology		1476-5810	10.1111/vco.12599	://WOS:000536495500001	This survey aimed to investigate and compare diet type and supplement use between dogs (Canis lupus familiaris, L.) with cancer and a population of owner-reported healthy dogs and to assess the sources of information dog owners consult. Respondents were mainly from English-speaking countries. Dogs were considered healthy (N = 213) if owners reported them to be in good health. Dogs were included i…	2020-12	2021-08-12 15:43:48	2021-08-12 15:43:48		706-717		4	18														WOS:000536495500001
2NRWHEDS	journalArticle	2018	Bibler, Michael P.	CAPOTE'S FROZEN CATS: sexuality, hospitality, civil rights	Angelaki-Journal of the Theoretical Humanities		0969-725X	10.1080/0969725x.2018.1435387	://WOS:000427934800011	In this late story, Truman Capote celebrates a peculiar form of object relations to expand definitions of sexuality beyond conventional identity categories and thus suggest a more expansive model of social inclusion and civil rights. Building on work in animal studies, queer theory, and the new materialities, I argue that the literalism of these object relations decenters the human and reimagines…	2018	2021-08-12 15:43:48	2021-08-12 15:43:48		116-130		1	23														WOS:000427934800011
7NMDI7BN	journalArticle	2018	Bibler, Michael P.	CAPOTE'S FROZEN CATS: sexuality, hospitality, civil rights	Angelaki-Journal of the Theoretical Humanities		0969-725X	10.1080/0969725x.2018.1435387	://WOS:000427934800011	In this late story, Truman Capote celebrates a peculiar form of object relations to expand definitions of sexuality beyond conventional identity categories and thus suggest a more expansive model of social inclusion and civil rights. Building on work in animal studies, queer theory, and the new materialities, I argue that the literalism of these object relations decenters the human and reimagines…	2018	2021-08-12 15:43:48	2021-08-12 15:43:48		116-130		1	23														WOS:000427934800011
ATZFX4T3	journalArticle	2019	Bieback, Karen; Fernandez-Munoz, Beatriz; Pati, Shibani; Schaefer, Richard	Gaps in the knowledge of human platelet lysate as a cell culture supplement for cell therapy: a joint publication from the AABB and the International Society for Cell & Gene Therapy	Cytotherapy		1465-3249	10.1016/j.jcyt.2019.06.006	://WOS:000485785900001	Fetal bovine serum (FBS) is used as a growth supplement in a wide range of cell culture applications for cell-based research and therapy. However, as a xenogenic product, FBS can potentially transmit prions and adventitious viruses as well as induce undesirable immunologic reactions. In addition, the use of bovine fetuses for FBS production raises concerns as society looks for ways to replace ani…	2019-09	2021-08-12 15:43:48	2021-08-12 15:43:48		911-924		9	21														WOS:000485785900001
EUUS97E5	journalArticle	2009	Biedermann, Peter H. W.; Klepzig, Kier D.; Taborsky, Michael	Fungus Cultivation by Ambrosia Beetles: Behavior and Laboratory Breeding Success in Three Xyleborine Species	Environmental Entomology		0046-225X	10.1603/022.038.0417	://WOS:000268659500017	Fungus cultivation by ambrosia beetles is one of the four independently evolved cases of agriculture known in animals. Such cultivation is most advanced in the highly social subtribe Xyleborina (Scolytinae), which is characterized by haplodiploidy and extreme levels of inbreeding. Despite their ubiquity in forests worldwide, the behavior of these beetles remains poorly understood. This may be in …	2009-08	2021-08-12 15:43:49	2021-08-12 15:43:49		1096-1105		4	38														WOS:000268659500017
AFV9QZAC	journalArticle	2021	Bigne, Enrique; Ruiz, Carla; Cuenca, Antonio; Perez, Carmen; Garcia, Aitor	What drives the helpfulness of online reviews? A deep learning study of sentiment analysis, pictorial content and reviewer expertise for mature destinations	Journal of Destination Marketing & Management		2212-571X	10.1016/j.jdmm.2021.100570	://WOS:000663555400006	Tourist destinations are increasingly affected by travel-related information shared through social media. Drawing on dual-process theories on how individuals process information, this study examines the role of central and peripheral information processing routes in the formation of consumers' perceptions of the helpfulness of online reviews of mature destinations. We carried out a two-step proce…	2021-06	2021-08-12 15:43:49	2021-08-12 15:43:49					20														WOS:000663555400006
VFUB3ZSJ	journalArticle	2011	Bijalwan, Arvind; Sharma, Chandra Mohan; Kediyal, V. K.	SOCIOECONOMIC STATUS AND LIVELIHOOD SUPPORT THROUGH TRADITIONAL AGROFORESTRY SYSTEMS IN HILL AND MOUNTAIN AGRO-ECOSYSTEMS OF GARHWAL HIMALAYA, INDIA	Indian Forester		0019-4816		://BCI:BCI201200133621	The paper deals with the socioeconomic status and livelihood support through traditional agroforestry systems in Garhwal Himalaya, India. The predominant traditional agroforestry systems reported in the area were agrisilviculture (AS), agrihortisilviculture (AHS) and agrihorticulture (AH). A total 443 households were studied from the six selected villages with a family size of about 5.5 members p…	2011-12	2021-08-12 15:43:49	2021-08-12 15:43:49		1423-1431		12	137														BCI:BCI201200133621
CMDAYNPY	journalArticle	2011	Bilbao, Alejandro	Ficción, animalidad, mundo	Estudios de filosofía práctica e historia de las ideas		1851-9490		://SCIELO:S1851-94902011000200005	Taking the concepts of fiction, animality, and world this article intends to lay down some leading ideas for analyzing the link between cultural productions and the animal category. This is also related to the concept of sacrifice. presente artículo pretende establecer ciertas ideas directrices para pensar los vínculos que las producciones culturales mantienen con la categoría de lo animal. El an…	2011-12	2021-08-12 15:43:49	2021-08-12 15:43:49		39-51		2	13														SCIELO:S1851-94902011000200005
32PLEJKR	journalArticle	2010	Bildhauer, Bettina	The co-presence of the dead	Postmedieval-a Journal of Medieval Cultural Studies		2040-5960	10.1057/pmed.2010.3	://WOS:000208310000004	Posthuman thought demands that animals be granted co-presence with humans rather than treating them as objects without a face. This essay observes that we treat the human dead similarly to animals, and wonders whether we could grant them co-presence, too. Audiovisual media are taking up the task of imagining how this might work, and the film Beowulf (dir. Robert Zemeckis, 2007) is here analyzed a…	2010	2021-08-12 15:43:49	2021-08-12 15:43:49		32-38		2021-02-01	1														WOS:000208310000004
89LTR5G5	book	2019	Billingham, Josephine; Billingham, J.	Not the Usual Suspects: Communities and Accomplices		978-90-485-3816-4 978-94-6298-679-4			://WOS:000521158500006	The women who committed infanticide did not live in isolation. Historical records and fictional accounts of the crime show that they were surrounded by neighbours, family and friends. They suggest that in some cases these communities enabled the crime to take place through their negligence or apathy, by not intervening when a single woman was obviously with child. In addition, sources show that s…	2019	2021-08-12 15:43:49	2021-08-12 15:43:49			191-217						Infanticide in Tudor and Stuart England										WOS:000521158500006			DOI: 10.5117/9789462986794/ch06
JWXAWD9Q	journalArticle	2011	Binding, Paul	ANIMAL MAGIC A brother's story	Tls-the Times Literary Supplement		0307-661X		://WOS:000294031900054		2011-08-05	2021-08-12 15:43:49	2021-08-12 15:43:49		30-30		5653															WOS:000294031900054
J93D3CUZ	journalArticle	2011	Binding, Paul	ANIMAL MAGIC A brother's story	Tls-the Times Literary Supplement		0307-661X		://WOS:000294031900054		2011-08-05	2021-08-12 15:43:49	2021-08-12 15:43:49		30-30		5653															WOS:000294031900054
GZHD3RBM	journalArticle	2019	Bing, Jean-Baptiste	WILDLIFE - A BARELY UISIBLE (F)ACTOR IN THE LANDSCAPE. AGRO-SYLUO-PRSTORALISM IN THE MORUFIN AND RGROFORESTRY IN SUMATRA	Revue Forestiere Francaise (Nancy)		0035-2829		://BCI:BCI202000624348	While the Morvan and southern Bukit Barisa (Sumatra) are very different in sociological and ecological terms, they are both medium elevation mountainous massifs where local forests are subjected to similar stresses deriving from single-crop cultivation that have depleted both the complexity of the landscapes and biodiversity. The relations of the occupants of these places (inhabitants as well as …	2019-07	2021-08-12 15:43:49	2021-08-12 15:43:49		481-492		2021-05-04	71														BCI:BCI202000624348
FDYMG7AJ	journalArticle	2002	Binns, J.	Running toward danger: Stories behind the breaking news of 9/11	Museum News		0027-4089		://WOS:000178913100029		2002-11	2021-08-12 15:43:49	2021-08-12 15:43:49		23-23		6	81														WOS:000178913100029
75ZEXSIS	journalArticle	2002	Binns, J.	Running toward danger: Stories behind the breaking news of 9/11	Museum News		0027-4089		://WOS:000178913100029		2002-11	2021-08-12 15:43:49	2021-08-12 15:43:49		23-23		6	81														WOS:000178913100029
7WNHTRTG	journalArticle	2016	Biocic, Ana; Mrsic Felbar, Iva	IVAN BUJANOVIC (1852-1927) - A PROFESSOR OF THE THEOLOGICAL FACULTY, A RECTOR OF THE UNIVERSITY OF ZAGREB, AND AN AUTHOR OF THE FIRST MARIOLOGICAL HANDBOOK IN THE CROATIAN LANGUAGE	Bogoslovska Smotra-Ephemerides Theologicae Zagrabienses		0352-3101		://WOS:000413188200008	On the basis of archive material, available journals, and relevant literature, in this article authors are trying to elucidate what is still unknown about Ivan Bujanovic (1852-1927), a renowned professor of dogmatics at the Catholic Faculty of Theology of the University of Zagreb and a rector of the University in two mandates. Biographical data are coupled with a presentation of the wider social …	2016	2021-08-12 15:43:49	2021-08-12 15:43:49		379-406		2	86														WOS:000413188200008
MLKGIHCT	journalArticle	2002	Birch, G. F.; Taylor, S. E.	Application of sediment quality guidelines in the assessment and management of contaminated surficial sediments in Port Jackson (Sydney Harbour), Australia	Environmental Management		0364-152X	10.1007/s00267-001-2620-4	://WOS:000175552200010	Sediments in the Port Jackson estuary are polluted by a wide range of toxicants and concentrations are among the highest reported for any major harbor in the world. Sediment quality guidelines (SQGs), developed by the National Oceanographic and Atmospheric Administration (NOAA) in the United States are used to estimate possible adverse biological effects of sedimentary contaminants in Port Jackso…	2002-06	2021-08-12 15:43:49	2021-08-12 15:43:49		860-870		6	29														WOS:000175552200010
CTIZGWZB	journalArticle	1985	Bird, J. B.; Hyslop, J.	THE PRECERAMIC EXCAVATIONS AT THE HUACA-PRIETA-CHICAMA VALLEY PERU	Anthropological Papers of the American Museum of Natural History		0065-9452		://BCI:BCI198681115099	The Huaca Prieta is a late preceramic mound in the Chicama Valley on the north coast of Peru. It is a midden 14 m thick and rests 122 m from the shore. Corrected radiocarbon dates place the time of the preceramic occupation from 3100 B.C. to about or before 1300 B.C. In 1946 and 1947 the archaeologist Junius Bird, accompanied by his family, lived and excavated at Huaca Prieta. Preliminary excavat…	1985	2021-08-12 15:43:50	2021-08-12 15:43:50		1-294		1	62														BCI:BCI198681115099
VA67EV58	journalArticle	2010	Birke, Lynda; Hockenhull, Joanna; Creighton, Emma	The Horse's Tale: Narratives of Caring for/about Horses	Society & Animals		1063-1119	10.1163/156853010x524307	://WOS:000284510900001	In this paper we report on a study of people who keep horses for leisure riding the study was based on a qualitative (discourse) analysis of written comments made by people keeping horses focusing on how they care for them and how they describe horse behavior These commentaries followed participation in an online survey investigating management practices The responses clustered around two signifi…	2010	2021-08-12 15:43:50	2021-08-12 15:43:50		331-347		4	18														WOS:000284510900001
6AWP4RKN	journalArticle	2010	Birke, Lynda; Hockenhull, Joanna; Creighton, Emma	The Horse's Tale: Narratives of Caring for/about Horses	Society & Animals		1063-1119	10.1163/156853010x524307	://WOS:000284510900001	In this paper we report on a study of people who keep horses for leisure riding the study was based on a qualitative (discourse) analysis of written comments made by people keeping horses focusing on how they care for them and how they describe horse behavior These commentaries followed participation in an online survey investigating management practices The responses clustered around two signifi…	2010	2021-08-12 15:43:50	2021-08-12 15:43:50		331-347		4	18														WOS:000284510900001
RQC4MD3B	journalArticle	1998	Birke, L.; Michael, M.	The heart of the matter: Animal bodies, ethics, and species boundaries	Society & Animals		1063-1119	10.1163/156853098x00186	://WOS:000076501200004	This article addresses some of the ways in which the development of xenotransplantation, the use of nonhuman animals as organ donors, are presented in media accounts. Although xenotransplantation mises many ethical and philosophical questions, media coverage typically minimizes these. At issue are widespread public concerns about the transgression of species boundaries, particularly those between…	1998-10	2021-08-12 15:43:50	2021-08-12 15:43:50		245-261		3	6														WOS:000076501200004
IGQFZ3C3	journalArticle	1999	Bishop, N. C.; Blannin, A. K.; Walsh, N. P.; Robson, P. J.; Gleeson, M.	Nutritional aspects of immunosuppression in athletes	Sports Medicine		0112-1642	10.2165/00007256-199928030-00002	://WOS:000083292700002	The literature suggests that a heavy schedule of training and competition leads to immunosuppression in athletes, placing them at a greater risk of opportunistic infection. There are many factors which influence exercise-induced immunosuppression, and nutrition undoubtedly plays a critical role. Misinterpretation of published data and misleading media reports have. lead many athletes to adopt an …	1999-09	2021-08-12 15:43:50	2021-08-12 15:43:50		151-176		3	28														WOS:000083292700002
JT5S35KP	journalArticle	2007	Bishop, Ryan	Professing (A Report) Before the Humanities, Perhaps/As If	Social Identities		1350-4630	10.1080/13504630701365684	://WOS:000211415100008	This article reads Jacques Derrida's Monolingualism of the Other in relation to Franz Kafka's parable "Before the Law'' and short story "Report to an Academy'' to foreground all that comes before the human and the self while simultaneously making the human and the self possible: namely language, the law and institutions. Identity and self emerge as prosthesis of origin, a technology, that gesture…	2007-05	2021-08-12 15:43:50	2021-08-12 15:43:50		379-391		3	13														WOS:000211415100008
67FQ2H4Z	journalArticle	2007	Bishop, Ryan	Professing (A Report) Before the Humanities, Perhaps/As If	Social Identities		1350-4630	10.1080/13504630701365684	://WOS:000211415100008	This article reads Jacques Derrida's Monolingualism of the Other in relation to Franz Kafka's parable "Before the Law'' and short story "Report to an Academy'' to foreground all that comes before the human and the self while simultaneously making the human and the self possible: namely language, the law and institutions. Identity and self emerge as prosthesis of origin, a technology, that gesture…	2007-05	2021-08-12 15:43:50	2021-08-12 15:43:50		379-391		3	13														WOS:000211415100008
B6IHP6BE	journalArticle	2008	Bishop, Rebecca	"Several Exceptional Forms of Primates": Simian cinema	Science-Fiction Studies		0091-7729		://WOS:000257266800005	The ape has long held an ambiguous position in the Euro-Western scientific and cultural imaginary. A creature "betwixt and between" a human-like selfhood and the terrain of animality, the ape has consistently been drawn into socioscientific anxieties and debates surrounding what constitutes "being human." Sf cinema is built on notions of the human always under threat from the amorphous or anthrop…	2008-07	2021-08-12 15:43:50	2021-08-12 15:43:50		238-250			35														WOS:000257266800005
UJ4P8P5X	journalArticle	2002	Bitel, L. M.	Body of a saint, story of a goddess: Origins of the Brigidine tradition (St Brigit, Ireland)	Textual Practice		0950-236X	10.1080/09502360210141466	://WOS:000180633700001	In the eighth century, St Brigit of Kildare acquired a reputation for divinity that would haunt her literature to the present day. Brigit's earliest hagiographers--Cogitosus and the authors of Vita Prima and Bethu Brigte--sought different ways to claim authority,power and territory for the saint of Kildare, her churches and her clerical successors. Cogitosus, writing ca. 650, had lacked models fo…	2002	2021-08-12 15:43:50	2021-08-12 15:43:50		209-228		2	16														WOS:000180633700001
H6WZ37DQ	journalArticle	2002	Bitel, L. M.	Body of a saint, story of a goddess: Origins of the Brigidine tradition (St Brigit, Ireland)	Textual Practice		0950-236X	10.1080/09502360210141466	://WOS:000180633700001	In the eighth century, St Brigit of Kildare acquired a reputation for divinity that would haunt her literature to the present day. Brigit's earliest hagiographers--Cogitosus and the authors of Vita Prima and Bethu Brigte--sought different ways to claim authority,power and territory for the saint of Kildare, her churches and her clerical successors. Cogitosus, writing ca. 650, had lacked models fo…	2002	2021-08-12 15:43:50	2021-08-12 15:43:50		209-228		2	16														WOS:000180633700001
K27VABUL	journalArticle	2021	Biti, Vladimir	From lectures to lessons and back again: The deterritorialization of transmission in Elizabeth Costello	Frontiers of Narrative Studies		2509-4882	10.1515/fns-2021-0002	://WOS:000672413900002	J. M. Coetzee's Elizabeth Costello consists of eight "lessons," which in their turn play host to seven lectures as given either by Coetzee himself or his fictional doppelganger. When a fiction consists of lessons that embed lectures, the latter are delivered simultaneously to the present direct addressees and to absent indirect ones. Both Costello and Coetzee refuse to accept the consensual illus…	2021	2021-08-12 15:43:50	2021-08-12 15:43:50		21-43		1	7														WOS:000672413900002
5SD9BY42	journalArticle	2004	Bjerke, T.; Ostdahl, T.	Animal-related attitudes and activities in an urban population	Anthrozoos		0892-7936	10.2752/089279304786991783	://WOS:000234687200002	We surveyed residents' attitudes toward common urban animals and their participation in animal-oriented activities in the city of Trondheim, Norway. The results show that people most like small birds, squirrels, butterflies, hedgehogs, ducks, geese and dogs, and dislike bats, snails, invertebrate species, mice and rats. Birds of prey, foxes, cats, bumblebees, magpies, pigeons, badgers, gulls, gra…	2004	2021-08-12 15:43:50	2021-08-12 15:43:50		109-129		2	17														WOS:000234687200002
9SB7SX8R	journalArticle	2017	Bjorklund, Anders; Lindvall, Olle	Replacing Dopamine Neurons in Parkinson's Disease: How did it happen?	Journal of Parkinsons Disease		1877-7171	10.3233/jpd-179002	://WOS:000396271800004	The efforts to develop a dopamine cell replacement therapy for Parkinson's disease have spanned over more than three decades. Based on almost 10 years of transplantation studies in animal models, the first patients receiving grafts of fetal-derived dopamine neuroblasts were operated in Lund in 1987. Over the following two decades, a total of 18 patients were transplanted and followed closely by o…	2017	2021-08-12 15:43:50	2021-08-12 15:43:50		S23-S33			7														WOS:000396271800004
IPVS2WRV	journalArticle	2017	Bjorklund, Anders; Lindvall, Olle	Replacing Dopamine Neurons in Parkinson's Disease: How did it happen?	Journal of Parkinsons Disease		1877-7171	10.3233/jpd-179002	://WOS:000396271800004	The efforts to develop a dopamine cell replacement therapy for Parkinson's disease have spanned over more than three decades. Based on almost 10 years of transplantation studies in animal models, the first patients receiving grafts of fetal-derived dopamine neuroblasts were operated in Lund in 1987. Over the following two decades, a total of 18 patients were transplanted and followed closely by o…	2017	2021-08-12 15:43:50	2021-08-12 15:43:50		S23-S33			7														WOS:000396271800004
HVXNXDJY	journalArticle	1999	Black, L. E.; Bendele, A. M.; Bendele, R. A.; Zack, P. M.; Hamilton, M.	Regulatory decision strategy for entry of a novel biologic therapeutic with a clinically unmonitorable toxicity into clinical trials: Pre-IND meetings and a case example	Toxicologic Pathology		0192-6233	10.1177/019262339902700105	://WOS:000078513200005	The following material was derived from a synthesis of case histories taken from investigational new drug (IND) applications and drug sponsors' experiences, utilizing fictionalized data to avoid any resemblance to any proprietary information; any such resemblance is accidental. These examples are used as an instructional scenario to illustrate appropriate handling of a difficult toxicology issue.…	1999-01	2021-08-12 15:43:50	2021-08-12 15:43:50		22-26		1	27														WOS:000078513200005
RCEZAF3S	journalArticle	2015	Blanchard, Christophe	Homeless people with dogs: what can be learned from the animals' names?	Anthropozoologica		0761-3032	10.5252/az2015n2a3	://WOS:000369774800003	In recent years, a frustrating new trend has been observed by those working with homeless people in developed cities: the emergence of a growing group of wandering dog-owners whose lives are highly impacted by their bond to the animal. In this study, we take a close look at the dogs' names to shed light on their owners' life stories.	2015-12	2021-08-12 15:43:51	2021-08-12 15:43:51		99-107		2	50														WOS:000369774800003
R7BUYV6J	journalArticle	2015	Blanchard, Christophe	Homeless people with dogs: what can be learned from the animals' names?	Anthropozoologica		0761-3032	10.5252/az2015n2a3	://WOS:000369774800003	In recent years, a frustrating new trend has been observed by those working with homeless people in developed cities: the emergence of a growing group of wandering dog-owners whose lives are highly impacted by their bond to the animal. In this study, we take a close look at the dogs' names to shed light on their owners' life stories.	2015-12	2021-08-12 15:43:51	2021-08-12 15:43:51		99-107		2	50														WOS:000369774800003
MG33FVSM	journalArticle	2014	Blanckaert, Claude	"Producing an ape". Body language and spiritual harmonies	Annales Historiques De La Revolution Francaise		0003-4436	10.4000/ahrf.13254	://WOS:000346950900002	In 1800, little was known about the great apes and their actual aptitudes. They were still called "orangs-outangs", a generic term taken from Malay designating "woodsmen".The scientific monographs of the day reinforced an ambiguity in their representations. Like the natural man of the century of the Enlightenment, the ape remained an intermediate creature, identical to physical man with whom it s…	2014-07	2021-08-12 15:43:51	2021-08-12 15:43:51		9-+		377															WOS:000346950900002
IHVA82K4	journalArticle	2009	Blasco, Ruth; Fernandez Peris, Josep	Middle Pleistocene bird consumption at Level XI of Bolomor Cave (Valencia, Spain)	Journal of Archaeological Science		0305-4403	10.1016/j.jas.2009.06.006	://WOS:000270001900016	The consumption of small prey dates back to the Plio-Pleistocene chronologies in some African sites. However, the systematic acquisition and consumption of small prey in the pre-Upper Palaeolithic times is still a highly debated topic in Europe. Although the utilization of leporids has been recorded in several pre-Late Pleistocene European sites, the evidence of bird consumption is not as common …	2009-10	2021-08-12 15:43:51	2021-08-12 15:43:51		2213-2223		10	36														WOS:000270001900016
UFJCC837	journalArticle	2020	Blazevski, Alexandar; Scheltema, Matthijs J.; Amin, Amer; Thompson, James E.; Lawrentschuk, Nathan; Stricker, Phillip D.	Irreversible electroporation (IRE): a narrative review of the development of IRE from the laboratory to a prostate cancer treatment	Bju International		1464-4096	10.1111/bju.14951	://WOS:000500724100001	Introduction Whilst whole-gland radical treatment is highly effective for prostate cancer control, it has significant impact on quality of life and is unnecessary 'over-treatment' in many men with screening-detected prostate cancer. Improvements in prostate biopsy and imaging have led to increased interest in partial gland ablation to reduce treatment-related morbidity. Several energies for focal…	2020-03	2021-08-12 15:43:51	2021-08-12 15:43:51		369-378		3	125														WOS:000500724100001
VYRE84BB	journalArticle	1999	Blickle, P.	A fragmented self expressed in animals: Maria Beig's neomedieval bestiary 'Hermine, ein Tierleben'	Orbis Litterarum		0105-7510	10.1111/j.1600-0730.1999.tb00298.x	://WOS:000084119800004	Maria Beig, born in 1920, took up writing fiction at the age of sixty and published her first novel at the age of sixty-two. Beig's books describe the harsh lives that country women, especially farm women, had to endure until very recently. While critics were almost unanimous in praising Beig's first two books for their authenticity and stark realism, the reception of her third book, Hermine. Ein…	1999	2021-08-12 15:43:51	2021-08-12 15:43:51		464-473		6	54														WOS:000084119800004
RQ44LHTV	journalArticle	1955	Bloch, H.; Noll, H.	STUDIES ON THE VIRULENCE OF TUBERCLE BACILLI - THE EFFECT OF CORD FACTOR ON MURINE TUBERCULOSIS	British Journal of Experimental Pathology		0007-1021		://WOS:A1955WV34800002		1955	2021-08-12 15:43:51	2021-08-12 15:43:51		2017-08-01		1	36														WOS:A1955WV34800002
H3GQIF5E	journalArticle	2016	Block, Timothy M.; Alter, Harvey J.; London, W. Thomas; Bray, Mike	A historical perspective on the discovery and elucidation of the hepatitis B virus	Antiviral Research		0166-3542	10.1016/j.antiviral.2016.04.012	://WOS:000378960800014	The discovery in 1965 of the "Australia antigen," subsequently identified as the hepatitis B virus surface antigen (HBsAg), was such a watershed event in virology that it is often thought to mark the beginning of hepatitis research, but it is more accurately seen as a critical breakthrough in a long effort to understand the pathogenesis of infectious hepatitis. A century earlier, Virchow provided…	2016-07	2021-08-12 15:43:51	2021-08-12 15:43:51		109-123			131														WOS:000378960800014
6Q7C3KR5	journalArticle	2016	Block, Timothy M.; Alter, Harvey J.; London, W. Thomas; Bray, Mike	A historical perspective on the discovery and elucidation of the hepatitis B virus	Antiviral Research		0166-3542	10.1016/j.antiviral.2016.04.012	://WOS:000378960800014	The discovery in 1965 of the "Australia antigen," subsequently identified as the hepatitis B virus surface antigen (HBsAg), was such a watershed event in virology that it is often thought to mark the beginning of hepatitis research, but it is more accurately seen as a critical breakthrough in a long effort to understand the pathogenesis of infectious hepatitis. A century earlier, Virchow provided…	2016-07	2021-08-12 15:43:51	2021-08-12 15:43:51		109-123			131														WOS:000378960800014
YFN7I9TC	journalArticle	2009	Bluestone, Charles D.	Galapagos: Darwin, Evolution, and ENT	Laryngoscope		0023-852X	10.1002/lary.20651	://WOS:000270498100005	This year is especially important in the history of the theory of evolution; 2009 is the bicentennial anniversary of the birth of Charles Darwin and the sesquicentennial anniversary of his publication, The Origin of Species. Darwin visited the Galapagos Islands as a young man, which greatly influenced his thinking. My son Jim and I had the good fortune to visit these islands in January 2009 and s…	2009-10	2021-08-12 15:43:51	2021-08-12 15:43:51		1902-1905		10	119														WOS:000270498100005
NUA9DY6P	journalArticle	2015	Blum, Kenneth; Febo, Marcelo; Smith, David E.; Roy, A. Kenison, III; Demetrovics, Zsolt; Cronje, Frans J.; Femino, John; Agan, Gozde; Fratantonio, James L.; Pandey, Subhash C.; Badgaiyan, Rajendra D.; Gold, Mark S.	Neurogenetic and Epigenetic Correlates of Adolescent Predisposition to and Risk for Addictive Behaviors as a Function of Prefrontal Cortex Dysregulation	Journal of Child and Adolescent Psychopharmacology		1044-5463	10.1089/cap.2014.0146	://WOS:000354531100003	As addiction professionals, we are becoming increasingly concerned about preteenagers and young adults' involvement with substance abuse as a way of relieving stress and anger. The turbulent underdeveloped central nervous system, especially in the prefrontal cortex (PFC), provides impetus to not only continue important neuroimaging studies in both human and animal models, but also to encourage pr…	2015-05-01	2021-08-12 15:43:52	2021-08-12 15:43:52		286-292		4	25														WOS:000354531100003
73RHEP4A	journalArticle	2001	Blythe, J. M.	Women in the military: Scholastic arguments and medieval images of female warriors	History of Political Thought		0143-781X		://WOS:000169694900003	In their political treatises, the scholastic writers Ptolemy of Lucca (c,1236-1327) and Giles of Rome (1243-1316) discussed the question of whether women should serve in the military. The dispute came in response to Aristotle, who reported in hist Politics that Plato and Socrates taught that women should receive the same military training as men and take an equal part in fighting. Such a treatmen…	2001	2021-08-12 15:43:52	2021-08-12 15:43:52		242-269		2	22														WOS:000169694900003
W9X7PJRL	journalArticle	2001	Blythe, J. M.	Women in the military: Scholastic arguments and medieval images of female warriors	History of Political Thought		0143-781X		://WOS:000169694900003	In their political treatises, the scholastic writers Ptolemy of Lucca (c,1236-1327) and Giles of Rome (1243-1316) discussed the question of whether women should serve in the military. The dispute came in response to Aristotle, who reported in hist Politics that Plato and Socrates taught that women should receive the same military training as men and take an equal part in fighting. Such a treatmen…	2001	2021-08-12 15:43:52	2021-08-12 15:43:52		242-269		2	22														WOS:000169694900003
57HY3PZX	journalArticle	2020	Bocking, Stephen	Inside Science: Stories from the Field in Human and Animal Science	Isis		0021-1753	10.1086/709112	://WOS:000548915900052		2020-06-01	2021-08-12 15:43:52	2021-08-12 15:43:52		425-426		2	111														WOS:000548915900052
J5KKRG7C	journalArticle	2020	Bocking, Stephen	Inside Science: Stories from the Field in Human and Animal Science	Isis		0021-1753	10.1086/709112	://WOS:000548915900052		2020-06-01	2021-08-12 15:43:52	2021-08-12 15:43:52		425-426		2	111														WOS:000548915900052
YG3YBDMP	journalArticle	2011	Boddice, Rob	Vivisecting Major A Victorian Gentleman Scientist Defends Animal Experimentation, 1876-1885	Isis		0021-1753	10.1086/660128	://WOS:000292423000001	Through an investigation of the public, professional, and private life of the Darwinian disciple George John Romanes, this essay seeks a better understanding of the scientific motivations for defending the practice of vivisection at the height of the controversy in late Victorian Britain. Setting aside a historiography that has tended to focus on the arguments of antivivisectionists, it reconstru…	2011-06	2021-08-12 15:43:52	2021-08-12 15:43:52		215-237		2	102														WOS:000292423000001
SJJDHXNI	journalArticle	2011	Boddice, Rob	Vivisecting Major A Victorian Gentleman Scientist Defends Animal Experimentation, 1876-1885	Isis		0021-1753	10.1086/660128	://WOS:000292423000001	Through an investigation of the public, professional, and private life of the Darwinian disciple George John Romanes, this essay seeks a better understanding of the scientific motivations for defending the practice of vivisection at the height of the controversy in late Victorian Britain. Setting aside a historiography that has tended to focus on the arguments of antivivisectionists, it reconstru…	2011-06	2021-08-12 15:43:52	2021-08-12 15:43:52		215-237		2	102														WOS:000292423000001
8AN4LY9Q	journalArticle	2017	Bohmann, Ulf	Narrative, History, Critique	Dialogue-Canadian Philosophical Review		0012-2173	10.1017/s0012217317000798	://WOS:000419149000010	In Chapter 8 of The Language Animal, Charles Taylor claims that narratives are unsubstitutable for an appropriate understanding of social life and 'human affairs' in general. In order to identify open questions in his argumentation as well as unwanted consequences of his outlook, I proceed in three consecutive steps. I first problematize Taylor's distinction between laws and stories, then go on t…	2017-12	2021-08-12 15:43:52	2021-08-12 15:43:52		717-729		4	56														WOS:000419149000010
A2L5IFYL	journalArticle	2017	Bohmann, Ulf	Narrative, History, Critique	Dialogue-Canadian Philosophical Review		0012-2173	10.1017/s0012217317000798	://WOS:000419149000010	In Chapter 8 of The Language Animal, Charles Taylor claims that narratives are unsubstitutable for an appropriate understanding of social life and 'human affairs' in general. In order to identify open questions in his argumentation as well as unwanted consequences of his outlook, I proceed in three consecutive steps. I first problematize Taylor's distinction between laws and stories, then go on t…	2017-12	2021-08-12 15:43:52	2021-08-12 15:43:52		717-729		4	56														WOS:000419149000010
PLFSCX2W	journalArticle	2013	Boklund, A.; Halasa, T.; Christiansen, L. E.; Enoe, C.	Comparing control strategies against foot-and-mouth disease: Will vaccination be cost-effective in Denmark?	Preventive Veterinary Medicine		0167-5877	10.1016/j.prevetmed.2013.05.008	://WOS:000322297500004	Recent outbreaks of foot-and-mouth disease (FMD) in Europe have highlighted the need for assessment of control strategies to optimise control of the spread of FMD. Our objectives were to assess the epidemiological and financial impact of simulated FMD outbreaks in Denmark and the effect of using ring depopulation or emergency vaccination to control these outbreaks. Two stochastic simulation model…	2013-09-01	2021-08-12 15:43:52	2021-08-12 15:43:52		206-219		2021-04-03	111														WOS:000322297500004
D7JUR2KP	journalArticle	2009	Boklund, A.; Toft, N.; Alban, L.; Uttenthal, A.	Comparing the epidemiological and economic effects of control strategies against classical swine fever in Denmark	Preventive Veterinary Medicine		0167-5877	10.1016/j.prevetmed.2009.04.008	://WOS:000267794100004	In 2006, total Danish pork exports were valued at (sic)3.8 billion, corresponding to approximately 5% of the total Danish exports, and an outbreak of a notifiable disease would have dramatic consequences for the agricultural sector in Denmark. Several outbreaks of classical swine fever (CSF) have occurred in Europe within the last decade, and different control strategies have been suggested. The …	2009-08-01	2021-08-12 15:43:52	2021-08-12 15:43:52		180-193		2021-04-03	90														WOS:000267794100004
7Q82QPAC	journalArticle	2016	Boko, A. N. N.; Cisse, G.; Kone, B.; Dedy, S. F.	Local Beliefs and Strategies of Adaptation to Climate Change in Korhogo (Ivory Coast)	Tropicultura		0771-3312		://BCI:BCI201600691898	Over the last decades, the area of Korhogo, Ivory Coast, has experienced climatic variations that disturbed populations' agricultural activities. This study was conducted from March 2009 to February 2012 in order to identify the causes perceptible by the populations of the climate variability and environmental change, and their endogenous strategies of adaptation. A qualitative approach based on …	2016-01	2021-08-12 15:43:52	2021-08-12 15:43:52		40-46		1	34														BCI:BCI201600691898
6A5H9BQ2	journalArticle	2016	Boko, A. N. N.; Cisse, G.; Kone, B.; Dedy, S. F.	Local Beliefs and Strategies of Adaptation to Climate Change in Korhogo (Ivory Coast)	Tropicultura		0771-3312		://BCI:BCI201600691898	Over the last decades, the area of Korhogo, Ivory Coast, has experienced climatic variations that disturbed populations' agricultural activities. This study was conducted from March 2009 to February 2012 in order to identify the causes perceptible by the populations of the climate variability and environmental change, and their endogenous strategies of adaptation. A qualitative approach based on …	2016-01	2021-08-12 15:43:52	2021-08-12 15:43:52		40-46		1	34														BCI:BCI201600691898
SCIEBLSL	journalArticle	2005	Bolad, A.; Farouk, S. E.; Israelsson, E.; Dolo, A.; Doumbo, O. K.; Nebie, I.; Maiga, B.; Kouriba, B.; Luoni, G.; Sirima, B. S.; Modiano, D.; Berzins, K.; Troye-Blomberg, M.	Distinct interethnic differences in immunoglobulin G class/subclass and immunoglobulin M antibody responses to malaria antigens but not in immunoglobulin G responses to nonmalarial antigens in sympatric tribes living in West Africa	Scandinavian Journal of Immunology		0300-9475	10.1111/j.1365-3083.2005.01587.x	://WOS:000228835900013	The well-established relative resistance to malaria observed in the Fulani as compared with other sympatric tribes in West Africa has been attributed to their higher levels of serum immunoglobulin (Ig) G antibodies to malarial antigens. In this study, we confirm and extend the previous findings by analyses of the levels of IgM, IgG and IgG subclasses of anti-malarial antibodies in asymptomatic in…	2005-04	2021-08-12 15:43:52	2021-08-12 15:43:52		380-386		4	61														WOS:000228835900013
BWM29TQL	journalArticle	2019	Bolatova, Asiat Dautovna; Uzdenova, Fatima Taulanovna; Kerimova, Rauzat Abdullakhovna	Totem Beliefs in Karachay-Balkar Folklore and Literature	Tarih Kultur Ve Sanat Arastirmalari Dergisi-Journal of History Culture and Art Research		2147-0626	10.7596/taksad.v8i1.2057	://WOS:000462904500021	The paper considers a set of the totemic beliefs as archaic views spread among ancient Turkic peoples, in particular the Karachays and Balkars. We have studied ways and forms of pagan manifestation in the ethnic traditions, cultural consciousness and Balkar literature. In the course of the study, we have touched upon issues concerning the mythoepic tradition and symbolic generalizations. We have …	2019-03	2021-08-12 15:43:53	2021-08-12 15:43:53		223-227		1	8														WOS:000462904500021
XURPCG4G	journalArticle	2019	Bolatova, Asiat Dautovna; Uzdenova, Fatima Taulanovna; Kerimova, Rauzat Abdullakhovna	Totem Beliefs in Karachay-Balkar Folklore and Literature	Tarih Kultur Ve Sanat Arastirmalari Dergisi-Journal of History Culture and Art Research		2147-0626	10.7596/taksad.v8i1.2057	://WOS:000462904500021	The paper considers a set of the totemic beliefs as archaic views spread among ancient Turkic peoples, in particular the Karachays and Balkars. We have studied ways and forms of pagan manifestation in the ethnic traditions, cultural consciousness and Balkar literature. In the course of the study, we have touched upon issues concerning the mythoepic tradition and symbolic generalizations. We have …	2019-03	2021-08-12 15:43:53	2021-08-12 15:43:53		223-227		1	8														WOS:000462904500021
BILHZFXU	journalArticle	1979	Bolet, G.; Gallego, A.; Orozco, F.	THE GENETIC DETERMINISM OF EGG-LAYING IN VIRGIN FEMALES OF TRIBOLIUM CASTANEUM IN STANDARD OR CONDITIONED MEDIUM	Annales De Genetique Et De Selection Animale		0003-4002	10.1051/gse:19790304	://WOS:A1979JV92700004		1979	2021-08-12 15:43:53	2021-08-12 15:43:53		251-266		3	11														WOS:A1979JV92700004
6SFTTYWZ	journalArticle	2010	Bolin, Thomas M.	Jonah 4,11 and the Problem of Exegetical Anachronism	Scandinavian Journal of the Old Testament		0901-8328	10.1080/09018328.2010.491605	://WOS:000279848700008	Modern interpretations of Jonah 4,11 see God's reference to the Ninevites' animals as an example of divine solicitude for all created life. This article, rather, looks at the reference in light of ancient religious and politcial beliefs. Doing so demonstrates that the Ninevite beasts' function in the story is as sacrficial animals. The offering of their animals shows the Nine-vites submitting to …	2010	2021-08-12 15:43:53	2021-08-12 15:43:53		99-109		1	24														WOS:000279848700008
W7GB6ER3	journalArticle	2010	Bolin, Thomas M.	Jonah 4,11 and the Problem of Exegetical Anachronism	Scandinavian Journal of the Old Testament		0901-8328	10.1080/09018328.2010.491605	://WOS:000279848700008	Modern interpretations of Jonah 4,11 see God's reference to the Ninevites' animals as an example of divine solicitude for all created life. This article, rather, looks at the reference in light of ancient religious and politcial beliefs. Doing so demonstrates that the Ninevite beasts' function in the story is as sacrficial animals. The offering of their animals shows the Nine-vites submitting to …	2010	2021-08-12 15:43:53	2021-08-12 15:43:53		99-109		1	24														WOS:000279848700008
QYSUW8LZ	journalArticle	2009	Bolongaro, Eugenio	CALVINO'S ENCOUNTER WITH THE ANIMAL: ANTHROPOMORPHISM, COGNITION AND ETHICS IN PALOMAR	Quaderni D Italianistica		0226-8043		://WOS:000209162800006	This article examines the importance of the portrayal of animals in Palomar, Italo Calvino's last major work of fiction. The discussion moves from some observations on the representation of animals in fiction, to a reflection on the ethical issues which emerge once the "question of the animal" is confronted in its full complexity. It is argued that this is precisely the question that Calvino's wo…	2009	2021-08-12 15:43:53	2021-08-12 15:43:53		105-127		2	30														WOS:000209162800006
IWT2WFCM	journalArticle	2017	Bombara, C.; Duerr, S.; Gongora, J.; Ward, M. P.	Roaming of dogs in remote Indigenous communities in northern Australia and potential interaction between community and wild dogs	Australian Veterinary Journal		0005-0423	10.1111/avj.12592	://WOS:000402820300019	Objective To investigate the roaming of Indigenous community dogs and potential interaction with wild dogs and dingoes. Design Cross-sectional survey and longitudinal follow-up study. Methods Six remote Indigenous communities in Cape York Peninsula and Arnhem Land in northern Australia were selected. Hair samples were collected from community dogs and microsatellite DNA analyses were used to dete…	2017-06	2021-08-12 15:43:53	2021-08-12 15:43:53		182-188		6	95														WOS:000402820300019
K76JVQI3	journalArticle	2006	Bonaduce, I.; Colombini, M. P.; Diring, S.	Identification of garlic in old gildings by gas chromatography-mass spectrometry	Journal of Chromatography A		0021-9673	10.1016/j.chroma.2005.12.053	://WOS:000235505100028	The proteinaceous content of garlic (Allium sativum) was characterised according to its amino acid composition by using a gas chromatography-mass spectrometry (GC-MS) analytical procedure. The procedure was tested on fresh and aged garlic samples as well as on reference gilding specimens prepared according to old recipes. The proteinaceous pattern showed a characteristic distribution of amino aci…	2006-02-24	2021-08-12 15:43:53	2021-08-12 15:43:53		226-232		2021-02-01	1107														WOS:000235505100028
4U7U8QEZ	journalArticle	2011	Bondarkov, Mikhail D.; Maksimenko, Andrey M.; Gaschak, Sergey P.; Zheltonozhsky, Viktor A.; Jannik, G. Timothy; Farfan, Eduardo B.	METHOD FOR SIMULTANEOUS (SR)-S-90 AND (CS)-C-137 IN-VIVO MEASUREMENTS OF SMALL ANIMALS AND OTHER ENVIRONMENTAL MEDIA DEVELOPED FOR THE CONDITIONS OF THE CHERNOBYL EXCLUSION ZONE	Health Physics		0017-9078	10.1097/HP.0b013e318224bb2b	://WOS:000294448200007	To perform in vivo simultaneous measurements of the Sr-90 and Cs-137 content in the bodies of animals living in the Chernobyl Exclusion Zone (ChEZ), an appropriate method and equipment were developed and installed in a mobile gamma beta spectrometry laboratory. This technique was designed for animals of relatively small sizes (up to 50 g). The Sr-90 content is measured by a beta spectrometer with…	2011-10	2021-08-12 15:43:53	2021-08-12 15:43:53		383-392		4	101														WOS:000294448200007
FVGRZAB4	journalArticle	2014	Bonet Safont, Juan Marcos	The image of animal magnetism in fictional literature: the cases of Poe, Doyle and Du Maurier	Dynamis (Granada, Spain)		0211-9536		://MEDLINE:25481969	In this article, we focus on the social image of the phenomenon known as mesmerism, or animal magnetism, through analysis of the works: The Facts in the Case of M. Valdemar (1845) by Edgar Allan Poe, The Great Keinplatz Experiment (1885) by Conan Doyle and Trilby (1894) by George Du Maurier. We describe the stereotype of the mesmerist and the uses of mesmerism observed. We pay attention to the sp…	2014	2021-08-12 15:43:53	2021-08-12 15:43:53		403-274		2	34														MEDLINE:25481969
K675RSV9	journalArticle	2011	Bonfante-Cabarcas, Rafael; Rodriguez-Bonfante, Claudina; Oviol Vielma, Belkys; Garcia, Douglas; Mogollon Saldivia, Alexander; Aldana, Elis; Concepcion Curvelo, Juan Luis	Seroprevalence for Trypanosoma cruzi infection and associated factors in an endemic area of Venezuela	Cadernos De Saude Publica		0102-311X	10.1590/s0102-311x2011001000005	://WOS:000297024700005	This study investigated risk factors associated with positive serological status for Trypanosoma cruzi antibodies in 26 rural communities including 905 households, 2,156 humans, and 333 dogs in Lara State, Venezuela. Serology was performed with ELISA and MABA. Data were obtained from entomological, demographic, and clinical surveys. Risk factors were determined through binary logistic regression.…	2011-10	2021-08-12 15:43:53	2021-08-12 15:43:53		1917-1929		10	27														WOS:000297024700005
QEC452QT	journalArticle	2011	Bonfante-Cabarcas, Rafael; Rodriguez-Bonfante, Claudina; Oviol Vielma, Belkys; Garcia, Douglas; Mogollon Saldivia, Alexander; Aldana, Elis; Concepcion Curvelo, Juan Luis	Seroprevalence for Trypanosoma cruzi infection and associated factors in an endemic area of Venezuela	Cadernos De Saude Publica		0102-311X	10.1590/s0102-311x2011001000005	://WOS:000297024700005	This study investigated risk factors associated with positive serological status for Trypanosoma cruzi antibodies in 26 rural communities including 905 households, 2,156 humans, and 333 dogs in Lara State, Venezuela. Serology was performed with ELISA and MABA. Data were obtained from entomological, demographic, and clinical surveys. Risk factors were determined through binary logistic regression.…	2011-10	2021-08-12 15:43:53	2021-08-12 15:43:53		1917-1929		10	27														WOS:000297024700005
P2ZNAYJ9	journalArticle	1993	Bongso, A.; Fong, C. Y.	THE EFFECT OF COCULTURE ON HUMAN ZYGOTE DEVELOPMENT	Current Opinion in Obstetrics & Gynecology		1040-872X		://WOS:A1993LZ73200002	It is well over a decade since the birth of the first test-tube baby and still the in-vitro conditions for early embryonic development remain suboptimal. The ideal culture medium to increase longevity and improve viability of human embryos is not available. Since the metabolic requirements of the human embryo changes from one cleavage stage to another, the development of a single culture medium f…	1993-10	2021-08-12 15:43:54	2021-08-12 15:43:54		585-593		5	5														WOS:A1993LZ73200002
C2JMREYB	journalArticle	2009	Bonhage, M. R.; Chilcoat, C. D.; Li, Q.; Melendez, V.; Flournoy, W. S.	Evaluation of two scopolamine and physostigmine pretreatment regimens against nerve agent poisoning in the dog	Journal of Veterinary Pharmacology and Therapeutics		0140-7783	10.1111/j.1365-2885.2008.01013.x	://WOS:000263966800006	Currently, there is no viable protection against chemical warfare agents for the working dog. Physostigmine (PHY) and scopolamine (SCO) have been shown to protect dogs against nerve agents with minimal side effects. The goal of this study was to investigate whether reported protective SCO/PHY plasma concentrations of 0.2 and 0.7 ng/mL, respectively, could be reached and maintained with minimal si…	2009-04	2021-08-12 15:43:54	2021-08-12 15:43:54		146-153		2	32														WOS:000263966800006
6W9MKY4B	journalArticle	2017	Bonnell, Mary Ann; Breck, Stewart W.	Using resident-based hazing programs to reduce human-coyote conflicts in urban environments	Human-Wildlife Interactions		1934-4392		://WOS:000415063700011	The concept of hazing (aversive conditioning) is often promoted as a tool for reducing human-coyote (Canis latrans) conflicts in urban environments. Little scientific evidence exists on the effectiveness of hazing, particularly hazing applied by residents (i.e., community-level hazing). Wildlife professionals question if residents will properly and consistently apply hazing techniques and if hazi…	2017	2021-08-12 15:43:54	2021-08-12 15:43:54		146-155		2	11														WOS:000415063700011
VECJNYWA	journalArticle	2013	Bonner, Withold	The Presence of the Past or The Limits of What Can be Told. Letters, Diaries and Fictional Texts by GDR-Authors around 1970	Interlitteraria		1406-0701	10.12697/il.2013.18.2.11	://WOS:000421969800012	The article discusses the way in which certain topoi, particularly those suggesting analogies between specific phenomena in the GDR and the NS-era, were dealt with in literary texts written in the GDR between 1968 and 1970. This historical period is marked by two events that were designed to fundamentally shatter the loyalty felt for the communist leadership of the GDR by a generation of authors …	2013	2021-08-12 15:43:54	2021-08-12 15:43:54		425-443		2	18														WOS:000421969800012
G79935DU	journalArticle	1942	Boquet, A.; de Grolier, A.; et al.	Essais d' attenuation de bacilles tuberculeux par culture sur pomme de terre biliee	Ann Inst Pasteur [Paris]				://BCI:BCI19462000000999	After reviewing the history of BCG, the authors describe the history of 6 other strains of Mycobacterium tuberculosis, 2 being bovine and 4 human, which they have maintained for some yrs. (4 strains since 1930) in parallel on both ordinary and bile-containing media. The diminishing extent of lesions produced by animal inoculation is described. Attempts to immunize guinea pigs by inoculation first…	1942	2021-08-12 15:43:54	2021-08-12 15:43:54		1930-05-01		-1	68														BCI:BCI19462000000999
JZA2ZFBZ	journalArticle	2017	Borges, Antonádia	Cães e preconceito na África do Sul: um diálogo entre literatura e etnografia	Horizontes Antropológicos		1806-9983	10.1590/s0104-71832017000200010	://SCIELO:S0104-71832017000200225	Abstract: Bringing together a novel (Disgrace, by Coetzee), Julius Malema’s so-called hate speeches and farm-dwellers eviction experiences in Kwazulu-Natal, the paper aims to analyse disputes on “existence ideals” that entail dogs as mediators in South Africa and beyond. Insults through animals challenge our understanding of persistent racism and offer an opportunity to an anthropological self-cr…	2017-08	2021-08-12 15:43:54	2021-08-12 15:43:54		225-252		48	23														SCIELO:S0104-71832017000200225
C5JNWAIL	journalArticle	2009	Borkfelt, Sune	Colonial Animals and Literary Analysis: The Example of Kipling's Animal Stories	English Studies		0013-838X	10.1080/00138380903181023	://WOS:000272693900004		2009	2021-08-12 15:43:54	2021-08-12 15:43:54		557-568		5	90														WOS:000272693900004
58NCFS6L	journalArticle	2009	Borkfelt, Sune	Colonial Animals and Literary Analysis: The Example of Kipling's Animal Stories	English Studies		0013-838X	10.1080/00138380903181023	://WOS:000272693900004		2009	2021-08-12 15:43:54	2021-08-12 15:43:54		557-568		5	90														WOS:000272693900004
JBL5NIBU	journalArticle	2015	Borkfelt, Sune; Kondrup, Sara; Roecklinsberg, Helena; Bjorkdahl, Kristian; Gjerris, Mickey	Closer to Nature? A Critical Discussion of the Marketing of "Ethical" Animal Products	Journal of Agricultural & Environmental Ethics		1187-7863	10.1007/s10806-015-9577-4	://WOS:000365315800003	As public awareness of environmental issues and animal welfare has risen, catering to public concerns and views on these issues has become a potentially profitable strategy for marketing a number of product types, of which animal products such as dairy and meat are obvious examples. Our analysis suggests that specific marketing instruments are used to sell animal products by blurring the differen…	2015-12	2021-08-12 15:43:54	2021-08-12 15:43:54		1053-1073		6	28														WOS:000365315800003
AC7JIB92	journalArticle	2016	Bortoletto, Danielly Vieira; Utsunomiya, Yuri Tani; Venturoli Perri, Silvia Helena; Ferreira, Fernando; Nunes, Caris Maroni	Age structure of owned dogs under compulsory culling in a visceral leishmaniasis endemic area	Cadernos De Saude Publica		0102-311X	10.1590/0102-311x00026115	://WOS:000383895700004	The age structure of the dog population is essential for planning and evaluating control programs for zoonotic diseases. We analyzed data of an owned-dog census in order to characterize, for the first time, the structure of a dog population under compulsory culling in a visceral leishmaniasis endemic area (Panorama, Sao Paulo State, Brazil) that recorded a dog-culling rate of 28% in the year of t…	2016-08	2021-08-12 15:43:54	2021-08-12 15:43:54				8	32														WOS:000383895700004
XAIJVAID	journalArticle	1999	Bos, L.	Beijerinck's work on tobacco mosaic virus: historical context and legacy	Philosophical Transactions of the Royal Society of London Series B-Biological Sciences		0962-8436	10.1098/rstb.1999.0420	://WOS:000079626500019	Beijerinck's entirely new concept, launched in 1898, of a filterable contagium vivum fluidum which multiplied in close association with the host's metabolism and was distributed in phloem vessels together with plant nutrients, did not match the then prevailing bacteriological germ theory At the time, tools and concepts to handle such a new kind of agent (the viruses) were non-existent. Beijerinck…	1999-03-29	2021-08-12 15:43:54	2021-08-12 15:43:54		675-685		1383	354														WOS:000079626500019
UIBVY25N	journalArticle	2015	Bostock, Camilla	Conversion Tables	Oxford Literary Review		0305-1498	10.3366/olr.2015.0166	://WOS:000368437500005	Derrida invites us to the table: to read on and with it-but also, perhaps, to join him in turning wildly upon its worn-down surface, like some untameable animal. In this essay, which conjures forth two (or more) tables of reading from The Beast and the Sovereign: Volume I and Spectres of Marx, we will see how a piece of furniture leaps up on its four feet and dances, turns into a kind of heraldic…	2015-12	2021-08-12 15:43:54	2021-08-12 15:43:54		243-+		2	37														WOS:000368437500005
MFY7N3DS	journalArticle	2015	Bostock, Camilla	Conversion Tables	Oxford Literary Review		0305-1498	10.3366/olr.2015.0166	://WOS:000368437500005	Derrida invites us to the table: to read on and with it-but also, perhaps, to join him in turning wildly upon its worn-down surface, like some untameable animal. In this essay, which conjures forth two (or more) tables of reading from The Beast and the Sovereign: Volume I and Spectres of Marx, we will see how a piece of furniture leaps up on its four feet and dances, turns into a kind of heraldic…	2015-12	2021-08-12 15:43:54	2021-08-12 15:43:54		243-+		2	37														WOS:000368437500005
6KZB8P99	journalArticle	2010	Bostock, John; McAndrew, Brendan; Richards, Randolph; Jauncey, Kim; Telfer, Trevor; Lorenzen, Kai; Little, David; Ross, Lindsay; Handisyde, Neil; Gatward, Iain; Corner, Richard	Aquaculture: global status and trends	Philosophical Transactions of the Royal Society B-Biological Sciences		0962-8436	10.1098/rstb.2010.0170	://WOS:000281922800011	Aquaculture contributed 43 per cent of aquatic animal food for human consumption in 2007 (e. g. fish, crustaceans and molluscs, but excluding mammals, reptiles and aquatic plants) and is expected to grow further to meet the future demand. It is very diverse and, contrary to many perceptions, dominated by shellfish and herbivorous and omnivorous pond fish either entirely or partly utilizing natura…	2010-09-27	2021-08-12 15:43:54	2021-08-12 15:43:54		2897-2912		1554	365														WOS:000281922800011
F8PCGTFQ	journalArticle	2003	Bottcher, R. W.	Information needs related to extension service and community outreach	Environment International		0160-4120	10.1016/s0160-4120(02)00166-6	://WOS:000182461900024	Air quality affects everyone. Some people are affected by air quality impacts, regulations, and technological developments in several ways. Stakeholders include the medical community, ecologists, government regulators, industries, technology providers, academic professionals, concerned citizens, the news media, and elected officials. Each of these groups may perceive problems and opportunities di…	2003-06	2021-08-12 15:43:55	2021-08-12 15:43:55		337-340		2021-03-02	29														WOS:000182461900024
LJ75IJ2M	journalArticle	1991	Botzer, D.; Blumberg, S.; Ziv, I.; Susswein, A. J.	COMMON REGULATION OF FEEDING AND MATING IN APLYSIA-FASCIATA - PHEROMONES RELEASED BY MATING AND BY EGG CORDONS INCREASE FEEDING-BEHAVIOR	Behavioral and Neural Biology		0163-1047	10.1016/0163-1047(91)90394-6	://WOS:A1991GP61200003		1991-11	2021-08-12 15:43:55	2021-08-12 15:43:55		251-261		3	56														WOS:A1991GP61200003
EN7CJIFM	journalArticle	2009	Boudjemad, Valerian; Gana, Kamel	Ageism : French adaptation of a measure and test of a structural model of the influence of empathy, orientation in social dominance and dogmatism over ageism	Canadian Journal on Aging-Revue Canadienne Du Vieillissement		0714-9808	10.1017/s071498080999016x	://WOS:000280607500008		2009	2021-08-12 15:43:55	2021-08-12 15:43:55		371-389		4	28														WOS:000280607500008
WIQPWVQT	journalArticle	1984	Boudrieau, R. J.; Dee, J. F.; Dee, L. G.	CENTRAL TARSAL BONE-FRACTURES IN THE RACING GREYHOUND - A REVIEW OF 114 CASES	Journal of the American Veterinary Medical Association		0003-1488		://WOS:A1984SW65600016		1984	2021-08-12 15:43:55	2021-08-12 15:43:55		1486-1491		12	184														WOS:A1984SW65600016
AWPPPP6V	journalArticle	1986	Bourdillon, P. D.; Paulus, W. J.; Serizawa, T.; Grossman, W.	EFFECTS OF VERAPAMIL ON REGIONAL MYOCARDIAL DIASTOLIC FUNCTION IN PACING-INDUCED ISCHEMIA IN DOGS	American Journal of Physiology		0002-9513		://WOS:A1986E425200019		1986-10	2021-08-12 15:43:55	2021-08-12 15:43:55		H834-H840		4	251														WOS:A1986E425200019
7ME2DM5E	journalArticle	2003	Bourgine, B.	The theology of Karl Barth understood in terms of the hermeneutics of historicity	Revue Theologique De Louvain		0080-2654	10.2143/rtl.34.3.2017465	://WOS:000185740200001	Does Karl Barth merit the hermeneutical discredit to which he has been subject especially in the French-speaking world? This article attempts to bring to light one aspect of his theology which is very present in the fourth volume of his Kirchliche Dogmatik by identifying the elements of the "hermeneutics of historicity". Not only does Barth structure his Christology in terms of the historicity of…	2003-07	2021-08-12 15:43:55	2021-08-12 15:43:55		281-305		3	34														WOS:000185740200001
NUCW8QYE	journalArticle	2016	Bourhy, Herve; Nakoune, Emmanuel; Hall, Matthew; Nouvellet, Pierre; Lepelletier, Anthony; Talbi, Chiraz; Watier, Laurence; Holmes, Edward C.; Cauchemez, Simon; Lemey, Philippe; Donnelly, Christl A.; Rambaut, Andrew	Revealing the Micro-scale Signature of Endemic Zoonotic Disease Transmission in an African Urban Setting	Plos Pathogens		1553-7366	10.1371/journal.ppat.1005525	://WOS:000378156900021	The development of novel approaches that combine epidemiological and genomic data provides new opportunities to reveal the spatiotemporal dynamics of infectious diseases and determine the processes responsible for their spread and maintenance. Taking advantage of detailed epidemiological time series and viral sequence data from more than 20 years reported by the National Reference Centre for Rabi…	2016-04	2021-08-12 15:43:55	2021-08-12 15:43:55				4	12														WOS:000378156900021
L4QGCZHV	journalArticle	2007	Boutrais, Ean	The Fulani and cattle breeds: Crossbreeding and heritage strategies	Africa		0001-9720		://WOS:000245234100002	This article examines the tensions between memory, identity and livelihoods in the making and transformation of cultural patrimony among Fulani cattle keepers of West Africa. Two areas of cattle breeding are examined: the Grassfields of Cameroon and south-western Burkina Faso. Studies on Fulani livestock raising suggest that each group possesses a particular cattle breed that has not changed with…	2007	2021-08-12 15:43:55	2021-08-12 15:43:55		18-36		1	77														WOS:000245234100002
EBTHNNSJ	journalArticle	2019	Bow, Leslie	Racial Abstraction and Species Difference: Anthropomorphic Animals in "Multicultural" Children's Literature	American Literature		0002-9831	10.1215/00029831-7529167	://WOS:000468928700004	This essay explores anthropomorphism in contemporary children's literature, books in which animals model racialized behaviors in order to promote racial resilience and "teach tolerance." Unveiling the unintended consequences of invoking species difference as a form of racial abstraction, the essay contextualizes "multicultural" picture books that enlist animal surrogates within the "here and now"…	2019-06	2021-08-12 15:43:55	2021-08-12 15:43:55		323-356		2	91														WOS:000468928700004
5LSLNCBN	journalArticle	2019	Bow, Leslie	Racial Abstraction and Species Difference: Anthropomorphic Animals in "Multicultural" Children's Literature	American Literature		0002-9831	10.1215/00029831-7529167	://WOS:000468928700004	This essay explores anthropomorphism in contemporary children's literature, books in which animals model racialized behaviors in order to promote racial resilience and "teach tolerance." Unveiling the unintended consequences of invoking species difference as a form of racial abstraction, the essay contextualizes "multicultural" picture books that enlist animal surrogates within the "here and now"…	2019-06	2021-08-12 15:43:55	2021-08-12 15:43:55		323-356		2	91														WOS:000468928700004
YWIBDA7X	journalArticle	2010	Bowen, L. N.; Subramony, S. H.; Cheng, J.; Wu, S. S.; Okun, M. S.	Elementary, my dear Dr. Allen The case of barium toxicity and Pa Ping	Neurology		0028-3878	10.1212/WNL.0b013e3181e222ee	://WOS:000277477000012	Objective: We aimed to review the English and Chinese literature on Pa Ping and to confirm by personal interview the story of how its pathogenesis was uncovered. Background: In 1930, Dr. Alexander Stewart Allen noticed a pattern of illness arising in the region of Kiating, China. Area residents began presenting to local hospitals with nausea, vomiting, and diarrhea, and what emerged was a clinica…	2010-05-11	2021-08-12 15:43:55	2021-08-12 15:43:55		1546-1549		19	74														WOS:000277477000012
HQA27MF2	journalArticle	2010	Bowen, L. N.; Subramony, S. H.; Cheng, J.; Wu, S. S.; Okun, M. S.	Elementary, my dear Dr. Allen The case of barium toxicity and Pa Ping	Neurology		0028-3878	10.1212/WNL.0b013e3181e222ee	://WOS:000277477000012	Objective: We aimed to review the English and Chinese literature on Pa Ping and to confirm by personal interview the story of how its pathogenesis was uncovered. Background: In 1930, Dr. Alexander Stewart Allen noticed a pattern of illness arising in the region of Kiating, China. Area residents began presenting to local hospitals with nausea, vomiting, and diarrhea, and what emerged was a clinica…	2010-05-11	2021-08-12 15:43:55	2021-08-12 15:43:55		1546-1549		19	74														WOS:000277477000012
PZY8DWLE	journalArticle	2017	Bowes, Matthew; Keller, Peter; Rollins, Rick; Gifford, Robert	The Effect of Ambivalence on On-Leash Dog Walking Compliance Behavior in Parks and Protected Areas	Journal of Park and Recreation Administration		0735-1968	10.18666/jpra-2017-v35-i3-7440	://WOS:000414007200006	This study employed the theory of planned behavior (TPB) to examine how ambivalence affects compliance of visitors to regulation concerning on-leash dog requirement in a national park setting. Pacific Rim National Park Reserve in British Columbia, Canada, has a substantial challenge with off-leash dogs, which interfere with shorebirds and contribute to habituation of wolves that come to view dogs…	2017	2021-08-12 15:43:55	2021-08-12 15:43:55		81-93		3	35														WOS:000414007200006
64BI8X3D	journalArticle	2006	Bowman, Dwight D.	Successful and currently ongoing parasite eradication programs	Veterinary Parasitology		0304-4017	10.1016/j.vetpar.2006.04.020	://WOS:000239272800004	The eradication of parasitic diseases is not a new concept. The most successful programs of parasite eradication have occurred with species of veterinary importance. The first such program, the eradication of Texas Cattle Fever from the United States, is one of the great success stories of disease eradication. The American screwworm eradication program is ongoing and is serving as a guiding impet…	2006-07-31	2021-08-12 15:43:56	2021-08-12 15:43:56		293-307		4	139														WOS:000239272800004
L4BTJN7W	journalArticle	2006	Bowman, Dwight D.	Successful and currently ongoing parasite eradication programs	Veterinary Parasitology		0304-4017	10.1016/j.vetpar.2006.04.020	://WOS:000239272800004	The eradication of parasitic diseases is not a new concept. The most successful programs of parasite eradication have occurred with species of veterinary importance. The first such program, the eradication of Texas Cattle Fever from the United States, is one of the great success stories of disease eradication. The American screwworm eradication program is ongoing and is serving as a guiding impet…	2006-07-31	2021-08-12 15:43:56	2021-08-12 15:43:56		293-307		4	139														WOS:000239272800004
W66NTRQG	journalArticle	2016	Bowman, Dwight D.; Liu, Yan; McMahan, Christopher S.; Nordone, Shila K.; Yabsley, Michael J.; Lund, Robert B.	Forecasting United States heartworm Dirofilaria immitis prevalence in dogs	Parasites & Vectors		1756-3305	10.1186/s13071-016-1804-y	://WOS:000384847200005	Background: This paper forecasts next year's canine heartworm prevalence in the United States from 16 climate, geographic and societal factors. The forecast's construction and an assessment of its performance are described. Methods: The forecast is based on a spatial-temporal conditional autoregressive model fitted to over 31 million antigen heartworm tests conducted in the 48 contiguous United S…	2016-10-10	2021-08-12 15:43:56	2021-08-12 15:43:56					9														WOS:000384847200005
6446GM7Q	journalArticle	2018	Boyd, Brian	The evolution of stories: from mimesis to language, from fact to fiction	Wiley Interdisciplinary Reviews-Cognitive Science		1939-5078	10.1002/wcs.1444	://WOS:000418201100004	Why a species as successful as Homo sapiens should spend so much time in fiction, in telling one another stories that neither side believes, at first seems an evolutionary riddle. Because of the advantages of tracking and recombining true information, capacities for event comprehension, memory, imagination, and communication evolved in a range of animal speciesyet even chimpanzees cannot communic…	2018-01	2021-08-12 15:43:56	2021-08-12 15:43:56				1	9														WOS:000418201100004
B77KSYI2	journalArticle	2018	Boyd, Brian	The evolution of stories: from mimesis to language, from fact to fiction	Wiley Interdisciplinary Reviews-Cognitive Science		1939-5078	10.1002/wcs.1444	://WOS:000418201100004	Why a species as successful as Homo sapiens should spend so much time in fiction, in telling one another stories that neither side believes, at first seems an evolutionary riddle. Because of the advantages of tracking and recombining true information, capacities for event comprehension, memory, imagination, and communication evolved in a range of animal speciesyet even chimpanzees cannot communic…	2018-01	2021-08-12 15:43:56	2021-08-12 15:43:56				1	9														WOS:000418201100004
R8JLTAT8	journalArticle	2018	Boyd, Brian	The evolution of stories: from mimesis to language, from fact to fiction	Wiley Interdisciplinary Reviews-Cognitive Science		1939-5078	10.1002/wcs.1444	://WOS:000418201100004	Why a species as successful as Homo sapiens should spend so much time in fiction, in telling one another stories that neither side believes, at first seems an evolutionary riddle. Because of the advantages of tracking and recombining true information, capacities for event comprehension, memory, imagination, and communication evolved in a range of animal speciesyet even chimpanzees cannot communic…	2018-01	2021-08-12 15:43:56	2021-08-12 15:43:56				1	9														WOS:000418201100004
YKC6UH79	journalArticle	1955	Boyd, Nancy A.; Mandler, George	Children's Responses to Human and Animal Stories and Pictures	Journal of Consulting Psychology		0095-8891	10.1037/h0045730	://WOS:000204785300010		1955-09	2021-08-12 15:43:56	2021-08-12 15:43:56		367-371		5	19														WOS:000204785300010
UK6ZJPPL	journalArticle	1955	Boyd, Nancy A.; Mandler, George	Children's Responses to Human and Animal Stories and Pictures	Journal of Consulting Psychology		0095-8891	10.1037/h0045730	://WOS:000204785300010		1955-09	2021-08-12 15:43:56	2021-08-12 15:43:56		367-371		5	19														WOS:000204785300010
HYT43UEB	journalArticle	2010	Bozaoglu, Kiymet; Curran, Joanne E.; Stocker, Claire J.; Zaibi, Mohamed S.; Segal, David; Konstantopoulos, Nicky; Morrison, Shona; Carless, Melanie; Dyer, Thomas D.; Cole, Shelley A.; Goring, Harald H. H.; Moses, Eric K.; Walder, Ken; Cawthorne, Michael A.; Blangero, John; Jowett, Jeremy B. M.	Chemerin, a Novel Adipokine in the Regulation of Angiogenesis	Journal of Clinical Endocrinology & Metabolism		0021-972X	10.1210/jc.2010-0042	://WOS:000277356700061	Context: Chemerin is a new adipokine associated with obesity and the metabolic syndrome. Gene expression levels of chemerin were elevated in the adipose depots of obese compared with lean animals and was markedly elevated during differentiation of fibroblasts into mature adipocytes. Objective: The objective of the study was to identify factors that affect the regulation and potential function of …	2010-05	2021-08-12 15:43:56	2021-08-12 15:43:56		2476-2485		5	95														WOS:000277356700061
5PPPFIMI	journalArticle	2018	Bracke, Astrid	"Man is the Story-Telling Animal" : Graham Swift's Waterland, Ecocriticism and Narratology	Isle-Interdisciplinary Studies in Literature and Environment		1076-0962	10.1093/isle/isy029	://WOS:000444325000002		2018	2021-08-12 15:43:56	2021-08-12 15:43:56		220-237		2	25														WOS:000444325000002
ZIHNHZQX	journalArticle	2018	Bracke, Astrid	"Man is the Story-Telling Animal" : Graham Swift's Waterland, Ecocriticism and Narratology	Isle-Interdisciplinary Studies in Literature and Environment		1076-0962	10.1093/isle/isy029	://WOS:000444325000002		2018	2021-08-12 15:43:57	2021-08-12 15:43:57		220-237		2	25														WOS:000444325000002
APA5YDCF	journalArticle	2019	Bradley, Charles W.; Cain, Christine L.; Wong, Talia S.; Ferracone, Jacquelyn D.; Goldschmidt, Kyle H.; Mauldin, Elizabeth A.	Discriminatory features of acute eosinophilic dermatitis with oedema (Wells-like syndrome) and sterile neutrophilic dermatosis (Sweet's-like syndrome) in dogs	Veterinary Dermatology		0959-4493	10.1111/vde.12789	://WOS:000485129000001	Background Canine acute eosinophilic dermatitis with oedema (CAEDE) and sterile neutrophilic dermatosis have overlapping clinical and histopathological features. Hypothesis/Objectives The objective of this study was to identify features that differentiate these entities. Animals Forty dogs. Methods and materials Retrospective case series. Forty cases with diagnoses of either CAEDE and/or sterile …	2019-12	2021-08-12 15:43:57	2021-08-12 15:43:57		517-+		6	30														WOS:000485129000001
MV93UFIV	journalArticle	2019	Bradley, Charles W.; Cain, Christine L.; Wong, Talia S.; Ferracone, Jacquelyn D.; Goldschmidt, Kyle H.; Mauldin, Elizabeth A.	Discriminatory features of acute eosinophilic dermatitis with oedema (Wells-like syndrome) and sterile neutrophilic dermatosis (Sweet's-like syndrome) in dogs	Veterinary Dermatology		0959-4493	10.1111/vde.12789	://WOS:000485129000001	Background Canine acute eosinophilic dermatitis with oedema (CAEDE) and sterile neutrophilic dermatosis have overlapping clinical and histopathological features. Hypothesis/Objectives The objective of this study was to identify features that differentiate these entities. Animals Forty dogs. Methods and materials Retrospective case series. Forty cases with diagnoses of either CAEDE and/or sterile …	2019-12	2021-08-12 15:43:57	2021-08-12 15:43:57		517-+		6	30														WOS:000485129000001
6NQTCQZV	journalArticle	2001	Bradman, A.; Eskenazi, B.; Sutton, P.; Athanasoulis, M.; Goldman, L. R.	Iron deficiency associated with higher blood lead in children living in contaminated environments	Environmental Health Perspectives		0091-6765	10.2307/3454964	://WOS:000171864800030	The evidence that iron deficiency increases lead child exposure is based primarily on animal data and limited human studies, and some of this evidence is contradictory. No studies of iron status and blood lead levels in children have accounted for environmental lead contamination and, therefore, the source of their exposure. Thus, no studies have directly determined whether iron deficiency modifi…	2001-10	2021-08-12 15:43:57	2021-08-12 15:43:57		1079-1084		10	109														WOS:000171864800030
3IVBLU6J	journalArticle	2019	Bradshaw, Charles C.	Animal Welfare and the Democratic Frontier Mark Twain's Condemnation of Bullfighting in A Horse's Tale	Mark Twain Annual		1553-0981	10.5325/marktwaij.17.1.0140	://WOS:000497795300010	The animals in A Horse's Tail populate a singular form of sentimental narrative that ties together animal welfare and the American frontier as a larger story of American national identity. Shelley Fisher Fishkin has called attention to Twain's fascination with animal and human emotions and Twain's associated reversal of human intelligence and animal ignorance in his writing. A Horse's Tale follow…	2019	2021-08-12 15:43:57	2021-08-12 15:43:57		140-158			17														WOS:000497795300010
DVWFVNW9	journalArticle	2019	Bradshaw, Charles C.	Animal Welfare and the Democratic Frontier Mark Twain's Condemnation of Bullfighting in A Horse's Tale	Mark Twain Annual		1553-0981	10.5325/marktwaij.17.1.0140	://WOS:000497795300010	The animals in A Horse's Tail populate a singular form of sentimental narrative that ties together animal welfare and the American frontier as a larger story of American national identity. Shelley Fisher Fishkin has called attention to Twain's fascination with animal and human emotions and Twain's associated reversal of human intelligence and animal ignorance in his writing. A Horse's Tale follow…	2019	2021-08-12 15:43:57	2021-08-12 15:43:57		140-158			17														WOS:000497795300010
GSEHISEQ	journalArticle	2013	Braga, Heitor de Oliveira; Schiavetti, Alexandre	Attitudes and local ecological knowledge of experts fishermen in relation to conservation and bycatch of sea turtles (reptilia: testudines), Southern Bahia, Brazil	Journal of Ethnobiology and Ethnomedicine			10.1186/1746-4269-9-15	://WOS:000316366900001	Background: The use of ethnoecological tools to evaluate possible damage and loss of biodiversity related to the populations of species under some degree of threat may represent a first step towards integrating the political management of natural resources and conservation strategies. From this perspective, this study investigates fishermen's ecological knowledge about sea turtles and attitudes t…	2013-03-01	2021-08-12 15:43:57	2021-08-12 15:43:57					9														WOS:000316366900001
PHHN42QY	journalArticle	2018	Brambilla, Alice; Brivio, Francesca	Assessing the effects of helicopter disturbance in a mountain ungulate on different time scales	Mammalian Biology		1616-5047	10.1016/j.mambio.2018.02.001	://WOS:000432582300004	Noisy human activities such as helicopter traffic may affect physiology and behaviour of wild animals. Since chronic behavioural modifications can ultimately alter reproductive success and population dynamics, studying the response of different taxa and species to human-induced disturbance in different habitats is paramount. The present study analysed data collected from 10 male Alpine ibex (Capr…	2018-05	2021-08-12 15:43:57	2021-08-12 15:43:57		30-37			90														WOS:000432582300004
RCDW9YSL	journalArticle	2021	Brammer, John Paul	FILTHY ANIMALS Stories	New York Times Book Review		0028-7806		://WOS:000672548900012		2021-07-11	2021-08-12 15:43:57	2021-08-12 15:43:57		2021-12-12			126														WOS:000672548900012
7FFZ9A6J	journalArticle	2021	Brammer, John Paul	FILTHY ANIMALS Stories	New York Times Book Review		0028-7806		://WOS:000672548900012		2021-07-11	2021-08-12 15:43:57	2021-08-12 15:43:57		2021-12-12			126														WOS:000672548900012
24V4I7TL	journalArticle	2009	Branch, R. G.	Teaching an old dog new tricks: Herodotus confirms Xerxes' anger in The Persian wars, and the Book of Esther provides insights on anger management	In die Skriflig		2305-0835		://SCIELO:S2305-08532009000300012	The Book of Esther describes Xerxes, king of Persia and Media, as an angry man. It highlights the king's ups (Esther, 1:12; 7:7) and downs (Esther, 2:1; 7:10). Surprisingly, Herodotus in "The Persian wars " likewise emphasises the king's anger and wrath. This classic Greek tale possibly fills in a time gap between Esther 1 and 2: Xerxes travels west from his capital, Susa, and loses a war in Spar…	2009	2021-08-12 15:43:57	2021-08-12 15:43:57		669-694		3	43														SCIELO:S2305-08532009000300012
ZY3ZLD2X	journalArticle	2005	Brand, Roy	El discurso filosófico sobre el terror: Habermas y Derrida	Diánoia		0185-2450		://SCIELO:S0185-24502005000200153	Abstract Following the renewed philosophical interest in terror and terrorism, this article evaluates the legitimacy and history of the philosophical engagement with terror. It provides a brief historical sketch, relating terror to dogmatism and fanaticism, and examines the contemporary philosophical treatment of the concept of terror in the recent work of Habermas and Derrida. The concluding sec…	2005	2021-08-12 15:43:57	2021-08-12 15:43:57		153-165		55	50														SCIELO:S0185-24502005000200153
KKLYZDWB	journalArticle	2019	Brandolica, Tomislav; Segvic, Filip Simetin	Historiography and Popular History at the Time of the Croatian Spring	Casopis Za Suvremenu Povijest		0590-9597	10.22586/csp.v51i3.9261	://WOS:000503158000002	The time from 1967 to 1971 was marked by a rise in free, non-dogmatic, and anti-dogmatic public manifestations in various fields of science, culture, economics, and politics. At the high point of the Croatian Spring movement, these processes were highly intensified through the public voicing of expectations and thoughts on the necessity for change in historiography and the contemporary humanities…	2019-12	2021-08-12 15:43:57	2021-08-12 15:43:57		699-740		3	51														WOS:000503158000002
Z446CEPZ	journalArticle	2018	Brandt, Stefan L.	Horsing Around: Carnivalesque Humor and the Aesthetics of Dehierarchization in Mister Ed	European Journal of American Studies		1991-9336	10.4000/ejas.12474	://WOS:000435069000006	This essay discusses the aesthetics of dehierachization in one of the pioneering sitcoms in American television-the CBS-produced Mister Ed (1961-1966). Drawing on the concepts of "the animal subaltern" (Willett), "bestial ambivalence" (Wells), and "liminal animal denizenship" (Donaldson and Kymlicka), I argue that the show constructs its protagonist, a talking horse named Mister Ed, as a shapeshi…	2018	2021-08-12 15:43:57	2021-08-12 15:43:57				1	13														WOS:000435069000006
AZ3PAYEG	journalArticle	2016	Branson, Sandy; Boss, Lisa; Cron, Stanley; Kang, Duck-Hee	Examining Differences between Homebound Older Adult Pet Owners and Non-pet Owners in Depression, Systemic Inflammation, and Executive Function	Anthrozoos		0892-7936	10.1080/08927936.2016.1152764	://WOS:000378118200011	Homebound older adults are prone to depression, which is linked to systemic inflammation that promotes executive function decline. A companion animal may reduce the negative biobehavioral processes associated with depression, inflammation, and reduced executive function in homebound older adults. The primary aim of this study was to examine differences between homebound older adult pet owners and…	2016	2021-08-12 15:43:57	2021-08-12 15:43:57		323-334		2	29														WOS:000378118200011
GRZG5TFQ	journalArticle	2013	Bras, S.; Gouveia, S.; Ribeiro, L.; Ferreira, D. A.; Antunes, L.; Nunes, C. S.	Fuzzy logic model to describe anesthetic effect and muscular influence on EEG Cerebral State Index	Research in Veterinary Science		0034-5288	10.1016/j.rvsc.2012.12.008	://WOS:000318380600063	The well-known Cerebral State Index (CSI) quantifies depth of anesthesia and is traditionally modeled with Hill equation and propofol effect-site concentration (Ce). This work brings out two novelties: introduction of electromyogram (EMG) and use of fuzzy logic models with ANFIS optimized parameters. The data were collected from dogs (n = 27) during routine surgery considering two propofol admini…	2013-06	2021-08-12 15:43:58	2021-08-12 15:43:58		735-742		3	94														WOS:000318380600063
R9U7B8RQ	journalArticle	2020	Brashier, Nadia M.; Eliseev, Emmaline Drew; Marsh, Elizabeth J.	An initial accuracy focus prevents illusory truth	Cognition		0010-0277	10.1016/j.cognition.2019.104054	://WOS:000499767700011	News stories, advertising campaigns, and political propaganda often repeat misleading claims, increasing their persuasive power. Repeated statements feel easier to process, and thus truer, than new ones. Surprisingly, this illusory truth effect occurs even when claims contradict young adults' stored knowledge (e.g., repeating The fastest land animal is the leopard makes it more believable). In fo…	2020-01	2021-08-12 15:43:58	2021-08-12 15:43:58					194														WOS:000499767700011
4VUQ8BK7	journalArticle	2020	Brashier, Nadia M.; Eliseev, Emmaline Drew; Marsh, Elizabeth J.	An initial accuracy focus prevents illusory truth	Cognition		0010-0277	10.1016/j.cognition.2019.104054	://WOS:000499767700011	News stories, advertising campaigns, and political propaganda often repeat misleading claims, increasing their persuasive power. Repeated statements feel easier to process, and thus truer, than new ones. Surprisingly, this illusory truth effect occurs even when claims contradict young adults' stored knowledge (e.g., repeating The fastest land animal is the leopard makes it more believable). In fo…	2020-01	2021-08-12 15:43:58	2021-08-12 15:43:58					194														WOS:000499767700011
JHEICNPC	journalArticle	2019	Braun, L.; Tichy, A.; Peham, C.; Bockstahler, B.	Comparison of vertical force redistribution in the pads of dogs with elbow osteoarthritis and healthy dogs	Veterinary Journal		1090-0233	10.1016/j.tvjl.2019.06.004	://WOS:000482527800012	Kinetic analyses are becoming increasingly important for biomechanical research in veterinary medicine and as a diagnostic tool for orthopaedic examinations in dogs. Such analysis enables accurate evaluation of the vertical force distribution (VFD) in canine paw pads. The aim of this study was to assess peak vertical force (PFz) as a percent of total force (%TF), vertical impulse (IFz, %TF) and t…	2019-08	2021-08-12 15:43:58	2021-08-12 15:43:58		79-85			250														WOS:000482527800012
S3ZDEA5I	journalArticle	2019	Braun, L.; Tichy, A.; Peham, C.; Bockstahler, B.	Comparison of vertical force redistribution in the pads of dogs with elbow osteoarthritis and healthy dogs	Veterinary Journal		1090-0233	10.1016/j.tvjl.2019.06.004	://WOS:000482527800012	Kinetic analyses are becoming increasingly important for biomechanical research in veterinary medicine and as a diagnostic tool for orthopaedic examinations in dogs. Such analysis enables accurate evaluation of the vertical force distribution (VFD) in canine paw pads. The aim of this study was to assess peak vertical force (PFz) as a percent of total force (%TF), vertical impulse (IFz, %TF) and t…	2019-08	2021-08-12 15:43:58	2021-08-12 15:43:58		79-85			250														WOS:000482527800012
NAXQSR9F	journalArticle	2012	Braverman, Irus	Zooveillance: Foucault Goes to the Zoo	Surveillance & Society		1477-7487		://WOS:000210425800002	The last three decades have witnessed a dramatic shift in the governance of North American zoo animals. During this period, captive animal administration has transformed from a materially, geographically, and technologically limited enterprise-focused on the control of individual zoo animals within specific institutions-into an ambitious collective project that encompasses all accredited North Am…	2012	2021-08-12 15:43:58	2021-08-12 15:43:58		119-133		2	10														WOS:000210425800002
4GFKD69I	journalArticle	2012	Braverman, Irus	Zooveillance: Foucault Goes to the Zoo	Surveillance & Society		1477-7487		://WOS:000210425800002	The last three decades have witnessed a dramatic shift in the governance of North American zoo animals. During this period, captive animal administration has transformed from a materially, geographically, and technologically limited enterprise-focused on the control of individual zoo animals within specific institutions-into an ambitious collective project that encompasses all accredited North Am…	2012	2021-08-12 15:43:58	2021-08-12 15:43:58		119-133		2	10														WOS:000210425800002
K3YC9BUQ	journalArticle	2021	Braverman, Irus	Wild Legalities: Animals and Settler Colonialism in Palestine/Israel	Polar-Political and Legal Anthropology Review		1081-6976	10.1111/plar.12419	://WOS:000655633500001	This article examines the underlying biopolitical premises of wildlife management in Palestine/Israel that make, remake, and unmake this region's settler colonial landscape. Drawing on interviews with Israeli nature officials and observations of their work, the article tells several animal stories that illuminate the hierarchies and slippages between wild and domestic, nature and culture, native …	2021	2021-08-12 15:43:58	2021-08-12 15:43:58																			WOS:000655633500001
PSTLX4UK	journalArticle	2021	Braverman, Irus	Wild Legalities: Animals and Settler Colonialism in Palestine/Israel	Polar-Political and Legal Anthropology Review		1081-6976	10.1111/plar.12419	://WOS:000655633500001	This article examines the underlying biopolitical premises of wildlife management in Palestine/Israel that make, remake, and unmake this region's settler colonial landscape. Drawing on interviews with Israeli nature officials and observations of their work, the article tells several animal stories that illuminate the hierarchies and slippages between wild and domestic, nature and culture, native …	2021	2021-08-12 15:43:58	2021-08-12 15:43:58																			WOS:000655633500001
93M22IQD	journalArticle	2016	Bray, Heather J.; Zambrano, Sofia C.; Chur-Hansen, Anna; Ankeny, Rachel A.	Not appropriate dinner table conversation? Talking to children about meat production	Appetite		0195-6663	10.1016/j.appet.2016.01.029	://WOS:000373866200001	Although Australians on average consume large quantities of meat, their attitudes to farm animal welfare are poorly understood. We know little about how farm animal production is discussed in Australian households or how children learn about the origins of meat. This study consisted of an online survey completed by 225 primary carers throughout Australia recruited through social media. Findings i…	2016-05-01	2021-08-12 15:43:58	2021-08-12 15:43:58		2021-09-01			100														WOS:000373866200001
SY76NWI4	journalArticle	2007	Bray, Nicky	Speaking Their Language: Uses (and Potential Misuses) of Celebrity Linguists in the Promotion of Post-14 Foreign Language Learning in the UK	Journal of Contemporary European Studies		1478-2804	10.1080/14782800701683714	://WOS:000212602800005	In modern day society, where an ability to communicate across cultural and linguistic divides is of growing importance, the lack of interest in modern foreign languages (MFL) among young people in Britain has been the focus of much debate and dismay. In their efforts to stem the subject's decline in secondary and higher education, language promoters have endeavoured to harness the power of the ce…	2007	2021-08-12 15:43:58	2021-08-12 15:43:58		327-343		3	15														WOS:000212602800005
VC25P2V9	journalArticle	2015	Braz, Barbara Y.; Galinanes, Gregorio L.; Taravini, Irene R. E.; Belforte, Juan E.; Gustavo Murer, M.	Altered Corticostriatal Connectivity and Exploration/Exploitation Imbalance Emerge as Intermediate Phenotypes for a Neonatal Dopamine Dysfunction	Neuropsychopharmacology		0893-133X	10.1038/npp.2015.104	://WOS:000361138300010	Findings showing that neonatal lesions of the forebrain dopaminergic system in rodents lead to juvenile locomotor hyperactivity and learning deficits have been taken as evidence of face validity for the attention deficit hyperactivity disorder. However, the core cognitive and physiological intermediate phenotypes underlying this rodent syndrome remain unknown. Here we show that early postnatal do…	2015-10	2021-08-12 15:43:58	2021-08-12 15:43:58		2576-2587		11	40														WOS:000361138300010
YZ9FA3F7	journalArticle	2010	Brazier, P. H.	SONYA & RASKOLNIKOV - TOWARDS AN UNDERSTANDING OF THE ORIGIN OF BARTH'S DOCTRINE OF SIN AND GRACE	Heythrop Journal-a Quarterly Review of Philosophy and Theology		0018-1196	10.1111/j.1468-2265.2008.00383.x	://WOS:000272534100001	This paper examines the origin of Barth's understanding of sin and grace in his reading of Dostoevsky in 1915. It is essentially the theological portrait of Sonya & Raskolnikov (Crime & Punishment) that regrounds Barth's understanding of sin and grace in an orthodox forensic model, which in turn develops into the mature doctrine we see in Die Kirchliche Dogmatik IV. The young Barth is exposed to …	2010-01	2021-08-12 15:43:58	2021-08-12 15:43:58		2017-02-01		1	51														WOS:000272534100001
A58A6AGN	journalArticle	2006	Brecoulaki, H.; Fiorin, E.; Vigato, P. A.	The funerary klinai of tomb 1 from Amphipolis and a sarcophagus from ancient Tragilos, eastern Macedonia: a physico-chemical investigation on the painting materials	Journal of Cultural Heritage		1296-2074	10.1016/j.culher.2006.06.005	://WOS:000243183500008	Optical and SEM-EDS microscopy, X-ray powder diffraction and micro FT-IR spectroscopy investigations of the funerary klinai (couches) of Tomb 1 from Amphipolis and a stone sarcophagus from ancient Tragilos-two painted monuments made by Macedonian craftsmen of the Early Hellenistic,period-identified the original materials and painting technique, as well as synthetic materials used as consolidants …	2006-10	2021-08-12 15:43:58	2021-08-12 15:43:58		301-311		4	7														WOS:000243183500008
TL9FU7J4	journalArticle	2016	Brenner-Idan, Athalya	On Scholarship and Related Animals: A Personal View from and for the Here and Now	Journal of Biblical Literature		0021-9231	10.1353/jbl.2016.0009	://WOS:000372855600002	This address sets out my personal experience as a bible student and scholar in the last four decades. I begin with an extended case study of biblical passages about and around Jezebel, revisiting her story in biblical text and interpretation, with the aim of achieving some generalized understanding of the process of Hebrew bible scholarship as practiced today by the diverse and diversified member…	2016	2021-08-12 15:43:58	2021-08-12 15:43:58		2017-06-01		1	135														WOS:000372855600002
YZMFLP8C	journalArticle	2016	Brenner-Idan, Athalya	On Scholarship and Related Animals: A Personal View from and for the Here and Now	Journal of Biblical Literature		0021-9231	10.1353/jbl.2016.0009	://WOS:000372855600002	This address sets out my personal experience as a bible student and scholar in the last four decades. I begin with an extended case study of biblical passages about and around Jezebel, revisiting her story in biblical text and interpretation, with the aim of achieving some generalized understanding of the process of Hebrew bible scholarship as practiced today by the diverse and diversified member…	2016	2021-08-12 15:43:58	2021-08-12 15:43:58		2017-06-01		1	135														WOS:000372855600002
68893KU4	journalArticle	2016	Brenner-Idan, Athalya	On Scholarship and Related Animals: A Personal View from and for the Here and Now	Journal of Biblical Literature		0021-9231	10.1353/jbl.2016.0009	://WOS:000372855600002	This address sets out my personal experience as a bible student and scholar in the last four decades. I begin with an extended case study of biblical passages about and around Jezebel, revisiting her story in biblical text and interpretation, with the aim of achieving some generalized understanding of the process of Hebrew bible scholarship as practiced today by the diverse and diversified member…	2016	2021-08-12 15:43:58	2021-08-12 15:43:58		2017-06-01		1	135														WOS:000372855600002
SRWLTNLJ	journalArticle	2021	Breunig, Eduarda Tais; Goldschmidt, Andrea Ines	CONCEPTIONS ABOUT THE WOLF IN CHILDREN'S TALES: DOES THE VIEW OF THE WOLF INTERFER IN SCIENTIFIC LITERACY IN THE EARLY YEARS?	Humanidades & Inovacao		2358-8322		://WOS:000646171100013	A research investigated how representations about the wolf character in the context of the "Little Red Riding Hood" literature and this image interferes in the children's view of the maned wolf. The study, of a qualitative character, involves 44 students from initial years of elementary school, in three public schools. First, an individual questionnaire was applied, added to the use of two images…	2021-02	2021-08-12 15:43:58	2021-08-12 15:43:58		156-175		33	8														WOS:000646171100013
K3FNBDVT	journalArticle	1987	Bridges, K. R.; Harnish, R. J.; Korber, K. A.	THE RELATIONSHIP OF TELEVISION VIEWING TIME TO SCORES ON THE FEAR SURVEY SCHEDULE	Personality and Individual Differences		0191-8869		://WOS:A1987J554000023		1987	2021-08-12 15:43:58	2021-08-12 15:43:58		757-759		5	8														WOS:A1987J554000023
BF3Q6UFA	journalArticle	2001	Briese, A.; Sewerin, K.; Knierim, U.; Hartung, J.	Enriched cage systems for laying hens - minimum standards and aspects of their scientific evaluation	Deutsche Tierarztliche Wochenschrift		0341-6593		://WOS:000167837400005	Recent developments in the European and national legislation regarding minimum standards for the keeping of laying hens will be causing changed conditions for egg production in the medium term. Enriched cages shall allow hens to better fulfil their needs than traditional battery cages. More space for the stretching of wings and legs, perches for resting, littered areas for scratching, pecking and…	2001-03	2021-08-12 15:43:58	2021-08-12 15:43:58		105-109		3	108														WOS:000167837400005
ZGZQLATX	journalArticle	2018	Brighenti, Andrea Mubi; Pavoni, Andrea	Urban Animals-Domestic, Stray, and Wild: Notes from a Bear Repopulation Project in the Alps	Society & Animals		1063-1119	10.1163/15685306-12341580	://WOS:000457833000002	This piece explores "domesticity" as a social territory defined by its relationship with the conceptual and ecological space of "the wild," and asks whether these spaces stand in opposition to each other or more subtle relations of co-implication are at play. As we look into the domestic and the wild, a conceptual map of notions emerges, including the public, the common, the civilized, and the ba…	2018-12	2021-08-12 15:43:59	2021-08-12 15:43:59		576-597		6	26														WOS:000457833000002
RPB2BYMU	journalArticle	2018	Brighenti, Andrea Mubi; Pavoni, Andrea	Urban Animals-Domestic, Stray, and Wild: Notes from a Bear Repopulation Project in the Alps	Society & Animals		1063-1119	10.1163/15685306-12341580	://WOS:000457833000002	This piece explores "domesticity" as a social territory defined by its relationship with the conceptual and ecological space of "the wild," and asks whether these spaces stand in opposition to each other or more subtle relations of co-implication are at play. As we look into the domestic and the wild, a conceptual map of notions emerges, including the public, the common, the civilized, and the ba…	2018-12	2021-08-12 15:43:59	2021-08-12 15:43:59		576-597		6	26														WOS:000457833000002
2BI3UFDI	journalArticle	2000	Briles, D. E.; Hollingshead, S. K.; Nabors, G. S.; Paton, J. C.; Brooks-Walter, A.	The potential for using protein vaccines to protect against otitis media caused by Streptococcus pneumoniae	Vaccine		0264-410X	10.1016/s0264-410x(00)00285-1	://WOS:000166060500016	Potential vaccine strategies against otitis media are to prevent (I) symptomatic infections in the middle ear and/or (2) carriage of pneumococci and thereby subsequent middle ear infections. The possibility of using immunity to virulence proteins of pneumococci to elicit immunity against pneumococci has been examined. PspA, has been found to have efficacy against otitis media in animals. Vaccinat…	2000-12-08	2021-08-12 15:43:59	2021-08-12 15:43:59		S87-S95			19														WOS:000166060500016
K2HP9U2Q	journalArticle	2001	Bringsjord, S.	Are we evolved computers? A critical review of Steven Pinker's How the mind works	Philosophical Psychology		0951-5089	10.1080/09515080120051580	://WOS:000169374300006	Steven Pinker's How the mind works (HTMW) marks in my opinion an historic point in the history of humankind's attempt to understand itself. Socrates delivered his "know thyself" imperative rather long ago, and now, finally, in this behemoth of a book, published at the dawn of the new millennium, Pinker steps up to have psychology tell us what we are: computers crafted by evolution-end of story; m…	2001-06	2021-08-12 15:43:59	2021-08-12 15:43:59		227-243		2	14														WOS:000169374300006
3T2ENBKH	journalArticle	2001	Bringsjord, S.	Are we evolved computers? A critical review of Steven Pinker's How the mind works	Philosophical Psychology		0951-5089	10.1080/09515080120051580	://WOS:000169374300006	Steven Pinker's How the mind works (HTMW) marks in my opinion an historic point in the history of humankind's attempt to understand itself. Socrates delivered his "know thyself" imperative rather long ago, and now, finally, in this behemoth of a book, published at the dawn of the new millennium, Pinker steps up to have psychology tell us what we are: computers crafted by evolution-end of story; m…	2001-06	2021-08-12 15:43:59	2021-08-12 15:43:59		227-243		2	14														WOS:000169374300006
SBNNBT2T	journalArticle	2018	Brinkman, Paul D.	John Conrad Hansen (1869-1952) and his scientific illustrations	Archives of Natural History		0260-9541	10.3366/anh.2018.0516	://WOS:000446209200003	Over the course of his 14-year career at Chicago's Field Museum of Natural History, artist and engraver John Conrad Hansen rendered hundreds of beautiful and accurate scientific illustrations of animals - mostly extinct fossil vertebrates. His principal media were oil paintings, pencil, pen-and-ink and wash drawings. Many of his illustrations have been published in the scientific literature. His …	2018-10	2021-08-12 15:43:59	2021-08-12 15:43:59		233-244		2	45														WOS:000446209200003
QRD4UGNT	journalArticle	2016	Brinkmann, Benjamin H.; Wagenaar, Joost; Abbot, Drew; Adkins, Phillip; Bosshard, Simone C.; Chen, Min; Tieng, Quang M.; He, Jialune; Munoz-Almaraz, F. J.; Botella-Rocamora, Paloma; Pardo, Juan; Zamora-Martinez, Francisco; Hills, Michael; Wu, Wei; Korshunova, Iryna; Cukierski, Will; Vite, Charles; Patterson, Edward E.; Litt, Brian; Worrell, Gregory A.	Crowdsourcing reproducible seizure forecasting in human and canine epilepsy	Brain		0006-8950	10.1093/brain/aww045	://WOS:000377430200019	Seizures are thought to arise from an identifiable pre-ictal state. Brinkmann et al. report the results of an online, open-access seizure forecasting competition using intracranial EEG recordings from canines with naturally occurring epilepsy and human patients undergoing presurgical monitoring. The winning algorithms forecast seizures at rates significantly greater than chance.See Mormann and An…	2016-06	2021-08-12 15:43:59	2021-08-12 15:43:59		1713-1722			139														WOS:000377430200019
7XZERRFV	journalArticle	2003	Brion, G. M.; Lingireddly, S.	Artificial neural network modelling: a summary of successful applications relative to microbial water quality	Water Science and Technology		0273-1223		://WOS:000181785000040	Artificial neural networks (ANN) are modelling tools that can be of great utility in studies of microbial water quality. The ability of ANNs to work with complex, inter-related multiparameter databases and provide superior predictive power in non-linear relationships suits their application to microbial water quality studies. To date ANNs have been successfully applied (a) for the prediction of p…	2003	2021-08-12 15:43:59	2021-08-12 15:43:59		235-240		3	47														WOS:000181785000040
GIFQZS8P	journalArticle	2007	Britz, Sonja	Wildlife rhetoric: colonization, commodification or interspecies collaboration?	South African Journal of Art History		0258-3542		://WOS:000443808800015	Research into wildlife rhetoric in sub-Saharan Africa has led to the supposition that wildlife representation in contemporary visual culture resides in media representation and wildlife tourist industries rather than in the fine arts. Tourist industries contribute, to a large extent, to what constitutes the notion of wilderness and wild animals. This paper argues that cinematic and photographic t…	2007	2021-08-12 15:43:59	2021-08-12 15:43:59		204-215		2	22														WOS:000443808800015
8MHEYGKS	journalArticle	2000	Brkic, H.; Keros, J.; Kaic, Z.; Cadez, J.	Hereditary and environmental dental findings in identification of human remains	Collegium Antropologicum		0350-6134		://WOS:000088672100013	The paper presents the results on hereditary and environmental dental findings in identification of human remains exhumed from, mass graves in the Republic of Croatia. The total of 17.880 teeth from all the categories (incisors, canines, premolars and molars) was examined Hereditary findings of the teeth such as shape, size, position, as well as age were used in all of the cases confirming and co…	2000-07	2021-08-12 15:43:59	2021-08-12 15:43:59		79-83			24														WOS:000088672100013
WRSXZRBG	journalArticle	2011	Brkovic, Milko	MEDIAEVAL DOCUMENTS REVEALING THE RELATIONS BETWEEN THE RULERS OF BOSNIA AND HUM AND VENICE	Radovi Zavoda Za Povijesne Znanosti Hazu U Zadru		1330-0474		://WOS:000300516300002	Thirteen documents have been preserved that, in a rather narrow sense, present the relations between the mediaeval Bosnia and Venice in the 14th and 15th centuries. These documents are (in chronological order): I. 29th March 1366, Bosnia. Document by Ban Tvrtko, by which he solemnly promised to the Venetian tradespeople to protect their rights in Bosnia and to punish the counterfeiters; II. 23rd …	2011	2021-08-12 15:43:59	2021-08-12 15:43:59		49-100		53															WOS:000300516300002
47YEY593	journalArticle	2018	Broban, Anais; Tejiokem, Mathurin C.; Tiembre, Issaka; Druelles, Sophie; L'Azou, Meina	Bolstering human rabies surveillance in Africa is crucial to eliminating canine-mediated rabies	Plos Neglected Tropical Diseases		1935-2735	10.1371/journal.pntd.0006367	://WOS:000446054600001		2018-09	2021-08-12 15:43:59	2021-08-12 15:43:59				9	12														WOS:000446054600001
XD6AZ8S9	journalArticle	1995	Brogan, T. V.; Bratton, S. L.; Dowd, M. D.; Hegenbarth, M. A.	SEVERE DOG BITES IN CHILDREN	Pediatrics		0031-4005		://WOS:A1995TE07800014	Objective. We evaluated children less than 16 years of age who had dog bite injuries that resulted in hospitalization or death to determine the typical characteristics of the children, the dogs, and the injuries suffered. Design. Retrospective chart review. Setting. Three large city hospitals including Harbor-view Medical Center, Seattle, Washington; Children's Mercy Hospital, Kansas City, Missou…	1995-11	2021-08-12 15:43:59	2021-08-12 15:43:59		947-950		5	96														WOS:A1995TE07800014
8GEBK2HU	journalArticle	1995	Brogan, T. V.; Bratton, S. L.; Dowd, M. D.; Hegenbarth, M. A.	SEVERE DOG BITES IN CHILDREN	Pediatrics		0031-4005		://WOS:A1995TE07800014	Objective. We evaluated children less than 16 years of age who had dog bite injuries that resulted in hospitalization or death to determine the typical characteristics of the children, the dogs, and the injuries suffered. Design. Retrospective chart review. Setting. Three large city hospitals including Harbor-view Medical Center, Seattle, Washington; Children's Mercy Hospital, Kansas City, Missou…	1995-11	2021-08-12 15:43:59	2021-08-12 15:43:59		947-950		5	96														WOS:A1995TE07800014
PI7EMQRE	journalArticle	2013	Broggio, Paolo	THEOLOGY, RELIGIOUS ORDERS AND POLITICAL RELATIONS: THE QUESTION OF THE IMMACULATE CONCEPTION OF MARY BETWEEN MADRID AND ROME	Hispania Sacra		0018-215X	10.3989/hs.2013.022	://WOS:000327121000009	The article analyses the first moments of the doctrinal controversy about the dogmatic definition of the Immaculate Conception of Mary from the point of view of the relationships, managed by nuncio Antonio Caetani, between the Holy See and the Spanish Monarchy. Through the correspondence between the nuncio and the Roman Curia it is possible to appreciate Papacy's will to avoid public "scandals" a…	2013	2021-08-12 15:43:59	2021-08-12 15:43:59		255-281			65														WOS:000327121000009
[truncated: 8,036 more rows]
[truncated: 238 more columns]

## Sheet: Duplicates
Key	Item Type	Publication Year	Author	Title	Publication Title	ISBN	ISSN	DOI	Url	Abstract Note	Date	Date Added	Date Modified	Access Date	Pages	Num Pages	Issue	Volume	Number Of Volumes	Journal Abbreviation	Short Title	Series	Series Number	Series Text	Series Title	Publisher	Place	Language	Rights	Type	Archive	Archive Location	Library Catalog	Call Number	Extra	Notes	File Attachments	Link Attachments	Manual Tags	Automatic Tags	Editor	Series Editor	Translator	Contributor	Attorney Agent	Book Author	Cast Member	Commenter	Composer
[truncated: 2,622 more rows]
[truncated: 238 more columns]

[truncated: 9 more sheets: After Duplicates Removed, Records removed before screenin, Records Screened - Titles, Records Screened - Abstracts, Exclusion summary, Exclusion Codes, PRISMA Flowchart org search, Original Search, Themes Identified]
