# Supplementary material for: The making of a (dog) movie star: The effect of the portrayal of dogs in movies on breed registrations in the United States
Source: PLoS One. 2022 Jan 12;17(1):e0261916. doi: 10.1371/journal.pone.0261916 (PMC8754329; doi:10.1371/journal.pone.0261916)
Supplement: S2 File — (XLSX) [file pone.0261916.s002.xlsx]

## Sheet: AKC Breed Reg
Breed	1926	1927	1928	1929	1930	1931	1932	1933	1934	1935	1936	1937	1938	1939	1940	1941	1942	1943	1944	1945	1946	1947	1948	1949	1950	1951	1952	1953	1954	1955	1956	1957	1958	1959	1960	1961	1962	1963	1964	1965	1966	1967	1968	1969	1970	1971	1972	1973	1974
American Staffordshire Terrier																					213	187	198	137	204	131	164	142	121	104	108	101	123	106	112	115	109	137	143	145	205	198	218	265	293	340	389	411	647
Affenpinscher											7	9	8		3						0	0	0	0	17	16	30	21	45	48	54	64	64	58	34	36	35	35	36	59	104	120	141	89	95	82	55	73	72
Afghan Hound	4	2	3		1		1	17	25	12	82	80	125	148	135	217	218	138	134	301	462	444	417	465	377	472	449	420	386	469	524	636	794	691	668	831	889	1092	1242	1820	1922	2660	3408	4605	6127	8049	9023	10549	10918
Airedale Terrier	1707	933	640	526	437	412	434	552	613	729	822	828	884	779	796	826	795	733	708	1468	2056	2415	1903	1891	1874	1669	1760	1997	2017	2157	2323	2033	2026	1912	1730	1961	1930	2345	3138	3766	4357	4829	4972	5566	6325	6976	6974	6687	7088
Akita																																															255	1859	1057
Alaskan Malamute															4	8		2	7		0	0	7	15	16	36	51	59	132	113	226	244	238	248	265	355	448	628	772	1115	1445	1951	2457	3190	4373	5621	6502	7969	8416
American Eskimo Dog
Anatolian Shepherd
Australian Cattle Dog
Australian Shepherd
Australian Terrier																																			323	194	236	251	312	457	565	660	737	984	1210	1313	1284	1191	1291
Basenji																			69	67	132	190	168	141	200	170	164	189	262	222	421	651	726	906	873	1049	1031	1273	1681	2123	2333	2461	2901	3110	3258	3288	2894	2400	2348
Basset Hound	29	13	38	8	65	34	39	30	47	50	87	113	133	134	241	214	202	201	120	247	300	429	380	532	459	770	926	1241	1914	2103	4013	5207	7008	8055	8782	10218	9978	11763	13716	14686	16140	17595	17452	19319	20046	20848	18989	17843	17251
Beagle	2146	1871	1882	1878	2694	2598	2734	2896	3404	4210	4302	4390	5058	5796	6864	7306	7422	6182	6869	13824	19780	23084	22474	26278	29988	36075	41633	45398	53138	55091	69432	68413	68434	62948	54170	53069	47961	49769	53353	56128	58953	61568	56940	60221	61007	61247	57050	54125	51777
Bearded Collie
Bedlington Terrier	10	12	11	17	16	17	32	40	30	49	95	96	157	129	133	149	128	113	95	151	242	215	218	270	296	367	434	430	478	503	596	483	573	602	518	622	633	673	732	816	776	778	764	754	813	660	560	515	515
Belgian Malinois																																		0	0	0	0	1	4	18	14	16	17	6	3	6	11	11	9
Belgian Sheepdog	35	38	32	20	14	6	4		8	8	6	3	3	8	9	11	10	7	11	13	20	30	40	47	85	94	85	131	121	159	213	169	213	202	146	179	131	176	211	199	226	237	251	293	346	427	416	422	511
Belgian Tervuren																																	0	26	8	20	21	46	69	103	117	141	195	191	253	319	358	357	467
Bernese Mountain Dog												2	1		8						1	1	7	2	1	2	0	1	5	3	3	6	0	7	10	7	4	6	11	17	31	22	43	59	103	152	185	214	198
Bichon Frise																																															430	1578	1022
Black and Tan Coonhound																				107	169	252	284	168	175	161	124	150	121	132	193	151	133	90	111	98	121	141	155	173	197	240	153	162	208	216	221	198	239
Black Russian Terrier
Bloodhound	109	61	64	37	67	64	51	56	55	71	109	104	101	121	114	99	70	65	67	118	131	177	116	205	175	270	217	258	195	227	323	213	217	294	198	283	336	356	391	451	532	597	489	662	839	1041	1231	1252	1337
Border Collie
Border Terrier				1	5		12	4	4	49	2		13	11	19	3	9	10	6	6	6	28	14	21	16	12	34	27	30	21	39	53	47	64	43	70	47	49	61	51	76	57	51	61	39	59	58	74	71
Borzoi	482	406	271	323	197	147	81	85	102	85	100	120	111	110	147	98	86	80	52	114	201	159	109	153	170	126	215	131	142	153	151	162	115	178	148	219	275	230	330	429	507	617	760	980	1138	1445	1447	1703	1656
Boston Terrier	11442	11411	10970	10731	10501	10590	10143	9828	10460	10587	10673	9400	8257	7166	6486	6349	6172	5254	4997	8644	10721	11803	10080	11234	12067	11914	12928	13801	14247	14361	16041	15052	14165	13500	12209	12840	12372	12233	12231	12698	12662	12579	12406	11830	12814	13188	12388	11589	11200
Bouvier des Flandres						2				1	5	7	7	2	13	8	8	2	9	8	3	0	1	14	9	27	19	16	28	39	10	26	18	44	46	59	93	85	118	130	149	221	267	330	348	367	511	585	735
Boxer	18	12	13	2	11	24	26	27	71	193	328	581	724	853	1024	1352	1508	1556	1790	4130	6650	10061	11415	15986	21238	27271	34639	38449	40667	37854	39502	33392	25303	19733	14228	12549	9941	9319	8872	8993	9082	9570	9450	10025	11483	12617	12002	12319	12552
Briard				5	13	8	21	14	16	4	24	30	27	16	26	21	20	24	16	35	69	58	70	65	61	44	45	13	41	44	17	43	22	35	17	31	22	48	45	35	90	75	66	124	144	153	147	165	205
Brittany									10	7	39	51	40	39	56	56	90	91	129	316	666	723	918	985	1098	1319	1579	1937	2425	2719	3313	3614	3946	4777	5000	5476	6142	6660	7247	7644	8314	9464	9620	10761	13400	15662	16644	18503	19368
Brussels Griffon	34	26	42	59	49	57	38	56	50	94	64	107	90	99	68	70	54	39	74	66	114	113	134	137	147	117	158	123	124	131	137	164	136	179	115	143	120	118	154	175	158	200	196	174	230	205	247	222	196
Bull Terrier	251	248	243	235	267	247	250	301	350	311	419	436	398	351	310	308	222	156	134	226	260	284	247	196	235	236	191	240	206	161	183	149	191	119	116	143	147	140	219	269	258	243	359	320	398	544	574	627	641
Bulldog	1235	1237	1271	1103	1202	1119	1198	1382	1483	1706	2081	2132	2105	2017	2021	2162	2118	1737	1533	2816	3684	4225	3730	3881	4119	3849	3687	4038	3769	3674	3985	3758	3404	3509	3098	3364	3347	3442	3597	3988	4305	4492	4903	4868	6122	6493	6608	6559	6465
Bullmastiff									4	8	12	15	9	21	26	19	15	2	9	8	7	12	7	14	22	45	58	41	97	85	93	103	111	113	130	160	123	159	258	230	287	341	308	439	427	535	558	629	588
Cairn Terrier	208	217	181	205	348	347	311	344	431	562	580	556	498	419	427	411	341	252	170	340	426	516	392	482	535	501	585	577	632	622	752	776	872	929	982	1076	1270	1401	1899	2369	2883	3968	4532	5677	6698	7738	7753	7497	7339
Canaan Dog
Cavalier King Charles Spaniel
Chihuahua	52	59	67	92	146	131	148	140	248	428	562	582	662	743	697	819	976	1117	1297	2307	3623	4551	5160	7156	9143	10810	15215	19300	24033	27569	36069	40526	45843	48271	44600	46089	45965	42659	40966	41086	39329	37324	33686	28801	28833	26878	23969	22253	20639
Chinese Crested
Chinese Shar-Pei
Chow Chow	2965	3476	3575	3720	3782	3644	3576	3494	3876	3627	3528	2839	2532	2161	1890	1812	1597	1226	1041	1606	1897	1941	1635	1662	1516	1369	1264	1220	1021	1011	1032	1025	889	866	660	722	866	939	924	1038	1194	1176	1331	1399	1813	2352	2789	3163	4016
Collie	2303	2963	1762	1613	1493	1156	1043	1098	1230	1586	1825	1904	1816	1986	2041	2211	2295	2331	2721	6273	10247	15595	15131	18475	19590	20450	21144	20006	19548	20607	22735	21201	19833	18459	16132	16842	16062	16918	18424	21032	22748	24325	24200	24822	26979	28772	28459	28573	28068
Dachshund-XX																					6589	8395	8754	10205	12102	15181	17760	20592	24565	26026	34105	37336	40100	43488	42727	46185	44491	46993	48569	49316	53022	57133	57460	60453	61042	60954	55149	51000	47581
Dachshund-XX (long-haired)					1	18	13	29	42	94	68				3391	3259	3219	2779	2517	4870
Daschund-XX (smooth)	48	61	83	105	164	331	411	788	1233	1602	1964	2780	3213	3226
Daschund-XX (wire-haired)					1	24	29	47	53	68	69
Dachshund	48	61	83	105	166	373	453	864	1328	1764	2101	2780	3213	3226	3391	3259	3219	2779	2517	4870	6589	8395	8754	10205	12102	15181	17760	20592	24565	26026	34105	37336	40100	43488	42727	46185	44491	46993	48569	49316	53022	57133	57460	60453	61042	60954	55149	51000	47581
Dalmatian	75	81	96	72	77	93	100	117	149	190	283	374	524		572	662	654	524	532	1079	1617	2075	1762	1963	2132	1941	2211	2335	2354	2556	2709	2468	2268	2060	1785	2291	2312	2645	3108	3491	4048	4761	5104	5553	6961	7883	8623	8549	8596
Dandie Dinmont Terrier	9	5	16	13	17	10	19	20	44	55	74	54	81	59	54	28	37	38	26	40	44	39	35	43	35	40	65	86	85	83	97	93	91	121	110	122	111	132	167	207	198	221	240	268	316	273	249	263	190
Doberman Pinscher	579	530	593	573	581	654	694	812	1044	1366	1440	1541	1445	1414	1506	1637	1701	1538	1329	3154	4374	5078	4135	4046	3704	3491	3817	3848	3968	3721	3884	3723	3654	3652	3218	3619	3540	4159	4815	6151	7553	9512	11585	13842	18636	23413	27767	34169	45110
English Toy Spaniel (Blenheim and Prince Charles)	40	49	48	67	98	66	50	36	49	70	52	78	86	62	46	46	29	25	38	63	89	116	93	123	109	90	81	59	53	87	60	66	63	33	49	29	15	28	30	21	38	30	47	45	37	43	75	38	41
English Toy Spaniel (King Charles and Ruby)
English Toy Spaniel (All)	40	49	48	67	98	66	50	36	49	70	52	78	86	62	46	46	29	25	38	63	89	116	93	123	109	90	81	59	53	87	60	66	63	33	49	29	15	28	30	21	38	30	47	45	37	43	75	38	41
Finnish Spitz
Fox Terrier-XX												6328	5997	5004	4393	3954	3706	2840	2647								5263	5384	5535	5290	5775	5736	6294	6562	7036	7855	8173	8703	9713	10184	10960	10931	10792	11125	10670	9988	8559	7273	6516
Fox Terrier (Smooth)	361	364	309	313	324	334	299	326	378	464	509									439	4829	5187	4113	4147	4076	3872
Fox Terrier (Wire)	2329	2738	3194	3735	4335	5171	5719	6320	6703	6951	6961									3909	525	643	491	642	688	771
Fox Terrier	2690	3102	3503	4048	4659	5505	6018	6646	7081	7415	7470	6328	5997	5004	4393	3954	3706	2840	2647	4348	5354	5830	4604	4789	4764	4643	5263	5384	5535	5290	5775	5736	6294	6562	7036	7855	8173	8703	9713	10184	10960	10931	10792	11125	10670	9988	8559	7273	6516
American Foxhound	4	4	4	2	5	7	10	8	1	11	8	2	10	13	4	12	1	3	4	9	5	13	7	4	1	4	6	3	2	1	0	2		0	5	1	11	19	33	50	68	35	65	37	57	65	78	72	55
English Foxhound								14	1	1		12	1								0	0	15	6	0	0	8	0	0	0	0	0		0	0	0	0	0	0	0	0	3	2	0	2	30	12	18	7
French Bulldog	505	390	394	398	275	247	199	179	204	212	247	202	185		123	111	111	103	91	143	197	180	148	157	123	157	163	138	151	119	118	138	89	61	106	88	101	123	72	78	50	75	72	75	107	110	154	155	171
German Pinscher
German Shepherd	21596	19768	15150	9169	4786	2460	1333	930	792	830	872	816	884	788	941	1073	1163	1183	1249	2364	3540	4921	4998	6092	6907	8585	11331	13997	17400	21467	29126	31387	32451	33735	33701	40412	44541	52769	63163	78241	93046	107936	104127	102081	109198	111355	101399	90907	86014
Giant Schnauzer					47	29	18	15	20	29	29	25	24	24	37	23	23	18	15	34	21	33	24	30	30	43	8	47	42	20	34	38	20	46	14	20	23	35	70	59	107	169	173	206	328	367	327	449	386
Glen of Imaal Terrier
Great Dane	427	443	487	584	561	555	591	671	870	952	1340	1321	1384	1247	1249	1449	1275	1030	760	1768	2517	3116	2598	2693	2554	2616	2508	2475	2459	2189	2480	2625	2322	2390	1978	2483	2407	2839	3467	4333	5362	6777	7950	10339	13180	16349	18339	19314	20319
Great Pyrenees								13	15	19	44	58	62	111	114	137	174	141	213	194	321	284	226	209	194	235	195	175	160	170	145	137	123	156	130	218	205	242	263	337	411	582	711	877	1131	1402	1478	1489	1493
Greater Swiss Mountain Dog
Greyhound	11	7	16	12	25	9	11	32	12	1624	4226	4324	2414	2119	2629	2375	1655	1418	782	718	952	594	244	130	124	82	62	56	34	31	23	33	36	39	33	26	43	43	40	59	60	74	76	96	156	214	161	200	229
Harrier									6	1	10	2	2	2	7						0	0	0	0	0	1	2	1	0	0	0	0	12	3	6	7	6	37	34	27	29	19	18	36	19	23	13	20	42
Havanese
Ibizan Hound
Irish Terrier	735	700	608	639	629	601	726	717	843	920	984	969	904	714	700	654	540	391	428	708	798	843	674	671	604	592	623	549	564	535	569	526	418	451	404	370	401	421	449	415	482	486	423	504	529	542	406	371	344
Irish Wolfhound	35	67	58	82	98	81	46	57	68	70	63	62	63	68	54	71	22	29	17	56	61	21	56	56	52	74	86	94	68	78	65	74	87	64	75	82	122	115	138	225	231	400	527	580	769	992	1251	1309	1347
Italian Greyhound	21	2	3	8	3	3	1	3	3	7	8	1	3	5	6	3	11	12	7	12	29	19	33	34	50	72	45	91	89	139	176	182	227	302	329	430	414	506	536	674	621	736	656	666	699	685	604	673	626
Jack-Parson Russell Terrier
Japanese Chin		8	3	9	130	72	67	75	91	121	75	112	114	94	47	56	75	40	29	52	75	83	87	99	129	122	119	117	152	174	178	171	222	248	223	204	220	258	263	288	263	270	243	251	285	396	322	329	393
Keeshond					18	3	4	3	39	41	61	20	67		68	61	58	13	33	59	102	166	191	155	253	300	328	370	521	488	659	600	589	661	576	793	895	989	1366	1458	1722	1848	2010	2437	3045	3829	4010	4671	5535
Kerry Blue Terrier	67	64	61	74	119	133	106	122	183	270	334	341	445	479	538	568	596	584	499	1057	1369	1469	1265	1306	1407	1184	1158	1227	1226	1229	1216	1166	1180	1137	929	918	907	989	1099	1175	1162	1180	1110	1220	1163	1194	1042	914	833
Komondor														3				1			0	0	0	0	0	0	0	0	0	0	0	0		0	1	1	12	3	12	15	19	14	38	34	54	73	103	121	100
Kuvasz						1			10	10	8	18	18	1	19	6	6	13	6		5	0	0	10	5	0	15	6	7	10	12	10	3	7	0	9	7	5	19	11	23	23	24	71	102	94	127	120	134
Lakeland Terrier									4	4	14	53	41	47	26	27	26	7	12	26	64	26	13	19	24	29	38	33	79	89	88	120	123	123	107	87	98	105	117	132	170	191	230	159	185	214	171	135	190
Lhasa Apso											14	18	3	25	42	15	21	17	3	26	27	42	25	22	44	29	79	56	68	71	119	146	193	212	245	316	320	437	598	859	1110	1657	2400	3544	6014	9671	12236	15071	17692
Lowchen
Maltese	23	3	4	3	17	4	13	26	22	13	20	5		1	9	7	15	15	18	29	71	70	67	88	73	108	133	188	193	205	298	302	438	567	490	771	962	1163	1531	1868	2214	2560	2948	3073	4197	4819	5101	5416	5766
Manchester Terrier-XX	35	33	12	9	19	7	9	10	6	13	11	38	14	27	36	10	24	18	16	46	61	56	51	36	50	28	71	74	41	43	69	40	55	2788	2149	2004	1597	1449	1279	1351	1220	1139	1059	920	976	888	673	600	630
Manchester Terrier (Toy)	138	136	122	119	151	167	165	213	240	337	374	382	384	307	396	432	455	443	486	834
Manchester Terrier	173	169	134	128	170	174	174	223	246	350	385	420	398	334	432	442	479	461	502	880	61	56	51	36	50	28	71	74	41	43	69	40	0	2788	2149	2004	1597	1449	1279	1351	1220	1139	1059	920	976	888	673	600	630
Mastiff	1	1	4	1	11	5	8	8	7	25	18	28	26	25	42	32	7	10	16	13	22	30	15	35	24	25	43	28	37	45	56	30	60	61	48	75	63	63	79	110	124	145	182	230	285	325	394	516	641
Miniature Bull Terrier
Miniature Pinscher				1	26	17	20	33	79	122	102	156	190	213	259	289	344	315	293	608	858	1105	956	1223	1434	1500	1926	2172	2386	2358	2733	2638	2521	2380	2068	1953	1896	1763	1571	1579	1442	1458	1254	1209	1297	1294	1159	1079	1085
Miniature Schnauzer	13	49	40	69	84	86	68	63	142	276	234	200	215	173	260	232	201	182	150	362	475	480	497	639	762	941	1316	1584	2087	2422	3264	3622	4302	5544	5758	7212	8681	10890	13593	17172	21020	26001	30868	36233	41647	45305	43280	41745	41392
Neapolitan Mastiff
Newfoundland	200	163	156	175	117	134	96	123	179	193	245	244	179	176	178	160	141	114	99	175	285	290	238	226	175	161	156	161	177	175	251	226	198	219	177	209	251	361	490	571	796	850	980	1222	1557	1763	1945	2010	2157
Norfolk Terrier
Norwegian Elkhound	24	27	28	26	37	41	68	101	89	150	160	160	214	201	173	178	159	103	143	280	283	410	377	372	425	481	539	680	757	691	985	1113	1143	1177	1101	1256	1477	1697	2039	2451	2908	3545	3850	4952	6080	7517	8398	8826	9034
Norwich Terrier											5	11	50	37	41	35	31	38	18	19	31	58	61	87	129	124	142	118	171	177	186	164	208	162	158	163	159	193	191	237	217	236	266	274	269	365	251	290	304
Old English Sheepdog	58	45	38	62	52	57	54	39	66	106	142	124	113	131	107	96	93	52	70	110	158	183	95	98	82	109	120	104	67	70	103	83	106	112	149	205	252	370	473	809	1267	1712	2522	4226	6785	10511	13321	14751	16050
Otterhound	2	5	2	3	4	3	2	3			2	1	1	5	2		13	6		9	1	2	3	3	9	3	4	3	3	0	2	13	24	29	8	28	28	45	48	50	59	49	38	39	27	31	41	55	32
Papillon	2	8	20	3	16	9	5	25	24	23	19	33	25	29	23	23	29	14	13	16	7	26	27	24	24	72	55	89	108	107	118	118	145	127	145	138	166	158	175	198	187	203	211	228	308	369	397	410	460
Pekingese	2424	2625	2379	2784	3352	3247	3293	3255	3738	4058	4150	3735	3465	3144	3025	3062	3063	2611	2726	4493	6057	6801	6467	7251	8352	8227	9714	10689	11848	12934	15540	16541	17333	18661	19209	21076	22070	22538	23989	25599	26712	27242	26278	24856	27190	27717	26062	24926	23631
Petit Basset Griffon Vendeen
Pharaoh Hound
Plott
Pointer	70	67	83	139	233	178	156	199	194	294	361	356	384	320	436	384	318	258	248	343	520	486	501	396	400	383	493	345	380	371	364	309	327	337	293	390	282	349	323	373	413	419	347	412	396	465	566	544	405
German Shorthaired Pointer					6	3	4	16	17	38	65	97	73	162	193	260	275	259	256	605	1172	1127	1153	1178	1413	1958	2266	2650	3220	3455	3916	3917	3996	4068	3840	3910	4235	5241	5908	6715	7854	8616	9378	11152	12724	14468	14733	14814	15284
German Wirehaired Pointer																																	0	251	123	72	102	134	180	203	219	262	268	384	420	542	700	888	958
Polish Lowland Sheepdog
Pomeranian	1148	1173	1215	1235	1498	1284	1324	1312	1502	1936	2097	2115	1940	1832	1892	1926	2170	1893	2032	3547	4652	5092	4789	5498	6205	5992	7067	8150	9007	9421	11349	11644	12271	13086	11893	12840	13187	13659	13960	14692	15247	15425	15047	14232	16158	17079	16723	16708	16433
Poodle-XX																					1186	1466	1644	2165	3195	3767	6127	8167	11852	16691	25041	33253	43127	58661	73291	99256	123865	147055	178401	207393	235536	255862	263700	274145	265879	256491	218899	193400	171550
Poodle (miniature)	9	3	14	23	34	39	39	127	134	277	285	344	434		593	717	611	369	465	855
Poodle (standard)
Poodle (toy)	10	15	14	16	16	15	5	3	4	10	32	24	28	23	30	33	37
Poodle	19	18	28	39	50	54	44	130	138	287	317	368	462	23	623	750	648	369	465	855	1186	1466	1644	2165	3195	3767	6127	8167	11852	16691	25041	33253	43127	58661	73291	99256	123865	147055	178401	207393	235536	255862	263700	274145	265879	256491	218899	193400	171550
Portuguese Water Dog
Pug	61	25	24	36	41	69	46	87	109	123	118	108	84	89	106	128	153	126	155	287	373	555	535	678	958	971	1418	1939	2359	2837	3877	4303	4698	5234	5080	5838	5935	6696	7284	8009	8548	9031	9181	9210	10022	9917	9257	8420	7607
Puli											12	5	9	12	12	14	12	12	21	44	46	42	61	32	43	60	59	88	136	113	154	109	115	162	152	142	175	200	294	360	421	537	599	700	811	870	869	753	758
Chesapeake Bay Retriever	33	51	31	54	82	51	36	70	103	178	167	200	267	298	327	323	350	221	172	427	781	787	685	628	543	645	652	751	791	746	803	823	757	870	703	626	610	608	721	873	972	1126	1356	1410	1611	1928	1964	2214	2214
Curly-Coated Retriever	31	23	15	24	37	60	82	1		4	7	12	9	10	1	2	5	4	1	2	2	2	2	2	2	1	7	7	6	6	6	6	0	0	0	0	2	2	2	3	6	14	19	19	59	19	31	40	36
Flat-Coated Retriever								3	3	2	3	6	7	8	7	2	5				0	1	7	1	0	0	1	1	2	0	4	19	1	9	17	10	9	24	27	32	47	65	46	26	69	63	66	90	90
Golden Retriever								28	32	35	68	65	120	147	171	183	185	153	248	511	951	1187	1218	1321	1411	1674	1827	2036	2109	2142	2604	2527	2761	2754	2445	2867	2800	3467	3993	4703	5644	6879	7607	9535	11437	13589	15476	17635	20933
Labrador Retriever								84	121	126	174	277	283	392	473	523	460	362	515	956	1822	2035	2190	2154	2442	2915	3320	4152	4529	4777	5510	5753	6111	6520	6549	7576	7685	9125	10340	12370	13686	16710	18492	21611	25667	30170	32251	33575	36689
Nova Scotia Duck Tolling Retriever
Rhodesian Ridgeback																													0	142	213	213	254	212	167	199	225	174	252	206	302	347	388	491	590	630	698	740	817
Rottweiler						8	9	5	4	18	2	6	8	3	11	5	1	7	6	21	11	25	33	34	67	56	76	74	80	83	50	82	58	96	77	122	131	137	178	266	252	338	417	439	428	508	563	840	883
Saint Bernard	201	231	264	276	263	257	307	274	332	425	518	524	518	493	507	519	527	459	409	704	976	1249	1032	1102	948	966	885	796	943	857	990	997	1246	1434	1473	1867	2459	3119	4098	5808	8008	10732	13490	19508	27297	35320	35559	35397	31361
Saluki				1	33	22	14	18	14	22	34	30	6	30	26	44	12	7	20	26	11	18	23	14	19	28	43	28	34	53	73	15	44	42	34	51	36	60	66	155	136	186	237	290	420	381	495	607	729
Samoyed	105	115	85	119	146	123	120	102	113	125	189	158	130	149	146	167	159	140	137	199	360	449	468	608	660	720	848	1044	992	1006	1253	1313	1260	1299	1242	1249	1438	1795	2106	2444	2985	3671	4050	4622	6129	7694	8866	9912	10203
Schipperke	43	47	70	64	97	80	102	118	139	199	204	238	206		234	315	314	274	319	604	655	811	626	732	815	760	828	824	910	898	996	935	1051	920	880	880	847	937	1028	1097	1123	1325	1149	1199	1345	1408	1411	1366	1332
Scottish Deerhound	3	4	9	8	7	6	1	3	7	4	9	5	15	17	7	5	17	8	8	22	18	18	8	22	45	0	26	16	11	10	7	8	13	8	10	11	8	19	34	19	33	91	55	70	87	106	108	97	157
Scottish Terrier	804	895	1058	1370	1996	2803	3567	4540	5879	7104	8359	7707	6866	5218	4408	3760	3278	2482	2104	3461	4385	4545	3568	3602	3284	3017	3034	2939	3033	2864	3255	3128	3083	3173	3031	3346	3671	3847	4677	5457	6571	7519	8308	9710	10248	10765	10011	9502	8819
Sealyham Terrier	312	334	361	350	362	369	347	475	507	692	707	731	614	565	495	461	391	254	249	417	428	498	375	429	317	334	347	285	251	260	271	253	246	233	158	215	181	218	203	242	244	264	261	284	322	247	169	233	130
English Setter	343	339	377	382	517	517	510	677	649	884	1111	1006	1047	917	934	1022	737	582	551	927	1216	1160	1005	841	780	823	682	845	916	708	826	731	662	784	646	658	694	637	839	960	1043	979	1024	1137	1275	1502	1518	1603	1561
Gordon Setter	95	61	46	57	57	50	50	49	47	62	97	102	94	139	186	172	212	133	124	250	375	353	271	354	267	299	278	381	249	324	321	323	271	341	292	244	274	384	317	416	489	472	612	726	795	937	1028	1071	1072
Irish Setter	443	549	581	580	701	713	798	932	1004	1179	1458	1571	1639	1505	1550	1708	1611	1212	1107	1920	3235	3382	3604	3295	3076	3131	3010	2952	2791	2433	2630	2479	2442	2403	2130	2526	2703	3412	4015	5960	7545	10021	12667	16631	23357	33516	43707	54211	61549
Shetland Sheepdog	3	6	7	11	28	35	34	56	63	120	165	222	215	345	379	397	456	375	463	871	1153	1611	1476	1831	1918	2093	2597	2779	2935	3429	3850	4146	4260	4608	4371	4952	5639	6360	7533	9194	10185	11730	12537	14167	16423	18478	19673	21845	22944
Shiba Inu
Shih Tzu																																												2811	3396	4334	5704	7473	9690
Siberian Husky					24	48	9	5	5	20	22	5	15	35	48	47	13	17	17	8	21	72	105	84	124	80	142	169	287	254	425	398	517	513	526	668	755	1011	1406	1786	2350	3099	3833	5117	7891	10471	13676	16127	18473
Silky Terrier																																	0	670	184	239	140	132	667	875	1213	1521	1932	2159	2894	3132	3345	3307	3038
Skye Terrier		6	3	5	2	4	7	5	15	46	14	17	62	35	97	66	54	33	24	58	70	124	111	122	121	113	155	109	117	123	93	114	83	90	87	107	140	132	185	290	278	305	380	396	405	419	307	270	284
Soft Coated Wheaten Terrier																																																652	486
American Water Spaniel															96	108	103	79	51	117	205	211	171	146	98	115	149	116	155	161	167	153	146	145	128	129	135	156	198	164	246	241	236	289	324	387	316	307	291
Clumber Spaniel	8		1	15	2	4	4	12	24	40	40	75	38	28	10	13	12	7	3	6	4	4	7	1	0	14	0	6	11	6	3	6	4	5	4	2	1	4	7	10	13	9	10	21	42	13	37	31	45
Spaniel (Cocker)																					75242	78507	78495	71360	61259	52644	46823	43561	37185	32941	32003	27012	23321	19953	17044	15864	14509	14791	15632	16308	17433	18525	18443	20123	21811	24846	27355	31158	35492
Spaniel (Cocker), American type, any solid color other than black, including black and tan	1512	1656	1824	2092	2654	2940	3473	4396	6229	9035	12714	15110	16844	18568
Spaniel (Cocker), American Type, parti-color															20968	25009	28453	27428	27508	54333
Spaniel (Cocker), American Type, solid black color
Spaniel (English Cocker)																						510	629	641	588	534	537	486	483	472	514	403	393	436	255	349	337	347	442	404	531	429	472	513	558	653	657	768	800
Spaniel (All Cockers)	1512	1656	1824	2092	2654	2940	3473	4396	6229	9035	12714	15110	16844	18568	20968	25009	28453	27428	27508	54333	75242	79017	79124	72001	61847	53178	47360	44047	37668	33413	32517	27415	23714	20389	17299	16213	14846	15138	16074	16712	17964	18954	18915	20636	22369	25499	28012	31926	36292
English Springer Spaniel	1034	1186	1243	1254	1317	1351	1322	1731	2332	2861	3270	3222	2974	2889	3009	3044	2840	2076	2033	3803	5723	5720	5466	4898	4838	4870	4574	5047	5049	4923	5378	4811	4518	4305	4027	4117	4101	4730	5181	5863	6129	6836	7116	8188	8945	10076	11364	12421	14389
Field Spaniel				1											2	4					0	0	0	0	0	0	0	0	0	0	0	0	0	0	0	0	0	0	0	0	0	3	0	9	2	12	3	12	24
Irish Water Spaniel	29	27	28	12	20	38	17	10	24	18	31	58	57	43	43	46	46	31	44	59	102	99	121	102	83	108	103	136	88	89	103	84	128	67	100	76	72	37	75	71	47	82	68	52	80	60	102	101	108
Sussex Spaniel			2					1	1	1	5	11	17	3	5	4	18	17	0	0	6	1	1	1	2	4	0	0	0	1	0	6	0	0	0	1	0	0	0	0	0	1	0	1	4	5	11	14	6
Welsh Springer Spaniel																					0	0	0	11	9	12	24	28	20	6	22	6	28	12	8	31	16	13	35	28	30	40	48	46	16	24	30	52	60
Spinone Italiano
Staffordshire Bull Terrier											66	52	88	108	106	179	207	164	105	160																													371
Standard Schnauzer	231	261	246	202	224	188	173	216	227	233	260	225	219	181	195	168	143	150	86	248	300	276	270	337	295	232	280	245	273	277	232	228	176	251	211	311	308	417	465	495	663	876	936	1105	1116	1174	1011	851	919
Tibetan Spaniel
Tibetan Terrier																																																399	321
Fox Terrier (Toy)
Vizsla																																			325	661	575	589	799	967	1255	1388	1578	1720	1973	2242	2206	2233	2197
Weimaraner																		32	18	19	25	82	246	419	1082	1780	3005	4773	6608	7314	9701	10011	9349	8506	6860	6248	5659	5237	5398	5412	5350	5767	5741	6290	6898	7615	7246	7208	6961
Cardigan Welsh Corgi									1	4	9	8	10	11	15	4	10	11	7	7	15	26	11	39	53	34	81	83	84	120	70	65	57	56	77	67	121	98	194	146	127	188	193	324	294	360	372	386	325
Pembroke Welsh Corgi									8	16	33	65	135	114	132	108	83	65	64	113	134	200	171	222	260	271	368	348	389	415	486	569	560	586	523	694	678	1056	1416	1567	1787	1960	1949	2161	2446	2354	2256	2290	2374
Welsh Terrier	34	36	51	63	93	96	108	163	191	269	463	448	478	381	501	507	427	320	269	518	659	747	651	689	777	697	835	909	886	865	987	919	980	917	899	921	929	989	1214	1183	1498	1301	1273	1382	1368	1491	1312	1167	1126
West Highland White Terrier	54	43	60	49	80	69	86	74	92	184	183	148	148	175	179	120	142	103	105	134	165	232	227	240	270	324	354	366	423	458	529	599	605	667	625	699	930	1136	1409	1957	2560	3318	4057	4848	5801	6754	6577	6433	6493
Whippet	28	32	54	36	54	37	24	22	36	56	29	76	56	70	77	88	90	45	57	55	83	97	90	78	89	122	127	140	143	146	170	160	232	226	184	262	287	399	429	532	618	655	806	797	928	923	990	1036	1043
Wirehaired Pointing Griffon	24	4	9	6	6	8		4	4	12	8	11	7	6	8	12	14	5	5	18	12	37	17	3	28	16	27	15	33	31	12	7	36	7	11	17	32	28	46	71	59	127	102	69	112	131	188	207	168
Yorkshire Terrier	26	44	31	34	67	40	30	67	67	65	91	63	68	68	83	91	100	41	49	92	130	113	126	173	138	209	196	230	294	392	504	515	799	1084	1181	1514	1991	2592	3413	4677	5824	7580	9080	10521	13484	15975	16879	18073	18223
Eskimo	10	4	1	1	8	12	7	7	3	5		3	2	2	1		15
Mexican Hairless															1				2
Total	63978	63653	58420	54679	55990	55911	57412	63784	75273	91318	107510	109603	109819	105691	113228	121460	125634	112102	111077	213061	294284	329184	320555	329358	331708	339272	368321	394324	423180	438352	525060	537280	556826	592221	585426	664842	709528	787296	894366	1007777	1123140	1229849	1261273	1340424	1417198	1483063	1413310	1384087	1364859
[truncated: 32 more columns]

## Sheet: Movie List
Num	Unique Movie ID	Match Key	Movie	Year	Decade	Release Type	Production Type	Genre	Audience	Boy & his dog	Availability	Included in Study
1	M1	The Wizard of Oz1939	The Wizard of Oz	1939	1930	Original	Live action	Family, Fantasy, Adventure, Musical	Family	N	Library	Y
2	M2	One Hundred and One Dalmatians1961	One Hundred and One Dalmatians	1961	1960	Original	Animation	Animation, Adventure, Comedy, Family	Family	N	Disney +	Y
3	M3	Lady and the Tramp1955	Lady and the Tramp	1955	1950	Original	Animation	Animation, Adventure, Comedy, Drama, Family, Romance	Family	N	Disney +	Y
4	M4	Snow Dogs2002	Snow Dogs	2002	2000	Original	Live action	Adventure, Comedy, Family, Sport	Family	N	Disney +	Y
5	M5	101 Dalmatians1996	101 Dalmatians	1996	1990	Remake	Live action	Adventure, Comedy, Crime, Family	Family	N	Disney +	Y
6	M6	Trailing the Killer1932	Trailing the Killer	1932	1930	Original	Live action	Adventure, Western	Adult	N	Youtube	Y
7	M7	The Fox and the Hound1981	The Fox and the Hound	1981	1980	Original	Animation	Animation, Adventure, Drama, Family	Family	N	Disney +	Y
8	M8	Son of the Navy1940	Son of the Navy	1940	1940	Original	Live action	Drama, Comedy	Adult	Y	Youtube	Y
9	M9	Beethoven1992	Beethoven	1992	1990	Original	Live action	Comedy, Drama, Family	Family	N	Now TV	Y
10	M10	Rusty Leads the Way1948	Rusty Leads the Way	1948	1940	Sequel	Live action	Drama	Adult	Y	Youtube	Y
11	M11	Cats & Dogs2001	Cats & Dogs	2001	2000	Original	Live action	Action, Comedy, Family, Fantasy	Family	N	Amazon Prime	Y
12	M12	The Painted Hills1951	The Painted Hills	1951	1950	Sequel	Live action	Family, Western	Family	Y	Amazon Prime	Y
13	M13	Oliver & Company1988	Oliver & Company	1988	1980	Original	Animation	Animation, Adventure, Comedy, Family, Musical	Family	N	Disney +	Y
14	M14	War Dogs1942	War Dogs	1942	1940	Original	Live action	Action, Drama, Adventure	Adult	Y	Youtube	Y
15	M15	Homeward Bound: The Incredible Journey1993	Homeward Bound: The Incredible Journey	1993	1990	Remake	Live action	Adventure, Comedy, Drama, Family	Family	N	Disney +	Y
16	M16	The Lightning Warrior1931	The Lightning Warrior	1931	1930	Original	Live action	Adventure, Western	Adult	Y	Youtube	Y
17	M17	Cujo1983	Cujo	1983	1980	Original	Live action	Horror, Thriller	Adult	N	Amazon Prime	Y
18	M18	102 Dalmatians2000	102 Dalmatians	2000	2000	Sequel	Live action	Adventure, Comedy, Family	Family	N	Disney +	Y
19	M19	Air Bud1997	Air Bud	1997	1990	Original	Live action	Comedy, Drama, Family, Sport	Family	Y	Amazon Prime	Y
20	M20	My Dog Rusty1948	My Dog Rusty	1948	1940	Sequel	Live action	Drama, Family	Family	Y	Youtube	Y
21	M21	Homeward Bound II: Lost in San Francisco1996	Homeward Bound II: Lost in San Francisco	1996	1990	Sequel	Live action	Adventure, Comedy, Family, Romance	Family	N	Disney +	Y
22	M22	The Return of Rin Tin Tin1947	The Return of Rin Tin Tin	1947	1940	Sequel	Live action	Drama, Family	Family	Y	Youtube	Y
23	M23	Iron Will1994	Iron Will	1994	1990	Original	Live action	Adventure, Family	Family	N	Disney +	Y
24	M24	The Shaggy Dog1959	The Shaggy Dog	1959	1950	Original	Live action	Comedy, Family, Fantasy	Family	N	Disney +	Y
25	M25	The Biscuit Eater1972	The Biscuit Eater	1972	1970	Original	Live action	Drama, Family	Family	Y	Disney +	Y
26	M26	The Doberman Gang1972	The Doberman Gang	1972	1970	Original	Live action	Crime, Action	Adult	N	Youtube	Y
27	M27	The Incredible Journey1963	The Incredible Journey	1963	1960	Original	Live action	Adventure, Drama, Family	Family	N	Disney +	Y
28	M28	The Ugly Dachshund1966	The Ugly Dachshund	1966	1960	Original	Live action	Comedy, Family	Family	N	Disney +	Y
29	M29	Fangs of the Wild1939	Fangs of the Wild	1939	1930	Original	Live action	Adventure, Family, Thriller, Western	Family	N	Amazon Prime	Y
30	M30	It's a Dog's Life1955	It's a Dog's Life	1955	1950	Original	Live action	Drama, Comedy	Adult	N	Youtube	Y
31	M31	Greyfriars Bobby: The True Story of a Dog1961	Greyfriars Bobby: The True Story of a Dog	1961	1960	Original	Live action	Drama, Family	Family	N	Disney +	Y
32	M32	After the Thin Man1936	After the Thin Man	1936	1930	Sequel	Live action	Comedy, Thriller, Screwball, Detective	Adult	N	Rent from Amazon Prime	Y
33	M33	Big Red1962	Big Red	1962	1960	Original	Live action	Adventure, Drama, Family	Family	Y	Rent from Amazon Prime	Y
34	M34	The Shaggy D.A.1976	The Shaggy D.A.	1976	1970	Sequel	Live action	Comedy, Family, Fantasy	Family	N	Disney +	Y
35	M35	Best in Show2000	Best in Show	2000	2000	Original	Live action	Comedy	Adult	N	Rent from Amazon Prime	Y
36	M36	K-91989	K-9	1989	1980	Original	Live action	Action, Comedy, Crime	Adult	N	Rent from Amazon Prime	Y
37	M37	The Plague Dogs1982	The Plague Dogs	1982	1980	Original	Animation	Adventure, Drama, Fantasy	Adult	N	Rent from Amazon Prime	Y
38	M38	Won Ton Ton: The Dog Who Saved Hollywood1976	Won Ton Ton: The Dog Who Saved Hollywood	1976	1970	Original	Live action	Comedy	Adult	N	Rent from Amazon Prime	Y
39	M39	Lassie Come Home1943	Lassie Come Home	1943	1940	Original	Live action	Adventure, Family	Family	Y	Rent from Amazon Prime	Y
40	M40	Scooby-Doo2002	Scooby-Doo	2002	2000	Remake	Live action	Adventure, Comedy, Family, Fantasy, Mystery	Family	N	Now TV	Y
41	M41	One Hundred and One Dalmatians1969	One Hundred and One Dalmatians	1969	1960	Rerelease	Animation	Animation, Adventure, Comedy, Family	Family	N	Disney +	Y
42	M42	One Hundred and One Dalmatians1979	One Hundred and One Dalmatians	1979	1970	Rerelease	Animation	Animation, Adventure, Comedy, Family	Family	N	Disney +	Y
43	M43	One Hundred and One Dalmatians1985	One Hundred and One Dalmatians	1985	1980	Rerelease	Animation	Animation, Adventure, Comedy, Family	Family	N	Disney +	Y
44	M44	One Hundred and One Dalmatians1991	One Hundred and One Dalmatians	1991	1990	Rerelease	Animation	Animation, Adventure, Comedy, Family	Family	N	Disney +	Y
45	M45	Lady and the Tramp1962	Lady and the Tramp	1962	1960	Rerelease	Animation	Animation, Adventure, Comedy, Drama, Family, Romance	Family	N	Disney +	Y
46	M46	Lady and the Tramp1972	Lady and the Tramp	1972	1970	Rerelease	Animation	Animation, Adventure, Comedy, Drama, Family, Romance	Family	N	Disney +	Y
47	M47	Lady and the Tramp1980	Lady and the Tramp	1980	1980	Rerelease	Animation	Animation, Adventure, Comedy, Drama, Family, Romance	Family	N	Disney +	Y
48	M48	Lady and the Tramp1986	Lady and the Tramp	1986	1980	Rerelease	Animation	Animation, Adventure, Comedy, Drama, Family, Romance	Family	N	Disney +	Y
49	M49	The Thin Man1934	The Thin Man	1934	1930	Original	Live action			N	Youtube	N
50	M50	Last of the Dogmen1995	Last of the Dogmen	1995	1990	Original	Live action			N	Youtube	N
51	M51	The Tender Years1948	The Tender Years	1948	1940	Original	Live action			N	Youtube	N
52	M52	Top Dog1995	Top Dog	1995	1990	Original	Live action			N	Amazon Prime	N
53	M53	My Dog Shep1946	My Dog Shep	1946	1940	Original	Live action			N	Youtube	N
54	M54	Lassie's Great Adventure1963	Lassie's Great Adventure	1963	1960	Sequel	Live action			N	Youtube	N
55	M55	Call of the Wild1935	Call of the Wild	1935	1930	Original	Live action			N	Youtube	N
56	M56	The Lone Defender1930	The Lone Defender	1930	1930	Original	Live action			N	Youtube	N
57	M57	Courage of Lassie1946	Courage of Lassie	1946	1940	Sequel	Live action			N	Rent from Amazon Prime	N
58	M58	Rusty: A Dog's Tale1998	Rusty: A Dog's Tale	1998	1990	Sequel	Live action			N	Youtube	N
59	M59	Rusty's Birthday1949	Rusty's Birthday	1949	1940	Sequel	Live action			N	Youtube	N
60	M60	The Adventures of Rex and Rinty1935	The Adventures of Rex and Rinty	1935	1930	Original	Live action			N	Youtube	N
61	M61	Jock: A True Tale of Friendship1994	Jock: A True Tale of Friendship	1994	1990	Original	Live action			N	Youtube	N
62	M62	Air Bud: Golden Receiver1998	Air Bud: Golden Receiver	1998	1990	Sequel	Live action			N	Amazon Prime	N
63	M63	Fluke1995	Fluke	1995	1990	Original	Live action			N	Rent from Amazon Prime	N
64	M64	Balto1995	Balto	1995	1990	Original	Animation			N	Rent from Amazon Prime	N
65	M65	The Sun Comes Up1949	The Sun Comes Up	1949	1940	Original	Live action			N	Youtube	N
66	M66	As Good as It Gets1997	As Good as It Gets	1997	1990	Original	Live action			N	Rent from Amazon Prime	N
67	M67	Babe1995	Babe	1995	1990	Original	Live action			N	Now TV	N
68	M68	Look Who's Talking Now1993	Look Who's Talking Now	1993	1990	Original	Live action			N	Now TV	N
69	M69	Beethoven's 2nd1993	Beethoven's 2nd	1993	1990	Sequel	Live action			N	Rent from Amazon Prime	N
70	M70	The Truth About Cats & Dogs1996	The Truth About Cats & Dogs	1996	1990	Original	Live action			N	Rent from Amazon Prime	N
71	M71	My Dog Skip2000	My Dog Skip	2000	2000	Original	Live action			N	Rent from Amazon Prime	N
72	M72	See Spot Run2001	See Spot Run	2001	2000	Original	Live action			N	Rent from Amazon Prime	N
73	M73	Bad Moon1996	Bad Moon	1996	1990	Original	Live action			N	Rent from Amazon Prime	N
74	M74	Good Boy!2003	Good Boy!	2003	2000	Original	Live action			N	Rent from Amazon Prime	N
75	M75	Far from Home: The Adventures of Yellow Dog1995	Far from Home: The Adventures of Yellow Dog	1995	1990	Original	Live action			N	Rent from Amazon Prime	N
76	M76	Paws1997	Paws	1997	1990	Original	Live action			N	Rent from Amazon Prime	N
77	M77	Behave Yourself!1951	Behave Yourself!	1951	1950	Original	Live action			N	Rent from Amazon Prime	N

## Sheet: Character List
Num	Unique Movie ID	Match Key	Movie	Year	Unique Character ID	Character	Breed	Sex	Availability	Included in Study
1	M1	The Wizard of Oz1939	The Wizard of Oz	1939	C1	Toto	Cairn Terrier	Male	Library	Y
2	M2	One Hundred and One Dalmatians1961	One Hundred and One Dalmatians	1961	C2	Pongo	Dalmatian	Male	Disney +	Y
3	M2	One Hundred and One Dalmatians1961	One Hundred and One Dalmatians	1961	C3	Perdita	Dalmatian	Female	Disney +	Y
4	M2	One Hundred and One Dalmatians1961	One Hundred and One Dalmatians	1961	C4	Colonel	Old English Sheepdog	Male	Disney +	Y
5	M3	Lady and the Tramp1955	Lady and the Tramp	1955	C5	Lady	Spaniel (All Cockers)	Female	Disney +	Y
6	M3	Lady and the Tramp1955	Lady and the Tramp	1955	C6	Jock	Scottish Terrier	Male	Disney +	Y
7	M3	Lady and the Tramp1955	Lady and the Tramp	1955	C7	Trusty	Bloodhound	Male	Disney +	Y
8	M4	Snow Dogs2002	Snow Dogs	2002	C8	Nana	Border Collie	Female	Disney +	Y
9	M4	Snow Dogs2002	Snow Dogs	2002	C9	Demon	Siberian Husky	Male	Disney +	Y
10	M5	101 Dalmatians1996	101 Dalmatians	1996	C10	Pongo	Dalmatian	Male	Disney +	Y
11	M5	101 Dalmatians1996	101 Dalmatians	1996	C11	Perdita	Dalmatian	Female	Disney +	Y
12	M5	101 Dalmatians1996	101 Dalmatians	1996	C12	Kipper	Airedale Terrier	Male	Disney +	Y
13	M6	Trailing the Killer1932	Trailing the Killer	1932	C13	Lobo	German Shepherd	Male	Youtube	Y
14	M7	The Fox and the Hound1981	The Fox and the Hound	1981	C14	Copper	Basset Hound	Male	Disney +	Y
15	M7	The Fox and the Hound1981	The Fox and the Hound	1981	C15	Chief	Irish Wolfhound	Male	Disney +	Y
16	M8	Son of the Navy1940	Son of the Navy	1940	C16	Pal	Cairn Terrier	Male	Youtube	Y
17	M9	Beethoven1992	Beethoven	1992	C17	Beethoven	Saint Bernard	Male	Now TV	Y
18	M10	Rusty Leads the Way1948	Rusty Leads the Way	1948	C18	Rusty	German Shepherd	Male	Youtube	Y
19	M10	Rusty Leads the Way1948	Rusty Leads the Way	1948	C19	Tubby	Boxer	Male	Youtube	Y
20	M11	Cats & Dogs2001	Cats & Dogs	2001	C20	Lou	Beagle	Male	Amazon Prime	Y
21	M11	Cats & Dogs2001	Cats & Dogs	2001	C21	Butch	Anatolian Shepherd	Male	Amazon Prime	Y
22	M12	The Painted Hills1951	The Painted Hills	1951	C22	Shep	Collie	Female	Amazon Prime	Y
23	M13	Oliver & Company1988	Oliver & Company	1988	C23	Tito	Chihuahua	Male	Disney +	Y
24	M13	Oliver & Company1988	Oliver & Company	1988	C24	Einstein	Great Dane	Male	Disney +	Y
25	M13	Oliver & Company1988	Oliver & Company	1988	C25	Rita	Saluki	Female	Disney +	Y
26	M13	Oliver & Company1988	Oliver & Company	1988	C26	Francis	Bulldog	Male	Disney +	Y
27	M13	Oliver & Company1988	Oliver & Company	1988	C27	Georgette	Poodle	Female	Disney +	Y
28	M14	War Dogs1942	War Dogs	1942	C28	Pal	German Shepherd	Male	Youtube	Y
29	M15	Homeward Bound: The Incredible Journey1993	Homeward Bound: The Incredible Journey	1993	C29	Chance	Bulldog	Male	Disney +	Y
30	M15	Homeward Bound: The Incredible Journey1993	Homeward Bound: The Incredible Journey	1993	C30	Shadow	Golden Retriever	Male	Disney +	Y
31	M16	The Lightning Warrior1931	The Lightning Warrior	1931	C31	Rin Tin Tin	German Shepherd	Male	Youtube	Y
32	M17	Cujo1983	Cujo	1983	C32	Cujo	Saint Bernard	Male	Amazon Prime	Y
33	M18	102 Dalmatians2000	102 Dalmatians	2000	C33	Dipstick	Dalmatian	Male	Disney +	Y
34	M18	102 Dalmatians2000	102 Dalmatians	2000	C34	Oddball	Dalmatian	Female	Disney +	Y
35	M19	Air Bud1997	Air Bud	1997	C35	Buddy	Golden Retriever	Male	Amazon Prime	Y
36	M20	My Dog Rusty1948	My Dog Rusty	1948	C36	Rusty	German Shepherd	Male	Youtube	Y
37	M21	Homeward Bound II: Lost in San Francisco1996	Homeward Bound II: Lost in San Francisco	1996	C37	Shadow	Golden Retriever	Male	Disney +	Y
38	M21	Homeward Bound II: Lost in San Francisco1996	Homeward Bound II: Lost in San Francisco	1996	C38	Chance	Bulldog	Male	Disney +	Y
39	M21	Homeward Bound II: Lost in San Francisco1996	Homeward Bound II: Lost in San Francisco	1996	C39	Delilah	Kuvasz	Female	Disney +	Y
40	M22	The Return of Rin Tin Tin1947	The Return of Rin Tin Tin	1947	C40	Rin Tin Tin	German Shepherd	Male	Youtube	Y
41	M23	Iron Will1994	Iron Will	1994	C41	Gus	Siberian Husky	Male	Disney +	Y
42	M24	The Shaggy Dog1959	The Shaggy Dog	1959	C42	Chiffonn	Old English Sheepdog	Male	Disney +	Y
43	M25	The Biscuit Eater1972	The Biscuit Eater	1972	C43	Moreover	German Wirehaired Pointer	Male	Disney +	Y
44	M26	The Doberman Gang1972	The Doberman Gang	1972	C44	Dillinger	Doberman Pinscher	Male	Youtube	Y
45	M26	The Doberman Gang1972	The Doberman Gang	1972	C45	Bonnie	Doberman Pinscher	Female	Youtube	Y
46	M26	The Doberman Gang1972	The Doberman Gang	1972	C46	Clyde	Doberman Pinscher	Male	Youtube	Y
47	M26	The Doberman Gang1972	The Doberman Gang	1972	C47	Pretty Boy Floyd	Doberman Pinscher	Male	Youtube	Y
48	M26	The Doberman Gang1972	The Doberman Gang	1972	C48	Baby Face Nelson	Doberman Pinscher	Male	Youtube	Y
49	M26	The Doberman Gang1972	The Doberman Gang	1972	C49	Ma Barker	Doberman Pinscher	Male	Youtube	Y
50	M26	The Doberman Gang1972	The Doberman Gang	1972	C50	J Edgar Hoover	Bulldog	Male	Youtube	Y
51	M27	The Incredible Journey1963	The Incredible Journey	1963	C51	Bodger	Bull Terrier	Male	Disney +	Y
52	M27	The Incredible Journey1963	The Incredible Journey	1963	C52	Luath	Labrador Retriever	Male	Disney +	Y
53	M28	The Ugly Dachshund1966	The Ugly Dachshund	1966	C53	Brutus	Great Dane	Female	Disney +	Y
54	M28	The Ugly Dachshund1966	The Ugly Dachshund	1966	C54	Chloe	Dachshund	Female	Disney +	Y
55	M29	Fangs of the Wild1939	Fangs of the Wild	1939	C55	Rin Tin Tin	German Shepherd	Male	Amazon Prime	Y
56	M29	Fangs of the Wild1939	Fangs of the Wild	1939	C56	Queeny	German Shepherd	Female	Amazon Prime	Y
57	M30	It's a Dog's Life1955	It's a Dog's Life	1955	C57	Wildfire	Bull Terrier	Male	Youtube	Y
58	M31	Greyfriars Bobby: The True Story of a Dog1961	Greyfriars Bobby: The True Story of a Dog	1961	C58	Bobby	Skye Terrier	Male	Disney +	Y
59	M32	After the Thin Man1936	After the Thin Man	1936	C59	Asta	Fox Terrier	Male	Rent from Amazon Prime	Y
60	M33	Big Red1962	Big Red	1962	C60	Big Red	Irish Setter	Male	Rent from Amazon Prime	Y
61	M34	The Shaggy D.A.1976	The Shaggy D.A.	1976	C61	Elwood	Old English Sheepdog	Male	Disney +	Y
62	M35	Best in Show2000	Best in Show	2000	C62	Beatrice	Weimaraner	Female	Rent from Amazon Prime	Y
63	M35	Best in Show2000	Best in Show	2000	C63	Winky	Norwich Terrier	Male	Rent from Amazon Prime	Y
64	M35	Best in Show2000	Best in Show	2000	C64	Hubert	Bloodhound	Male	Rent from Amazon Prime	Y
65	M35	Best in Show2000	Best in Show	2000	C65	Butch	Poodle	Male	Rent from Amazon Prime	Y
66	M35	Best in Show2000	Best in Show	2000	C66	Miss Agnes	Shih Tzu	Female	Rent from Amazon Prime	Y
67	M36	K-91989	K-9	1989	C67	Jerry Lee	German Shepherd	Male	Rent from Amazon Prime	Y
68	M37	The Plague Dogs1982	The Plague Dogs	1982	C68	Snitter	Fox Terrier	Male	Rent from Amazon Prime	Y
69	M38	Won Ton Ton: The Dog Who Saved Hollywood1976	Won Ton Ton: The Dog Who Saved Hollywood	1976	C69	Won Ton Ton	German Shepherd	Male	Rent from Amazon Prime	Y
70	M39	Lassie Come Home1943	Lassie Come Home	1943	C70	Lassie	Collie	Female	Rent from Amazon Prime	Y
71	M40	Scooby-Doo2002	Scooby-Doo	2002	C71	Scooby-Doo	Great Dane	Male	Now TV	Y
72	M41	One Hundred and One Dalmatians1969	One Hundred and One Dalmatians	1969	C72	Pongo	Dalmatian	Male	Disney +	Y
73	M41	One Hundred and One Dalmatians1969	One Hundred and One Dalmatians	1969	C73	Perdita	Dalmatian	Female	Disney +	Y
74	M41	One Hundred and One Dalmatians1969	One Hundred and One Dalmatians	1969	C74	Colonel	Old English Sheepdog	Male	Disney +	Y
75	M42	One Hundred and One Dalmatians1979	One Hundred and One Dalmatians	1979	C75	Pongo	Dalmatian	Male	Disney +	Y
76	M42	One Hundred and One Dalmatians1979	One Hundred and One Dalmatians	1979	C76	Perdita	Dalmatian	Female	Disney +	Y
77	M42	One Hundred and One Dalmatians1979	One Hundred and One Dalmatians	1979	C77	Colonel	Old English Sheepdog	Male	Disney +	Y
78	M43	One Hundred and One Dalmatians1985	One Hundred and One Dalmatians	1985	C78	Pongo	Dalmatian	Male	Disney +	Y
79	M43	One Hundred and One Dalmatians1985	One Hundred and One Dalmatians	1985	C79	Perdita	Dalmatian	Female	Disney +	Y
80	M43	One Hundred and One Dalmatians1985	One Hundred and One Dalmatians	1985	C80	Colonel	Old English Sheepdog	Male	Disney +	Y
81	M44	One Hundred and One Dalmatians1991	One Hundred and One Dalmatians	1991	C81	Pongo	Dalmatian	Male	Disney +	Y
82	M44	One Hundred and One Dalmatians1991	One Hundred and One Dalmatians	1991	C82	Perdita	Dalmatian	Female	Disney +	Y
83	M44	One Hundred and One Dalmatians1991	One Hundred and One Dalmatians	1991	C83	Colonel	Old English Sheepdog	Male	Disney +	Y
84	M45	Lady and the Tramp1962	Lady and the Tramp	1962	C84	Lady	Spaniel (All Cockers)	Female	Disney +	Y
85	M45	Lady and the Tramp1962	Lady and the Tramp	1962	C85	Jock	Scottish Terrier	Male	Disney +	Y
86	M45	Lady and the Tramp1962	Lady and the Tramp	1962	C86	Trusty	Bloodhound	Male	Disney +	Y
87	M46	Lady and the Tramp1972	Lady and the Tramp	1972	C87	Lady	Spaniel (All Cockers)	Female	Disney +	Y
88	M46	Lady and the Tramp1972	Lady and the Tramp	1972	C88	Jock	Scottish Terrier	Male	Disney +	Y
89	M46	Lady and the Tramp1972	Lady and the Tramp	1972	C89	Trusty	Bloodhound	Male	Disney +	Y
90	M47	Lady and the Tramp1980	Lady and the Tramp	1980	C90	Lady	Spaniel (All Cockers)	Female	Disney +	Y
91	M47	Lady and the Tramp1980	Lady and the Tramp	1980	C91	Jock	Scottish Terrier	Male	Disney +	Y
92	M47	Lady and the Tramp1980	Lady and the Tramp	1980	C92	Trusty	Bloodhound	Male	Disney +	Y
93	M48	Lady and the Tramp1986	Lady and the Tramp	1986	C93	Lady	Spaniel (All Cockers)	Female	Disney +	Y
94	M48	Lady and the Tramp1986	Lady and the Tramp	1986	C94	Jock	Scottish Terrier	Male	Disney +	Y
95	M48	Lady and the Tramp1986	Lady and the Tramp	1986	C95	Trusty	Bloodhound	Male	Disney +	Y

## Sheet: Scoring Sheet (X Calc)
Unique Character ID	C1	C1	C2	C2	C3	C3	C4	C4	C5	C5	C6	C6	C7	C7	C8	C8	C9	C9	C10	C10	C11	C11	C12	C12	C13	C13	C14	C14	C15	C15	C16	C16	C17	C17	C18	C18	C19	C19	C20	C20	C21	C21	C22	C22	C23	C23	C24	C24	C25
Character Name	Toto	Toto	Pongo	Pongo	Perdita	Perdita	Colonel	Colonel	Lady	Lady	Jock	Jock	Trusty	Trusty	Nana	Nana	Demon	Demon	Pongo	Pongo	Perdita	Perdita	Kipper	Kipper	Lobo	Lobo	Copper	Copper	Chief	Chief	Pal	Pal	Beethoven	Beethoven	Rusty	Rusty	Tubby	Tubby	Lou	Lou	Butch	Butch	Shep	Shep	Tito	Tito	Einstein	Einstein	Rita
Movie	The Wizard of Oz	The Wizard of Oz	One Hundred and One Dalmatians	One Hundred and One Dalmatians	One Hundred and One Dalmatians	One Hundred and One Dalmatians	One Hundred and One Dalmatians	One Hundred and One Dalmatians	Lady and the Tramp	Lady and the Tramp	Lady and the Tramp	Lady and the Tramp	Lady and the Tramp	Lady and the Tramp	Snow Dogs	Snow Dogs	Snow Dogs	Snow Dogs	101 Dalmatians	101 Dalmatians	101 Dalmatians	101 Dalmatians	101 Dalmatians	101 Dalmatians	Trailing the Killer	Trailing the Killer	The Fox and the Hound	The Fox and the Hound	The Fox and the Hound	The Fox and the Hound	Son of the Navy	Son of the Navy	Beethoven	Beethoven	Rusty Leads the Way	Rusty Leads the Way	Rusty Leads the Way	Rusty Leads the Way	Cats & Dogs	Cats & Dogs	Cats & Dogs	Cats & Dogs	The Painted Hills	The Painted Hills	Oliver & Company	Oliver & Company	Oliver & Company	Oliver & Company	Oliver & Company
Breed	Cairn Terrier	Cairn Terrier	Dalmatian	Dalmatian	Dalmatian	Dalmatian	Old English Sheepdog	Old English Sheepdog	Spaniel (All Cockers)	Spaniel (All Cockers)	Scottish Terrier	Scottish Terrier	Bloodhound	Bloodhound	Border Collie	Border Collie	Siberian Husky	Siberian Husky	Dalmatian	Dalmatian	Dalmatian	Dalmatian	Airedale Terrier	Airedale Terrier	German Shepherd	German Shepherd	Basset Hound	Basset Hound	Irish Wolfhound	Irish Wolfhound	Cairn Terrier	Cairn Terrier	Saint Bernard	Saint Bernard	German Shepherd	German Shepherd	Boxer	Boxer	Beagle	Beagle	Anatolian Shepherd	Anatolian Shepherd	Collie	Collie	Chihuahua	Chihuahua	Great Dane	Great Dane	Saluki
Hypothesis 1: Dog Hero	0.1875		0.764706		0.647059		0.352941		0.294118		0.235294		0.352941		0.470588		0.529412		0.470588		0.411765		0.625		1		0.705882		0.3125		0.176471		0.764706		0.470588		0.470588		0.588235		0.588235		0.941176		0.705882		0.705882		0.705882
The dog solves a difficult problem that a real dog would be able to solve	0		1		0		0		0		1	Chase the dog pound cart and stop it like a real dog would (by barking)	1	Chase the dog pound cart and stop it like a real dog would (by barking). Finds it through sniffing the ground	0		1	Saves them by doing what he has been trained to do	0		0	0	0	0	1	Figures out the trap is there and goes around it by sniffing it out	1	Can find animals using his nose	0		0		1	Digs a hole in his kennel allowing him to get out	0		0		0		1	Finds a way of getting into the house through the window	0		0		0		0
The dog is seen/described as intelligent	0		1	The villans believe the dogs were not smart enough to hide their tracks but the audience know this is exactly what they did and so suggesting intelligence	0	Follows along with Pongo	0		0		0		0		0		1		1	Tricks Cruella and builds a contraption to make her fall down	1		1	Follows the henchmen to where they take the stolen puppies	1	Hides from people with gun	1	Seen as better than Chief an old experienced hunting dog	0		0		1	Creates a way of tripping up the investors	1		0		0	Cats trick him multiple times	1	Is the leader	1	Knows when the food is poisoned	1		0		1
Is tame or a good dog from the beginning and remains so for the entire movie (described as tame, a loved pet, is happy to be around humans)	0		1	Loved pet from the beginning	1	Loved pet from the beginning	0		1		1		1		1		0		1	Pongo sets up Rogers' morning	1	Anita describes Perdita as a 'good dog' when playing with her	1	Doesn't know the dogs or the puppies but goes to save them and puts himself in danger	1	Is shown to the audience as misunderstood	1		1		1	Is calm throughout the movie and very quiet. Picked up and carried everywhere	0	As well as being loved by the kids and the wife 'bad behaviour' is protrayed from the dad's point of view	1	Is very quiet and follows Tommy around. Penny says 'he is a nice dog'	1		1		0	Doesn't want to protect humans	1		1		1		1
Dog demonstrates allegiance to its family/owner (waits for family after school/work, travels to find family, works to be near its family/owner)	1	Always follows Dorothy/Escapes the neighbour to run home to Dorothy	1		1	Tries to save Anita from water	0		1		0		0		1	Nana paws at window hoping the main character will return	1		1	Attends to Roger's needs before his own in the morning (irl Pongo would need the toilet rather than bringing the milk in) returns to roger after finding puppies	1	Returns to Anita after finding puppies	1	brings the last puppy back to humans	1	Saves his children from the snake crawls over to be with his owner after he is attacked	1	Joins with hunter to avenge Chief	1		1	Always stay beside Tommy and goes to him when he's sad	1		1	Walks beside Tommy and Tommy says he comes with him everywhere	1	Returns to Penny when she says she doesn’t want him	1	Shouts to protect the family and says 'they're my family'	0		1	Always follows man	1	Looks after owner when he's sad	1	Looks after owner when he's sad	1
Dog shows affection to its family/human	1	Cuddles up to Dorothy especially when she feels bad	1		1		0		1		0		0		1		1		1	Licks Rogers ear to wake him up	1	Perdita runs and greets Anita	0		1	Shown as placing his head on the female dog's back Man says he would be lonesome without him Feeds the lamb with the bottle	1		0		1	Cuddles up to the boy after the man is shouted at	1		1	Walks over to be petted by Penny when she is upset	1	Licks Penny when she freaks out and stayed with her	1		0		1	Narrator speaks of unquestioning love for owner and is loving to the boy at the end	1		1		1
Portrays obedient behaviour (dog responds to commands/asks from humans, conforms to human's expectations of a 'good dog', humans don't complain about its behaviour)	0	Eats the magic guy's sausage / starts the movie by chasing the neighbours chickens and biting her	1		1		0		1		1		1		1		0		1	Walks nicely on the lead	1	Walks nicely on the lead	1		1	Man tells dog to lie down which dog obeys. Comes when called	1	Returns to the whistle of the farmer	1		0	Runs around the apartment jumping on furniture	0		1	Responds to commands from Tommy	1		0	Mother shouts bad dog and calls him an animal when he chases the cat	1		1	Tells him to dig and dog responds	1	Protrays obedient behaviour around their human and helps him get money	1	Protrays obedient behaviour around their human and helps him get money	1
Portrayed as ideal citizen (dog is protrayed as similar to the movies' human hero prograganist)	0		1	Portrayed as similar to Roger	1	Portrayed as similar to Anita	0		1	A collar is described as being a good citizen	1		1		0		0		0		0		0		1	Rugged yet good and loyal	1	Forgiving, kind, loyal to Todd	0		0		1	Everyone in the town loves him and gives him stuff	1	Similar to Tommy	1		1	Portrayed like the boy	1	Modelled after an army seargent	1	Loyal, brave and unpretentious	0	Steals but are loyal	0	Steals but are loyal	0
Fights the villains/criminals/'bad guys' (1 point) Fights the villains/criminals/'bad guys' alone (2 points)	0		1	Pongo and Perdita both fight the bad guys	1	Pongo and Perdita both fight the bad guys	1		0		0		0		0		0		0		0		2	Fights Skinner alone to save Lucky	2	Defends himself by attacking one of the shepherds that want to kill him	0		0		0		2		0		0		2		1		2	Fights the bad guy who kills his owner	1		1		1
Dog leads others (humans or reinforcements) to save character	1	Toto goes to find the Scarecrow, Tin Man and Lion to help Dorothy	0		0		1		0		0		1		1	Nana leads the team to find Jack	1		1	Pongo leads Perdita to find the puppies after hearing the dogs barking	0	Perdita follows Pongo to find their puppies	1		1	Leads the hunters to where the Mountain Lion is where they then shoot it to save the dog and man	0		0		0		0		0		0		0		1		1	Leads Tommy to Jonathon to save him	0		0		0
Dog automatically differentiates the 'good guys' vs 'bad guys'	0	Toto growls at the scarecrow who is good / doesn't react to many characters	1	Knows Cruella is bad and growls at her	1	Knows Cruella wants her puppies	0		0		0		0		0		0		0		0				1	Knows that the men are there to kill him and his family	0		0		0		1		0		0		0		0		1	Knows when the friend has turned bad and tries to steal	0		0		0
Performs dangerous actions for a purpose	0		1	Crosses a dangerous river to get to the puppies	1		0		0		0		0		1		1		0		0		0		1	Leaps into river to get to the 'she wolf'	1		1		0		0		0		0		1		1	Fights the 'russian' in the house by diving through daggers	1	Goes along the dangerous clff edge to save Jonathan	1	Hotwires cars	1	Runs into cars to get money	0
Dog is protrayed as courageous or brave (facing danger, saving others when it is not in their immediate interest, eg. Helping others they don't know)	0	Toto cowares and runs away with the rest of the characters in the face of danger (eg. When they meet the lion)	1	Travels to find his puppies despite all odds	1	Travels to find her puppies despite all odds	1		0		0		0		0		0		0		0		1		1	Faced the snake to save his family	1	Faces bear	1		0	Pal runs behind the sofa when the man who child says is his father comes in	1		0		0		1		1		1	Faces danger to go and save Jonathan	1	Tries to fight the dobermans and is held back	1	Defends the cat	1
Saves 'good' humans psychologically (their presence and encounters as the result of the dog makes them happy/fulfilled when they were sad/depressed/floundering in the beginning of the movie)	0		0		0		0		0		0		0		0		0		0		0		0		0		0		0		0		1	Helps the son face the bullies and gain confidence in himself	1	Helps Penny have the confidence to go outside and go to school	0		0		0		0		1	Helps owner feel better and more positive	1	Helps owner feel better and more positive	1
Saves 'good' humans physically	0		0		0		0		0		0		0		0		1		0		0		0		1	Saves the shepherd from the mountain lion	1		0		0		1	Saves little girl from drowning in the pool	0		1	Jumps on Penny to stop her when she panicked which allowed her to get help	1		0		1	Saves Jonathan by bringing help to him	1		1		1
The villain is prominent and their badness is emphasised clearly	`	Many characters in different places praise Dorothy for defeating the Wicked Witch of the West#	1	Cruella De Vil is a larger than life character with green smoke coming from her cigarette generating witch imagery	1	Cruella De Vil is a larger than life character with green smoke coming from her cigarette generating witch imagery	1	Cruella De Vil is a larger than life character with green smoke coming from her cigarette generating witch imagery	0	Aunt Sarah is depicted as an average woman who just doesn't like dogs	0	Aunt Sarah is depicted as an average woman who just doesn't like dogs	0	Aunt Sarah is depicted as an average woman who just doesn't like dogs	0	No real villain is depicted	0	No real villain is depicted	1	The movie emphasises the fact that De Vil is Devil and it is Cruella's evil nature that ultimately sells Roger's video game	1	The movie emphasises the fact that De Vil is Devil and it is Cruella's evil nature that ultimately sells Roger's video game	1	The movie emphasises the fact that De Vil is Devil and it is Cruella's evil nature that ultimately sells Roger's video game	1	The music is omnious when the moutain lion is shown and is not depicted as trying to survive	0		0		0		1		0		0		1		1		1	Audience can see the descent into badness because of greed	1		1		1
Is a working dog (the humans use it for a purpose, not just a working breed)	0		0		0		1		0		0		0		1		1		0	Although was orginally a working dog, Roger is solely a pet	0	Although was orginally a working dog, Perdita is solely a pet	0		1	Used to help control the wild animals and as a hunting dog	1	Bought as a hunting dog	0		0		0		0		1	A guide dog	0		0		1		1	Is used to get money for the man	1	Is used to get money for the man	1
Is a large dog	0		1		1		1		0		0		1		1		1		1		1		1		1		1				0		1		1		1		0		1		1		0		1		1
Hypothesis 2: Nature vs human society	0.0625		0		0		0		0.0625		0		0		0.3125		0.625		0.0625		0		0		0.375		0.1875		0.0625		0		0.4375		0		0		0		0		0.125		0		0		0
Dog begins as wild before becoming reformed by the end of the film	0		0		0		0		0		0		0		1		1		0		0		0		0		0		0		0		1		0		0		0		0		0		0		0		0
Dog is a stray appearing from wilderness	0		0		0		0		0		0		0		0		0		0		0		0		0		0		0		0		1	Dog arrives from the bushes and enters the house out of nowhere (from the family's perspective)	0		0		0		0		0		0		0		0
Dog is initially described as untameable	0		0		0		0		0		0		0		0		1		0		0		0		0		0		0		0		1	Dad experiences lots of behaviours he hates	0		0		0		0		0		0		0		0
Natural dog behaviours that are destructive are scolded when the dog is categorised as 'wild'	1		0		0		0		0		0		0		0		1		0		0		0		1	Dog chases and bites at wild cat which would be a natural dog behaviour	0		0		0		1	Shakes water in the house and dad shouts NOOOOOO	0		0		0		0		0		0		0		0
Disrupts family's ability to make a living before becoming reformed	0		0		0		0		0		0		0		0		0		0		0		0		0		0		0		0		0		0		0		0		0		0		0		0		0
1 or more family members do not accept the dog until it has become reformed (1 point) Child is the only one that accepts the dog when it is wild (2 points)	0		0		0		0		0		0		0		0		1		0		0		0		0		0		0		0		1	The dad protests against having a dog	0		0		0		0		0		0		0		0
Dog is rewarded when it becomes reformed (either through acceptance or praise)	0		0		0		0		0		0		0		0		1		0		0		0		0		0		0		0		1	Dad praises Beethoven when he gets in his kennel like he's asked	0		0		0		0		0		0		0		0
Wild' dog's behaviour is compared to another dog that is considered 'good'	0		0		0		0		0		0		0		0		0		0		0		0		0		0		0		0		0		0		0		0		0		0		0		0		0
Dogs changed behaviour confirms rightness of human behaviour (dog is happier once it no longer is difficult around humans, comments are made about how the dog is better off)	0		0		0		0		0		0		0		0		0		0		0		0		0		0		0		0		0		0		0		0		0		0		0		0		0
Movie is set in western USA or Antarctica	0		0		0		0		0		0		0		1		1		0		0		0		1	Shown as the 'outback' and wild west	0		0		0		0		0		0		0		0		1		0		0		0
Dog ultimately helps humans bend nature's will to theirs (once reformed)	0		0		0		0		0		0		0		1		1		0		0		0		1		1		1		0		0		0		0		0		0		0		0		0		0
Dog helps humans survive wild environments (e.g. travel across wildness, hunt, keep warm)	0		0		0		0		0		0		0		1		1		0		0		0		1	Lobo helps trapper control the wild animals	0		0		0		0		0		0		0		0		1		0		0		0
Dog places the human's interests above it's own once reformed (giving up comfort for human, dog places itself in front of danger)	0		0		0		0		1		0		0		1		1		1	Pongo serves Roger in the morning before attending to his own needs (the film implies he doesn't have any)	0		0		1		1		0		0		1	Serves his human's without	0		0		0		0		0		0		0		0
Dog fights wild animal to save humans (1 point) Dog fights wolf to save humans (fighting its former wild self) (2 points)	0		0		0		0		0		0		0		0		0		0		0		0		1	Fights wild cats and snake	1		0		0		0		0		0		0		0		0		0		0		0
Reformed dog dies at the end of the movie to save the human	0		0		0		0		0		0		0		0		0		0		0		0		0		0		0		0		0		0		0		0		0		0		0		0		0
Dog uses its savage 'wild' side that was previously disliked by family to help the humans later in the film	0		0		0		0		0		0		0		0		1		0		0		0		0		0		0		0		0		0		0		0		0		0		0		0		0
Hypothesis 3: Dog is anthropomorphised	0.166667		0.916667		0.666667		0.833333		0.75		0.5		0.5		0.916667		0.833333		0.666667		0.636364		0.583333		0.416667		0.833333		0.5		0.416667		0.666667		0.416667		0.0833333		1		0.833333		0.416667		0.916667		0.833333		0.833333
Dog speaks in human language (2 points) Narrator gives dog's point of view (1 point)	0		2		2		2		2		2		2		1		1		0		0		0		0		1		1		0		0		0		0		2		2		0		2		2		2
The dog solves a difficult problem that a real dog would be unable to solve	0		1	Moves the clock to get Roger to the park on time	0		1		0		0		0		0		0		1	Creates the plan to get away from Cruella	1	Solves getting round the fence by reading the sign and speakng to the bird	1	Figures out how to get to the puppies by speaking to the rat	1	Figures out how to get the trap off the female dog's which a real dog would be unable to solve	0		0		0		1	Figures out how to get the girl and the boy to talk	1	Immediately figures out how to free Tubby	0		1	Unties knot holding family	1		0		1	Gets into the house and creates a scheme to create a crash and steal	1	Gets into the house and creates a scheme to create a crash and steal	1
Dog can communicate with humans who understand what s/he is trying to communicate and respond	1		0		0		0		1		0		0		1		1		1	Pongo responds to Roger by barking and Roger answers him	1	Perdita barks at Anita to watch the tv and Anita responds	1		1	Comes over and places his paws on the man to tell him to not kill him	1		1		1	Brings Tommy a bone to ensure the man remembers him	1	Communicates with family that he wants his name to be Beethoven	0		0		1	Speaks to the kid and says youre my best friend	0		1	Jonathan understands that Shep doesn’t want to go and assures her she will come back	0		0		0
Dog understands human language (either through speech or reading)	0		1		1		1		1		1		1		1		1		1	Pongo reads the words on the computer screen and barks in response	1	Perdita and Pongo can read and respond to the Warning High Voltage sign	1		1	Shepherd asks would you like to come home with me and Lobo barks in response and goes in close to him	1	Listens to hunter about the trap like he understands	1	Understands the farmer that this will be a hunting dog	0	Hides when woman says you're next	1	Understands that the little girl wants to speak to the boy she fancies. Understands the 2 people want to take over the company	1	Understands when Tommy tells him to go and sit in the corner	0		1	Understands what characters are saying on the tv	1		1	Understands when owner tells her to start digging and when bartender says do you want anything	1	Understands when the owner says 3 days	1	Understands when the owner says 3 days	1
Dog portrays emotions like a human (reacts by covering their face if embarrassed, reacts with shock)	0		1		1		1		1		1		1		1		1		1	Pongo covers his face in embarrassment when Roger looks for a penis on Perdita. Pongo barks in excitement when the puppy is resucitated	1		1	Cocks head to display understanding	1	Howls like he is crying when human was killed	1		1	Looks skeptical	1	Copies Tommy's reaction when the woman leaves	1	Opens his eyes to show he can sees and wants the bacon	0		0		1		1		1	Looks out the window longingly	1		1		1
Facial expressions are human-like (sheds tears, eyes open in surprise, smiles)	0		1		1		1		1		1		1		1		1		0	The dogs emotions are protrayed through barking	0		0		0		1	Smiles like a human	1		0		1		0		0		1	Eyes open in surprise using CGI	1		0		1		1		1
Dog has a shared look with a human that demonstrates a shared thought	0		1	Roger and him look at each other to demostrate they are thinking the same thing when the puppies are born	0		0		0		0		0		1		1		1		1	Perdita's actions mirror that of Anita's when they're pregnant	0		1		1	Hunter and Copper exchange a look and howl together	0		1	Performs the same action covering his eyes as Tommy	0		0		0		1	The boy and Lou share a look when Lou brings him the football	0		1	Shares a look with Jonathan and understand each other	0		0		0
Dog performs human actions with no prompt from human (opens door, types on computer)	0		1		1		1		1		0		0		1		1		1	Pongo sets up the shower, coffee and computer for Roger. Opens the door for the nanny			1	Describes how the puppies were stolen to Colonel by performing an imitation of human actions	0		1	Attacks bear	0		0		1	Sets up girl and boy	1	Brings in Tommy's suitcase	0		1	Plays football with the boy without being taught	1	Goes into the kennel to open the secret area	0		1		1		1
CGI/animation is used to make a dog do otherwise impossible actions (breakdance)	0		1		0		1		0		0		0		1		1		0		0		0		0		1	Dives like a human into the pool	0		0		1	Opens his eyes to show he can sees and wants the bacon	0		0		1	Buddy hangs off the tree to try and get the cat	1		0		1		1		1
None of the dogs needs are shown (no defectation, unrination, coming into heat if female)	1		1		1		1		1		1		1		1	Despite having puppies no heat is mentioned	1		1		1		1	Never seen to be eating or hungry	0		1		1		1		0	Beethoven as a puppy pees on the junkyard woman who wanted him and in the dad's briefcase. Dad has to clean hair off the furniture	1		1		1		1		1	Feeding the dog involves giving her milk	1		1		1
Dog performs tasks, accepts treatment that a real dog would need training or acclaimatisation (eg. Performs command without prior training, is toilet trained (if puppy, takes collar without being used to it)	0		1		1		1		1	A newspaper is laid down like that is all that is required to toilet train a dog	0		0		1	Pulls the sled without indication of prior training	0	References made to being an athlete and that training is required	1		1		1	Behaviours require training are portrayed as spontaneous	0		1	Immediately returns to a whistle even though this hasn’t been taught	0		1	Hides underneath bed when landlady comes into the house to clean	1	Brings the letters from the letterbox and leaves them on the table	1	Brings in Tommy's suitcase. Goes and sits in the corner when Tommy tells him to	0	The amount of training is clearly emphasised	1		1		0		1	Puts his slippers on his feet	1	Pulls the stool over to put his owners feet on	1
Dog is dressed as a human	0		0		0		0		0		0		0		1		1		0		0		0		0		0		0		0		0		0		0		0		0		0		1	Has a headband on like a human would	0		0
Hypothesis 4: Dog embodies western ideals	0.0555556		0.888889		0.888889		0.111111		0.666667		0.294118		0.235294		0.444444		0.444444		0.777778		0.777778		0.111111		0.444444		0.222222		0.222222		0.111111		0.5		0.222222		0.111111		0.388889		0.333333		0.166667		0.388889		0.333333		0.333333
Male and female characters' bodies are markedly different from one another in at least one respect in a gendered way	0		1		1		1		1		0		0		0		0		1	Pongo is much larger than Perdita	1	Perdita is much smaller and finer	0		0		1		1		0		0		0		0		0		0		0		1		1		1
Clothing/collars/attire of characters are markedly different based on gender	0		1	0	1		0		0		0		0		1	At the end the female dogsw wear pink flowers around their necks and the males do not	1		0	Both Pongo and Perdita wear the similar leather collars and leads. They are different from one another but are not gendered (unlike their puppies)	0	Both Pongo and Perdita wear the similar leather collars and leads. They are different from one another but are not gendered (unlike their puppies)	0		0		0		0		0		0		0		0		1	Males have blue tag	1	Males have blue tag	0		0		0		0
If Female characters are traditionally feminine (caring, worried, follow male character and rules, passive and helpless) If Male character are traditionally masculine (rambunctious, playful, adventurous, powerful and authoritative, rational, ambitious, smart, competitive, powerful, stable, violent, and tolerant)	0		1		1		1		1		1		1		1		1		1	Pongo is assertive, chasing Perdita because he liked her and ensuring they end up together	1	Perdita is protrayed as dainty and feminine. The nanny remarks she is soft and tranquil when pregnant	1		1	Protrayed as aggressive, authoritative. Hunts to provide for his family	1	Is rambunctious, powerful	1		0		1	Depicted as smart, tolerant, authorative	1	Portrayed as smart, tolerant and authoratative (goes to help Penny when Tommy is at school)	0		1		1		1	Seems worried, affectionate and clings to her owner	1		1		1
Female dog/owner's looks count more than brains (male falls in love in first glance without knowing anything about her, comments on the beauty of a female, lose their senses in the presence of a beautiful woman)	0		1	Female Owner and dog is chosen only because of their looks	1	Perdita is only chosen by Pongo because of her looks	0		1		0		0		0		0		1	Romantic music swells as Pongo first sees Perdita to give the indication that he will love her despite not knowing her	1	Romantic music swells as Pongo first sees Perdita to give the indication that he will love her despite not knowing her	0		0		0		0		0		0		0	Tommy likes the girl without knowing her	0		0		0		0		1	Kisses Georgette	0		1
Male dog saves helpless female character (human or dog) (If male, does the saving/female is saved by male)	0		1		1		0		1		1		0		0		0		0		0		0		1	Runs to save its female companion from the trap	0		0		0		0		1	Rusty helps Penny who describes herself as helpless	0		0		0		0		1		1		1
The villain is a woman protraying traditionally male characteristics (authoritarian, ruthless, aggressive, not a mother, not in a domestic role) (1 point) The villain is protrayed as not white (1 point) The villain is the only working class representation in film (1 point) The villain is queercoded (1 point)	0		1		1		0		0		0		0		0		0		1	Cruella is a business woman who protrays stereotypical male traits and is depicted negatively	1	Cruella is a business woman who protrays stereotypical male traits and is depicted negatively	1		0	Villain is the mountain lion	0		0		0		2	Features a boston style accent and the only accents like that in the film. One villain is queer coded by wearing white cowboy boots and screaming	0		0		1	The cats are depicted as chinese stereotypes	1	The cats are depicted as chinese stereotypes	0		0		0		0
Male/female character gets together romantically with opposite sex partner in the end/get married	0		1		1		0		1		0		0		1	Nana and Demon exchange knowing glances that indicate they will get together romantically	1		1	The characters act like the dogs are in a heteronormative relationship (Pongo goes into his puppies as a father and they lick each other to kiss) Dogs are not monogamous	1	The characters act like the dogs are in a heteronormative relationship (Pongo goes into his puppies as a father and they lick each other to kiss) Dogs are not monogamous	0		1	Runs to be with his 'she-wolf'	0		0		0		0		0		0		0		1	Alludes to having a previous relationship with Ivy	0		1		0		0
Dogs are protrayed as monogamous	0		1		1		0		1		1	Asks Lady to marry him	1	Asks Lady to marry him	1	Nana and Demon become exclusive with each other, suggested by Nana having Demon's puppies despite there being multiple other male entire Huskies	1	Nana and Demon become exclusive with each other, suggested by Nana having Demon's puppies despite there being multiple other male entire Huskies	1		1		0		1	Portrayed as father to puppies	0		0		0		0		0		0		0		0		0		0		0		0
Dog's relationship is publicly celebrated	0		1		1		0		1		0		0		1		1		1	Pongo and Perdita's marriage is celebrated with all the dogs sitting outside the church	1	Pongo and Perdita's marriage is celebrated with all the dogs sitting outside the church	0		1	Trapper says to go to his famnily with a smile but not to take too long	0		0		0		0		0		0		0		0		0		0		0		0
Dogs have puppies (1 point) Dogs have pedigree puppies (2 points)	0		1		1		0		1		0		0		1		1		1		1		0		1		0		0		0		0		0		0		0		0		0		0		0		0
Offspring are gendered (appearances/attire are different based on gender/behaviours are stereotypically gendered)	0		1		1		0		1		0		0		1		1		1		1		0		0		0		0		0		0		0		0		0		0		0		0		0		0
Dog facilitates a human's heteronormative relationship (makes couple meet/date)	0		1		1		0		0		0		0		1		1		1	Pongo makes Roger and Anita meet	1	Pongo makes Roger and Anita meet	0		0		0		0		0		1	Brings the daughter and the boy together	0		0		0		0		0		0		0		0
Dog brings couple/family together and strengthens relationship (are the catalyst for a happier life together)	0		1		1		0		0		0		0		0		0		1	Enable them to move to a nice house where they seem very happy	1	Enable them to move to a nice house where they seem very happy	0		0		0		0		0		1	Strengthens the relationship of the married couple and whole family who were fragmented in the beginning of the film	0		0		1	Strengthens the family who are fragmented in the beginning	0		0		0		0		0
Dog is at the centre of family happiness and 'completes' a heteronormative family	0		1	Dog couple's protrait is on the wall like children and cruella mentions they have the 2 dogs Roger and Pongo act like a human baby is arriving when the puppies are being born	1	Dog couple's protrait is on the wall like children and cruella mentions they have the 2 dogs Perdita and Anita are together when the puppies are being delivered	0		1	Lady's owners say 'with Lady here life is quite complete'	1	Attempts to marry Lady because they are in a nice happy family	1	Attempts to marry Lady because they are in a nice happy family	0		0		1	The nanny remark 'first the puppies then the babies'. The puppies serve as a substitute	1	The nanny remark 'first the puppies then the babies'. The puppies serve as a substitute	0		0		0		0		0		1		0		0		1		0		0		0		0		0
Pedigree dog is perceived better than the mixed breed dogs around them by society	0		1	Cruella is horrified that they are mongrels when they have no spots and the nanny is offended by the accusation, saying they are not mongrels and anitta says they will get their spots	1		0		1		1	Calls the Tramp a mongrel in a deogratory way	1		0		0		1	Cruella is angry that the puppies initially have no spots and shouts they are mongrels!	1	Cruella is angry that the puppies initially have no spots and shouts they are mongrels!	0		0		0		0		0		0		0		0		0		0		0		1		1		1
Dog is a Labrador Retriever or Golden Retriever and is protrayed with an accent that matches the white people in the film	0		0		0		0		0		0		0		0		0		0		0		0		0		0		0		0		1		0		0		0		0		0		0		0		0
Dog is not portrayed as a negative racial stereotype	0		0		0		0		0		0		0		0		0		0		0		0		1		1		1		1		1		1		1		1		1		1		0		1		0
Dog's family is white	1		1		1		0		1						0		0		1		1		0		1		1		1		1		1		1		1		1		1		1		1		1		1
[truncated: 141 more columns]

## Sheet: Y Calc
					1					1						2					2						5					5						10					10
					1 year breed trend					1 year overall dogs trend						2 year breed trend					2 year overall dogs trend						5 year breed trend					5 year overall dogs trend						10 year breed trend					10 year overall dogs trend						Breed data (year from movie release)
Unique Character ID	Movie	Year	Character	Breed	a1	b1	Cum total dogs1	p1	T1	a1	b1	Cum total dogs1	p1	T1	Y1	a2	b2	Cum total dogs2	p2	T2	a2	b2	Cum total dogs2	p2	T2	Y2	a5	b5	Cum total dogs5	p5	T5	a5	b5	Cum total dogs5	p5	T5	Y5	a10	b10	Cum total dogs10	p10	T10	a10	b10	Cum total dogs10	p10	T10	Y10	-10
C1	The Wizard of Oz	1939	Toto	Cairn Terrier	4	-39.5	1344	448	9.70982	3768.5	-2064	328738	109579	5.32263	4.38719	-2.66667	-45.6667	2311	462.2	9.30333	5256.33	-1304	559801	111960	5.85952	3.44381	-41.5	-2	4647	422.455	-9.35012	897.667	5069.67	1182715	107520	-3.88022	-5.46989	5.72727	19.4545	8358	398	-3.44906	20333.4	4637.45	2956933	140806	11.1472	-14.5962	205
C2	One Hundred and One Dalmatians	1961	Pongo	Dalmatian	10.5	253	6388	2129.33	-11.3885	22343	39708	1959796	653265	-2.65818	-8.73036	118	77	11093	2218.6	1.84801	40818	24207	3339313	667863	2.48719	-0.639176	292.833	-69.6667	29185	2653.18	13.6628	76383	23297	7983762	725797	7.31417	6.34867	508.364	31.8182	70844	3373.52	14.126	74383.7	29597.3	16679018	794239	5.63891	8.48713	1941
C3	One Hundred and One Dalmatians	1961	Perdita	Dalmatian	10.5	253	6388	2129.33	-11.3885	22343	39708	1959796	653265	-2.65818	-8.73036	118	77	11093	2218.6	1.84801	40818	24207	3339313	667863	2.48719	-0.639176	292.833	-69.6667	29185	2653.18	13.6628	76383	23297	7983762	725797	7.31417	6.34867	508.364	31.8182	70844	3373.52	14.126	74383.7	29597.3	16679018	794239	5.63891	8.48713	1941
C4	One Hundred and One Dalmatians	1961	Colonel	Old English Sheepdog	23.5	28	606	202	-2.22772	22343	39708	1959796	653265	-2.65818	0.430462	55	31	1088	217.6	11.0294	40818	24207	3339313	667863	2.48719	8.54222	177	17	3929	357.182	44.7951	76383	23297	7983762	725797	7.31417	37.4809	936.909	8.72727	30155	1435.95	64.6388	74383.7	29597.3	16679018	794239	5.63891	58.9998	109
C5	Lady and the Tramp	1955	Lady	Spaniel (All Cockers)	-448	-2127.5	103598	34532.7	4.86351	43354	7586	1386592	462197	7.73869	-2.87518	-1999.33	-3544.67	175060	35012	4.41372	32976	14676	2318196	463639	3.94703	0.46669	-2685.67	-4739	398847	36258.8	5.66299	24512.3	17774	5091970	462906	1.45566	4.20733	-1518.27	-1901.82	837547	39883.2	0.961672	51765.9	20481	10642221	506772	6.17336	-5.21169	54333
C6	Lady and the Tramp	1955	Jock	Scottish Terrier	195.5	-84.5	9152	3050.67	9.17832	43354	7586	1386592	462197	7.73869	1.43964	88	-25	15219	3043.8	3.71246	32976	14676	2318196	463639	3.94703	-0.23457	27.8333	-70	33841	3076.45	3.18007	24512.3	17774	5091970	462906	1.45566	1.72441	235.727	-54.2727	74400	3542.86	8.18548	51765.9	20481	10642221	506772	6.17336	2.01212	3461
C7	Lady and the Tramp	1955	Trusty	Bloodhound	48	16	745	248.333	12.8859	43354	7586	1386592	462197	7.73869	5.14722	-4.66667	-10.3333	1216	243.2	2.33004	32976	14676	2318196	463639	3.94703	-1.61699	-4.83333	8.66667	2587	235.182	-5.74024	24512.3	17774	5091970	462906	1.45566	-7.1959	20.3636	9.90909	5151	245.286	4.26219	51765.9	20481	10642221	506772	6.17336	-1.91117	118
C8	Snow Dogs	2002	Nana	Border Collie	18.5	-107.5	4995	1665	7.56757	-25687.5	-71175	3269721	1089907	4.17352	3.39405	134.333	-110	8890	1778	13.742	-2709	-83405.3	5630974	1.12619e+06	7.1654	6.57663		39.5	15423	1402.09			-66828.5	10720138	974558				143.727	17203	819.19			-62759.4	18529696	882366			0
C9	Snow Dogs	2002	Demon	Siberian Husky	-845	-1282.5	37925	12641.7	3.46078	-25687.5	-71175	3269721	1089907	4.17352	-0.712743	-593.667	-1733.67	66045	13209	8.63048	-2709	-83405.3	5630974	1.12619e+06	7.1654	1.46508		-2013.67	139113	12646.6			-66828.5	10720138	974558				-1246.09	265387	12637.5			-62759.4	18529696	882366			26057
C10	101 Dalmatians	1996	Pongo	Dalmatian	-5123	-1871	92412	30804	-10.5571	-14429	29939	4379497	1.45983e+06	-3.03925	-7.51782	-7750	-3216.33	144755	28951	-15.6598	-41121	-10226.3	7265635	1453127	-2.12608	-13.5337	-5138.83	457.833	266598	24236.2	-23.0922	-47913.2	-20332.3	16009872	1.45544e+06	-1.89501	-21.1972		2254.73	343877	16375.1			14384.6	27335236	1.30168e+06			8170
C11	101 Dalmatians	1996	Perdita	Dalmatian	-5123	-1871	92412	30804	-10.5571	-14429	29939	4379497	1.45983e+06	-3.03925	-7.51782	-7750	-3216.33	144755	28951	-15.6598	-41121	-10226.3	7265635	1453127	-2.12608	-13.5337	-5138.83	457.833	266598	24236.2	-23.0922	-47913.2	-20332.3	16009872	1.45544e+06	-1.89501	-21.1972		2254.73	343877	16375.1			14384.6	27335236	1.30168e+06			8170
C12	101 Dalmatians	1996	Kipper	Airedale Terrier	-45.5	4.5	9848	3282.67	-1.52315	-14429	29939	4379497	1.45983e+06	-3.03925	1.5161	-141.667	-160.667	16537	3307.4	0.574469	-41121	-10226.3	7265635	1453127	-2.12608	2.70055	-43.5	-168.667	38426	3493.27	3.58308	-47913.2	-20332.3	16009872	1.45544e+06	-1.89501	5.47809		-195.364	73648	3507.05			14384.6	27335236	1.30168e+06			5465
C13	Trailing the Killer	1932	Lobo	German Shepherd	-201.5	-563.5	4723	1574.33	22.9939	3186	750.5	177107	59035.7	4.12547	18.8684	-180.333	-1151	10301	2060.2	47.1152	5953.67	474	308370	61674	8.88489	38.2303	-86.1667	-3072.5	56906	5173.27	57.7262	8698.5	-1040.17	793553	72141.2	13.4995	44.2267	-15.4545		83351	3969.1		6202		1433363	68255.4
C14	The Fox and the Hound	1981	Copper	Basset Hound	304.5	55.5	52284	17428	1.42874	945	16517	3718085	1.23936e+06	-1.25645	2.68519	593.333	777.333	86256	17251.2	-1.06659	19339.7	28519.3	6190032	1.23801e+06	-0.741488	-0.325105	214	377.5	186170	16924.5	-0.966053	13572.8	-2948.33	13791277	1.25375e+06	1.31774	-2.28379	294.091	-326	381771	18179.6	3.41092	32878.4	-21210.9	28159749	1.34094e+06	4.03368	-0.622761	20848
C15	The Fox and the Hound	1981	Chief	Irish Wolfhound	-6	-24.5	3466	1155.33	1.60127	945	16517	3718085	1.23936e+06	-1.25645	2.85772	-11.3333	-15.3333	5764	1152.8	0.346981	19339.7	28519.3	6190032	1.23801e+06	-0.741488	1.08847	-3.83333	-44.3333	13035	1185	3.41772	13572.8	-2948.33	13791277	1.25375e+06	1.31774	2.09998	5.63636	13.7273	24959	1188.52	-0.680753	32878.4	-21210.9	28159749	1.34094e+06	4.03368	-4.71443	992
C16	Son of the Navy	1940	Pal	Cairn Terrier	-8	4	1257	419	-2.86396	4116	3768.5	340379	113460	0.306276	-3.17024	-28.6667	-23.6667	2096	419.2	-1.19275	4135.33	1136.33	575832	115166	2.60406	-3.79681	-14.5	-22.5	4556	414.182	1.93152	16638.8	3651.67	1320503	120046	10.8185	-8.887	9.81818	7.18182	8688	413.714	0.637243	19861.8	5203.45	3233962	153998	9.51853	-8.88129	348
C17	Beethoven	1992	Beethoven	Saint Bernard	366	113	15095	5031.67	5.02816	-64673	69265	4981929	1660643	-8.06543	13.0936	400	247.667	25278	5055.6	3.01316	-76615	89630	7983064	1.59661e+06	-10.4124	13.4255	497.667	149.333	59076	5370.55	6.486	-48230.3	54349	16744471	1.52222e+06	-6.73878	13.2248	29.5455	51.5455	109860	5231.43	-0.420535	-62759.4	45300.2	29426470	1.40126e+06	-7.7116	7.29106	4296
C18	Rusty Leads the Way	1948	Rusty	German Shepherd	547	38.5	16011	5337	9.52782	4401.5	-4314.5	979097	326366	2.67062	6.8572	636.333	486	26458	5291.6	2.84098	3717.67	8757	1605089	321018	-1.5698	4.41078	1499.83	635.833	65167	5924.27	14.5841	12294.8	34742.2	3143246	285750	-7.85559	22.4397	2495.73	374	201847	9611.76	22.0743	21479.2	19157.8	6199776	295227	0.786297	21.288	884
C19	Rusty Leads the Way	1948	Tubby	Boxer	2285.5	677	37462	12487.3	12.8811	4401.5	-4314.5	979097	326366	2.67062	10.2104	3274.33	1588.33	65350	13070	12.8998	3717.67	8757	1605089	321018	-1.5698	14.4696	4505.67	1643.17	173185	15744.1	18.1814	12294.8	34742.2	3143246	285750	-7.85559	26.037	1262.55	971.909	355364	16922.1	1.7175	21479.2	19157.8	6199776	295227	0.786297	0.9312	724
C20	Cats & Dogs	2001	Lou	Beagle	-2904.5	-803.5	147055	49018.3	-4.28615	-71175	-53933	3571312	1.19044e+06	-1.44838	-2.83778	-2156.33	446.333	240085	48017	-5.4203	-64575	-16215.3	5830097	1.16602e+06	-4.14742	-1.27289		-1087.83	491972	44724.7			-47913.2	12209549	1109959				-594.273	786918	37472.3			-37224.8	20141101	959100			56956
C21	Cats & Dogs	2001	Butch	Anatolian Shepherd	-27.5	7.5	536	178.667	-19.5896	-71175	-53933	3571312	1.19044e+06	-1.44838	-18.1412	-2.33333	5	918	183.6	-3.99419	-64575	-16215.3	5830097	1.16602e+06	-4.14742	0.153225		-246	3628	329.818			-47913.2	12209549	1109959				18.3636	3628	172.762			-37224.8	20141101	959100			0
C22	The Painted Hills	1951	Shep	Collie	347	430	61184	20394.7	-0.406969	14524.5	3782	1039301	346434	3.10088	-3.50785	-148	658.333	99665	19933	-4.04522	18350.7	3304.67	1762983	352597	4.2672	-8.31242	380.833	1700.5	203528	18502.5	-7.13235	30964.7	7498	4093598	372145	6.30578	-13.4381	-328	1658.09	311826	14848.9	-13.3754	29597.3	19801.1	7713527	367311	2.667	-16.0424	2211
C23	Oliver & Company	1988	Tito	Chihuahua	715	1044.5	69802	23267.3	-1.41615	19412.5	17890.5	4381910	1.46064e+06	0.104201	-1.52035	368.667	1392.33	113705	22741	-4.50141	7141	42814	7194135	1438827	-2.47931	-2.0221	1491.33	1090.17	260015	23637.7	1.69715	26827.8	25310	16087312	1.46248e+06	0.103785	1.59336	1816.45	752.818	524537	24978	4.2583	-8506.73	25473.6	29414629	1.4007e+06	-2.42596	6.68426	15206
C24	Oliver & Company	1988	Einstein	Great Dane	14	-74.5	27165	9055	0.977361	19412.5	17890.5	4381910	1.46064e+06	0.104201	0.873159	40.6667	-49.6667	45428	9085.6	0.994247	7141	42814	7194135	1438827	-2.47931	3.47356	322.167	-392.667	109036	9912.36	7.21153	26827.8	25310	16087312	1.46248e+06	0.103785	7.10775	153.636	-691.273	237477	11308.4	7.4715	-8506.73	25473.6	29414629	1.4007e+06	-2.42596	9.89746	16600
C25	Oliver & Company	1988	Rita	Saluki	-28	-14.5	1761	587	-2.29983	19412.5	17890.5	4381910	1.46064e+06	0.104201	-2.40403	-23.3333	-13.6667	2924	584.8	-1.65299	7141	42814	7194135	1438827	-2.47931	0.826324	-14.1667	-8.83333	6461	587.364	-0.908012	26827.8	25310	16087312	1.46248e+06	0.103785	-1.0118	-23	-5.45455	11762	560.095	-3.13258	-8506.73	25473.6	29414629	1.4007e+06	-2.42596	-0.706622	656
C26	Oliver & Company	1988	Francis	Bulldog	281.5	343.5	28574	9524.67	-0.650941	19412.5	17890.5	4381910	1.46064e+06	0.104201	-0.755143	238.333	535	46816	9363.2	-3.16843	7141	42814	7194135	1438827	-2.47931	-0.689121	423.167	437.167	104429	9493.55	-0.147469	26827.8	25310	16087312	1.46248e+06	0.103785	-0.251253	388.182	286.636	202136	9625.52	1.05496	-8506.73	25473.6	29414629	1.4007e+06	-2.42596	3.48092	6413
C27	Oliver & Company	1988	Georgette	Poodle	-2000	-1400	246600	82200	-0.729927	19412.5	17890.5	4381910	1.46064e+06	0.104201	-0.834128	-3614.33	-966.667	403857	80771.4	-3.27798	7141	42814	7194135	1438827	-2.47931	-0.798664	-2458.33	-1275	888115	80737.7	-1.46565	26827.8	25310	16087312	1.46248e+06	0.103785	-1.56944	-2787.73	-1681.82	1638185	78008.8	-1.41767	-8506.73	25473.6	29414629	1.4007e+06	-2.42596	1.00829	101100
C28	War Dogs	1942	Pal	German Shepherd	10	45	3419	1139.67	-3.07107	-6766	2087	359196	119732	-7.39401	4.32294	28.6667	74	5609	1121.8	-4.04112	-4852.33	4135.33	583501	116700	-7.7015	3.66038	626.333	57.8333	18922	1720.18	33.0488	33925	2671.83	1745143	158649	19.6995	13.3493	924.364	-15.4545	61592	2932.95	32.0434	22062.5	6202	3829654	182364	8.69712	23.3463	1333
C29	Homeward Bound: The Incredible Journey	1993	Chance	Bulldog	-374	29.5	35508	11836	-3.40909	-50249.5	-64673	4890614	1.6302e+06	0.884766	-4.29386	-4.33333	-27	59786	11957.2	0.189565	-63685.3	3061.33	7931552	1.58631e+06	-4.20767	4.39723	288.5	423.167	130739	11885.4	-1.13305	-42423.5	26827.8	16686678	1.51697e+06	-4.56511	3.43206	420.909	469.273	245870	11708.1	-0.413079	-55671.1	28438.8	29183044	1.38967e+06	-6.05251	5.63944	6943
C30	Homeward Bound: The Incredible Journey	1993	Shadow	Golden Retriever	-1901.5	-862.5	202297	67432.3	-1.5408	-50249.5	-64673	4890614	1.6302e+06	0.884766	-2.42557	-1339.33	280.333	333688	66737.6	-2.42692	-63685.3	3061.33	7931552	1.58631e+06	-4.20767	1.78075	-407.333	862.5	730587	66417	-1.91191	-42423.5	26827.8	16686678	1.51697e+06	-4.56511	2.6532	-1417.73	1418.18	1313829	62563.3	-4.53286	-55671.1	28438.8	29183044	1.38967e+06	-6.05251	1.51965	52525
C31	The Lightning Warrior	1931	Rin Tin Tin	German Shepherd	-563.5	-1163	8579	2859.67	20.964	750.5	-39.5	169313	56437.7	1.39977	19.5642	-510	-2236.33	18678	3735.6	46.213	2624.33	410.667	287776	57555.2	3.84616	42.3669	-264.667	-3189.33	77686	7062.36	41.412	8599.83	-1344.5	747928	67993.5	14.6254	26.7866	-126.091		82188	3913.71		5959		1307729	62272.8
C32	Cujo	1983	Cujo	Saint Bernard	-127.5	-122	12145	4048.33	-0.135858	-7630	28064.5	3851897	1.28397e+06	-2.78002	2.64416	-106.667	-277.667	20762	4152.4	4.1181	1074	19339.7	6412624	1.28252e+06	-1.4242	5.5423	-37.5	-945.833	55433	5039.36	18.0248	25310	21391.7	14187573	1.28978e+06	0.303799	17.721	140.273	-2849.55	198658	9459.9	31.6052	28438.8	-6938.64	28633900	1.36352e+06	2.59457	29.0106	35397
C33	102 Dalmatians	2000	Dipstick	Dalmatian	-472.5	-784	9875	3291.67	9.46329	-53933	29610	3762308	1.2541e+06	-6.66158	16.1249	-543.667	-2212.67	21050	4210	39.6437	-83405.3	-18750	6187938	1.23759e+06	-5.2243	44.868	-340.5	-5605	116627	10602.5	49.6536	-49635.5	-19955.8	13639082	1.23992e+06	-2.39368	52.0473		-1683.55	292819	13943.8			-15567.9	21622146	1029626			21603
C34	102 Dalmatians	2000	Oddball	Dalmatian	-472.5	-784	9875	3291.67	9.46329	-53933	29610	3762308	1.2541e+06	-6.66158	16.1249	-543.667	-2212.67	21050	4210	39.6437	-83405.3	-18750	6187938	1.23759e+06	-5.2243	44.868	-340.5	-5605	116627	10602.5	49.6536	-49635.5	-19955.8	13639082	1.23992e+06	-2.39368	52.0473		-1683.55	292819	13943.8			-15567.9	21622146	1029626			21603
C35	Air Bud	1997	Buddy	Golden Retriever	-2238.5	582.5	204832	68277.3	-4.13168	-47252.5	-14429	4316012	1.43867e+06	-2.28152	-1.85016	-2502	2017	331591	66318.2	-6.81412	-69991.7	10340	6996123	1.39922e+06	-5.74116	-1.07296	-2339	51.3333	718809	65346.3	-3.65795	-66828.5	-48230.3	15458049	1.40528e+06	-1.32345	-2.3345		838.364	1192695	56795			3337.45	26004056	1.23829e+06			60936
C36	My Dog Rusty	1948	Rusty	German Shepherd	547	38.5	16011	5337	9.52782	4401.5	-4314.5	979097	326366	2.67062	6.8572	636.333	486	26458	5291.6	2.84098	3717.67	8757	1605089	321018	-1.5698	4.41078	1499.83	635.833	65167	5924.27	14.5841	12294.8	34742.2	3143246	285750	-7.85559	22.4397	2495.73	374	201847	9611.76	22.0743	21479.2	19157.8	6199776	295227	0.786297	21.288	884
C37	Homeward Bound II: Lost in San Francisco	1996	Shadow	Golden Retriever	582.5	2443	203258	67752.7	-2.74602	-14429	29939	4379497	1.45983e+06	-3.03925	0.293236	-1104	1557	333261	66652.2	-3.99237	-41121	-10226.3	7265635	1453127	-2.12608	-1.86628	-1082.67	284.833	729969	66360.8	-2.0607	-47913.2	-20332.3	16009872	1.45544e+06	-1.89501	-0.165691		903.273	1251752	59607.2			14384.6	27335236	1.30168e+06			59057
C38	Homeward Bound II: Lost in San Francisco	1996	Chance	Bulldog	102.5	688	39233	13077.7	-4.4771	-14429	29939	4379497	1.45983e+06	-3.03925	-1.43785	122.667	703.667	64426	12885.2	-4.50905	-41121	-10226.3	7265635	1453127	-2.12608	-2.38297	338.833	213.667	145233	13203	0.948017	-47913.2	-20332.3	16009872	1.45544e+06	-1.89501	2.84303		500.636	264546	12597.4			14384.6	27335236	1.30168e+06			7961
C39	Homeward Bound II: Lost in San Francisco	1996	Delilah	Kuvasz	-27	-7	1082	360.667	-5.54529	-14429	29939	4379497	1.45983e+06	-3.03925	-2.50603	-35.3333	-6.66667	1744	348.8	-8.21865	-41121	-10226.3	7265635	1453127	-2.12608	-6.09257	-36.6667	-19.8333	3696	336	-5.00992	-47913.2	-20332.3	16009872	1.45544e+06	-1.89501	-3.11491		1.63636	6250	297.619			14384.6	27335236	1.30168e+06			356
C40	The Return of Rin Tin Tin	1947	Rin Tin Tin	German Shepherd	38.5	690.5	13459	4486.33	-14.533	-4314.5	17450	944023	314674	-6.91652	-7.61651	390.333	852.333	21915	4383	-10.5407	58	38707.7	1486442	297288	-13.0007	2.46001	1068.33	626.333	52333	4757.55	9.29051	6522.83	33925	2874556	261323	-10.4859	19.7764	2406	373.182	170212	8105.33	25.08	18917.8	19961.9	5752553	273931	-0.381151	25.4612	816
C41	Iron Will	1994	Gus	Siberian Husky	-256.5	-380.5	74660	24886.7	0.498259	-45278.5	-50249.5	4570212	1523404	0.326309	0.17195	251	-417.667	126274	25254.8	2.64768	-10226.3	-76615	7809558	1.56191e+06	4.25048	-1.60279	-1116.33	488.167	257145	23376.8	-6.86364	-44918.7	3607.17	16477634	1.49797e+06	-3.23945	-3.62419	-1294.09	355.909	426349	20302.3	-8.12714	-42603.2	20689.8	28926737	1.37746e+06	-4.59489	-3.53225	20889
C42	The Shaggy Dog	1959	Chiffonn	Old English Sheepdog	18.5	3	367	122.333	12.6703	-3397.5	17697.5	1734473	578158	-3.64866	16.319	31	9.66667	655	131	16.285	24207	18313.7	2936595	587319	1.00343	15.2816	60.1667	7.5	1990	180.909	29.1122	50357.5	28173.5	6714377	610398	3.63435	25.4779	374	1.27273	13039	620.905	60.0297	68018.5	23896.6	14439823	687611	6.41669	53.613	98
C43	The Biscuit Eater	1972	Moreover	German Wirehaired Pointer	94	79	2130	710	2.11268	-14611.5	-34876.5	4280460	1426820	1.42029	0.692385	86	93.3333	3508	701.6	-1.04523	-16150.3	-1296	7062517	1.4125e+06	-1.05163	0.00640174	44.8333	73	7387	671.545	-4.19431	-32262.7	30576.8	14630023	1.33e+06	-4.72477	0.530462	31.7273	54.3636	13588	647.048	-3.49841	-14697.9	63980.2	25213812	1.20066e+06	-6.55292	3.05451	102
C44	The Doberman Gang	1972	Dillinger	Doberman Pinscher	3201	2177	85349	28449.7	3.59934	-14611.5	-34876.5	4280460	1426820	1.42029	2.17905	5781	3043.67	149095	29819	9.17983	-16150.3	-1296	7062517	1.4125e+06	-1.05163	10.2315	8581.17	3042.5	394239	35839.9	15.4539	-32262.7	30576.8	14630023	1.33e+06	-4.72477	20.1787	4128.45	2202.45	813259	38726.6	4.97332	-14697.9	63980.2	25213812	1.20066e+06	-6.55292	11.5262	3540
C45	The Doberman Gang	1972	Bonnie	Doberman Pinscher	3201	2177	85349	28449.7	3.59934	-14611.5	-34876.5	4280460	1426820	1.42029	2.17905	5781	3043.67	149095	29819	9.17983	-16150.3	-1296	7062517	1.4125e+06	-1.05163	10.2315	8581.17	3042.5	394239	35839.9	15.4539	-32262.7	30576.8	14630023	1.33e+06	-4.72477	20.1787	4128.45	2202.45	813259	38726.6	4.97332	-14697.9	63980.2	25213812	1.20066e+06	-6.55292	11.5262	3540
C46	The Doberman Gang	1972	Clyde	Doberman Pinscher	3201	2177	85349	28449.7	3.59934	-14611.5	-34876.5	4280460	1426820	1.42029	2.17905	5781	3043.67	149095	29819	9.17983	-16150.3	-1296	7062517	1.4125e+06	-1.05163	10.2315	8581.17	3042.5	394239	35839.9	15.4539	-32262.7	30576.8	14630023	1.33e+06	-4.72477	20.1787	4128.45	2202.45	813259	38726.6	4.97332	-14697.9	63980.2	25213812	1.20066e+06	-6.55292	11.5262	3540
C47	The Doberman Gang	1972	Pretty Boy Floyd	Doberman Pinscher	3201	2177	85349	28449.7	3.59934	-14611.5	-34876.5	4280460	1426820	1.42029	2.17905	5781	3043.67	149095	29819	9.17983	-16150.3	-1296	7062517	1.4125e+06	-1.05163	10.2315	8581.17	3042.5	394239	35839.9	15.4539	-32262.7	30576.8	14630023	1.33e+06	-4.72477	20.1787	4128.45	2202.45	813259	38726.6	4.97332	-14697.9	63980.2	25213812	1.20066e+06	-6.55292	11.5262	3540
C48	The Doberman Gang	1972	Baby Face Nelson	Doberman Pinscher	3201	2177	85349	28449.7	3.59934	-14611.5	-34876.5	4280460	1426820	1.42029	2.17905	5781	3043.67	149095	29819	9.17983	-16150.3	-1296	7062517	1.4125e+06	-1.05163	10.2315	8581.17	3042.5	394239	35839.9	15.4539	-32262.7	30576.8	14630023	1.33e+06	-4.72477	20.1787	4128.45	2202.45	813259	38726.6	4.97332	-14697.9	63980.2	25213812	1.20066e+06	-6.55292	11.5262	3540
C49	The Doberman Gang	1972	Ma Barker	Doberman Pinscher	3201	2177	85349	28449.7	3.59934	-14611.5	-34876.5	4280460	1426820	1.42029	2.17905	5781	3043.67	149095	29819	9.17983	-16150.3	-1296	7062517	1.4125e+06	-1.05163	10.2315	8581.17	3042.5	394239	35839.9	15.4539	-32262.7	30576.8	14630023	1.33e+06	-4.72477	20.1787	4128.45	2202.45	813259	38726.6	4.97332	-14697.9	63980.2	25213812	1.20066e+06	-6.55292	11.5262	3540
C50	The Doberman Gang	1972	J Edgar Hoover	Bulldog	-24.5	57.5	19660	6553.33	-1.25127	-14611.5	-34876.5	4280460	1426820	1.42029	-2.67156	-47.6667	162	32247	6449.4	-3.25095	-16150.3	-1296	7062517	1.4125e+06	-1.05163	-2.19932	-9.83333	352.667	65840	5985.45	-6.05635	-32262.7	30576.8	14630023	1.33e+06	-4.72477	-1.33158	4.45455	296.455	117800	5609.52	-5.20543	-14697.9	63980.2	25213812	1.20066e+06	-6.55292	1.34748	3347
C51	The Incredible Journey	1963	Bodger	Bull Terrier	39.5	-3.5	506	168.667	25.4941	53535	38884	2391190	797063	1.83812	23.6559	43	-1	918	183.6	23.9651	73493.7	40818	4063809	812762	4.02033	19.9448	36.5	-8.5	2204	200.364	22.4592	78996.2	38411.7	9412544	855686	4.74292	17.7162	44.2727	-9.09091	5606	266.952	19.9899	54253.7	35724.7	18768822	893753	2.07317	17.9168	240
C52	The Incredible Journey	1963	Luath	Labrador Retriever	607.5	720	27150	9050	-1.24309	53535	38884	2391190	797063	1.83812	-3.08122	1081.67	516.333	47096	9419.2	6.00193	73493.7	40818	4063809	812762	4.02033	1.9816	1561.17	502.333	115164	10469.5	10.1135	78996.2	38411.7	9412544	855686	4.74292	5.37063	2222.73	452.091	283159	13483.8	13.1316	54253.7	35724.7	18768822	893753	2.07317	11.0585	4152
C53	The Ugly Dachshund	1966	Brutus	Great Dane	707.5	514.5	16472	5490.67	3.51506	53354.5	57681.5	3360766	1.12026e+06	-0.386251	3.90131	862.667	631.667	27889	5577.8	4.14142	46044.3	76258	5516405	1103281	-2.73853	6.87995	1831.17	479.833	75486	6862.36	19.692	59987.2	76383	11918756	1.08352e+06	-1.5132	21.2051	1318.82	262	184377	8779.86	12.0368	13117.5	54370.9	21394051	1.01876e+06	-4.04935	16.0862	2480
C54	The Ugly Dachshund	1966	Chloe	Dachshund	2055.5	1853	159471	53157	0.380947	53354.5	57681.5	3360766	1.12026e+06	-0.386251	0.767198	1479.33	1484.33	265500	53100	-0.0094162	46044.3	76258	5516405	1103281	-2.73853	2.72911	1322	1139.5	585618	53238	0.3428	59987.2	76383	11918756	1.08352e+06	-1.5132	1.856	-1281.36	1719.73	1016648	48411.8	-6.19909	13117.5	54370.9	21394051	1.01876e+06	-4.04935	-2.14974	34105
C55	Fangs of the Wild	1939	Rin Tin Tin	German Shepherd	76.5	-48	2613	871	14.2939	3768.5	-2064	328738	109579	5.32263	8.97129	95	-9.33333	4502	900.4	11.5874	5256.33	-1304	559801	111960	5.85952	5.72792	76.8333	-0.666667	10591	962.818	8.04929	897.667	5069.67	1182715	107520	-3.88022	11.9295	482.182	-761.909	51184	2437.33	51.0431	20333.4	4637.45	2956933	140806	11.1472	39.896	9169
C56	Fangs of the Wild	1939	Queeny	German Shepherd	76.5	-48	2613	871	14.2939	3768.5	-2064	328738	109579	5.32263	8.97129	95	-9.33333	4502	900.4	11.5874	5256.33	-1304	559801	111960	5.85952	5.72792	76.8333	-0.666667	10591	962.818	8.04929	897.667	5069.67	1182715	107520	-3.88022	11.9295	482.182	-761.909	51184	2437.33	51.0431	20333.4	4637.45	2956933	140806	11.1472	39.896	9169
C57	It's a Dog's Life	1955	Wildfire	Bull Terrier	11	-22.5	550	183.333	18.2727	43354	7586	1386592	462197	7.73869	10.534	-4	-26.3333	939	187.8	11.8921	32976	14676	2318196	463639	3.94703	7.94505	-7.5	-12.3333	2027	184.273	2.62292	24512.3	17774	5091970	462906	1.45566	1.16727	9.81818	-5.90909	4158	198	7.94307	51765.9	20481	10642221	506772	6.17336	1.7697	226
C58	Greyfriars Bobby: The True Story of a Dog	1961	Bobby	Skye Terrier	16.5	10	334	111.333	5.83832	22343	39708	1959796	653265	-2.65818	8.49651	8.33333	5.66667	556	111.2	2.39808	40818	24207	3339313	667863	2.48719	-0.0891067	28.5	2.33333	1599	145.364	18.0008	76383	23297	7983762	725797	7.31417	10.6867	28.3636	-0.545455	4121	196.238	14.7316	74383.7	29597.3	16679018	794239	5.63891	9.09273	113
C59	After the Thin Man	1936	Asta	Fox Terrier	-571	27.5	21213	7071	-8.46415	1046.5	8096	308431	102810	-6.8568	-1.60735	-491	129.667	34291	6858.2	-9.04999	769.667	10745.7	493523	98704.6	-10.1069	1.05693	-586	327.5	65811	5982.82	-15.2687	2325	8599.83	1011009	91909.9	-6.82716	-8.44157	-192.364	434.545	102708	4890.86	-12.818	16979.5	3957.45	2163887	103042	12.6375	-25.4555	2690
C60	Big Red	1962	Big Red	Irish Setter	354.5	88.5	8641	2880.33	9.23504	38884	22343	2161666	720555	2.29559	6.93945	437.333	191	14786	2957.2	8.32995	61612.7	41367.3	3641458	728292	2.77984	5.55011	1219.67	37.3333	45636	4148.73	28.4987	86720.2	28708	8688551	789868	7.34454	21.1542	3727.64	-27.9091	189330	9015.71	41.6556	63980.2	31018.8	17753056	845384	3.89898	37.7566	3010
C61	The Shaggy D.A.	1976	Elwood	Old English Sheepdog	-480.5	-129.5	45390	15130	-2.31989	-23849.5	9320	3735960	1245320	-2.66353	0.343638	-789	-228.667	74437	14887.4	-3.76381	-29340.3	-32475.3	6280231	1.25605e+06	0.249593	-4.0134	-944.5	808.833	145493	13226.6	-13.2561	-2948.33	-35938.3	14191328	1.29012e+06	2.55713	-15.8132	-967.273	1281.55	194416	9257.9	-24.2908	5795.18	13117.5	27057273	1.28844e+06	-0.568312	-23.7225	1267
C62	Best in Show	2000	Beatrice	Weimaraner	-81	501	26214	8738	-6.66056	-53933	29610	3762308	1.2541e+06	-6.66158	0.00101276	-117.333	335.667	43107	8621.4	-5.25437	-83405.3	-18750	6187938	1.23759e+06	-5.2243	-0.0300635	-83.8333	469	90833	8257.55	-6.69489	-49635.5	-19955.8	13639082	1.23992e+06	-2.39368	-4.3012		490.455	114726	5463.14			-15567.9	21622146	1029626			3731
C63	Best in Show	2000	Winky	Norwich Terrier	27.5	5.5	1445	481.667	4.56747	-53933	29610	3762308	1.2541e+06	-6.66158	11.229	13.3333	8.33333	2394	478.8	1.04428	-83405.3	-18750	6187938	1.23759e+06	-5.2243	6.26858	45.6667	13.1667	5454	495.818	6.55482	-49635.5	-19955.8	13639082	1.23992e+06	-2.39368	8.9485		14.7273	7194	342.571			-15567.9	21622146	1029626			305
C64	Best in Show	2000	Hubert	Bloodhound	-23	161.5	8799	2933	-6.29049	-53933	29610	3762308	1.2541e+06	-6.66158	0.371088	-84	72	14443	2888.6	-5.40054	-83405.3	-18750	6187938	1.23759e+06	-5.2243	-0.176236	9.33333	222.667	29845	2713.18	-7.86285	-49635.5	-19955.8	13639082	1.23992e+06	-2.39368	-5.46916		148.909	37537	1787.48			-15567.9	21622146	1029626			1418
C65	Best in Show	2000	Butch	Poodle	-2659	8	132270	44090	-6.04899	-53933	29610	3762308	1.2541e+06	-6.66158	0.612585	-3983.67	-2022.33	218122	43624.4	-4.49595	-83405.3	-18750	6187938	1.23759e+06	-5.2243	0.728349	-2371.67	-1486	480969	43724.5	-2.02556	-49635.5	-19955.8	13639082	1.23992e+06	-2.39368	0.368119		-2353.55	833509	39690.9			-15567.9	21622146	1029626			71757
C66	Best in Show	2000	Miss Agnes	Shih Tzu	-2179.5	1511.5	105415	35138.3	-10.5042	-53933	29610	3762308	1.2541e+06	-6.66158	-3.84262	-3101.67	-289.667	172177	34435.4	-8.16602	-83405.3	-18750	6187938	1.23759e+06	-5.2243	-2.94171	-1585.33	442	368236	33476	-6.05608	-49635.5	-19955.8	13639082	1.23992e+06	-2.39368	-3.6624		-173.091	568457	27069.4			-15567.9	21622146	1029626			39503
C67	K-9	1989	Jerry Lee	German Shepherd	567	641.5	175117	58372.3	-0.127629	-8701	19412.5	4439114	1.4797e+06	-1.89994	1.77231	3474	270	301573	60314.6	5.31215	37652.7	24868.7	7474360	1494872	0.85519	4.45696	3429.5	-171.333	710455	64586.8	5.57518	3607.17	34324.2	16299640	1.48179e+06	-2.07297	7.64816	-106	67.1818	1368420	65162.9	-0.265768	-22533.5	30387.5	29485795	1.40409e+06	-3.76907	3.5033	57683
C68	The Plague Dogs	1982	Snitter	Fox Terrier	31.5	-8.5	11525	3841.67	1.04121	28064.5	945	3809138	1.26971e+06	2.13588	-1.09466	-56.3333	-17	19037	3807.4	-1.03308	13623	11641.3	6318349	1.26367e+06	0.156818	-1.18989	11.8333	-73.1667	41562	3778.36	2.24965	28701.3	5316.5	13947685	1.26797e+06	1.84427	0.40538	15.2727	-431.273	94178	4484.67	9.95716	45300.2	-14697.9	28426621	1.35365e+06	4.43232	5.52484	8559
C69	Won Ton Ton: The Dog Who Saved Hollywood	1976	Won Ton Ton	German Shepherd	-3825.5	-756	218030	72676.7	-4.2235	-23849.5	9320	3735960	1245320	-2.66353	-1.55997	-4313.33	-3763.67	365827	73165.4	-0.751266	-29340.3	-32475.3	6280231	1.25605e+06	0.249593	-1.00086	-2291.17	-6105.33	847012	77001.1	4.95339	-2948.33	-35938.3	14191328	1.29012e+06	2.55713	2.39627	-1705.91	-1665.73	1661924	79139.2	-0.0507736	5795.18	13117.5	27057273	1.28844e+06	-0.568312	0.517538	93046
C70	Lassie Come Home	1943	Lassie	Collie	195	18	7347	2449	7.22744	-512.5	-6766	348813	116271	5.37838	1.84906	1314	40	15831	3166.2	40.2375	33653	-3119.33	683334	136667	26.9066	13.3309	2133.33	85.8333	62647	5695.18	35.9514	34742.2	380.5	1956095	177827	19.3231	16.6283	1606.82	112.091	169955	8093.1	18.4692	25656.5	4392.55	4166566	198408	10.7173	7.75185	1098
C71	Scooby-Doo	2002	Scooby-Doo	Great Dane	-13	-327	27553	9184.33	3.41887	-25687.5	-71175	3269721	1089907	4.17352	-0.754656	178.333	-411.667	47273	9454.6	6.24035	-2709	-83405.3	5630974	1.12619e+06	7.1654	-0.925049		-483.833	89337	8121.55			-66828.5	10720138	974558				-190.182	145555	6931.19			-62759.4	18529696	882366			11067
C72	One Hundred and One Dalmatians	1969	Pongo	Dalmatian	704	224.5	17618	5872.67	8.16494	38387	39575.5	4018895	1.33963e+06	-0.0887184	8.25366	776.667	264	30262	6052.4	8.47047	47546.3	36858.3	6731807	1.34636e+06	0.793843	7.67663	507.167	407.5	66677	6061.55	1.64425	4072.5	74343	13919346	1.2654e+06	-5.55325	7.19749	0.454545	317.545	110813	5276.81	-6.00914	-16021.7	68018.5	23338216	1.11134e+06	-7.56203	1.55289	2060
C73	One Hundred and One Dalmatians	1969	Perdita	Dalmatian	704	224.5	17618	5872.67	8.16494	38387	39575.5	4018895	1.33963e+06	-0.0887184	8.25366	776.667	264	30262	6052.4	8.47047	47546.3	36858.3	6731807	1.34636e+06	0.793843	7.67663	507.167	407.5	66677	6061.55	1.64425	4072.5	74343	13919346	1.2654e+06	-5.55325	7.19749	0.454545	317.545	110813	5276.81	-6.00914	-16021.7	68018.5	23338216	1.11134e+06	-7.56203	1.55289	2060
C74	One Hundred and One Dalmatians	1969	Colonel	Old English Sheepdog	1279.5	852	13533	4511	9.47683	38387	39575.5	4018895	1.33963e+06	-0.0887184	9.56555	2095	838	25756	5151.2	24.4021	47546.3	36858.3	6731807	1.34636e+06	0.793843	23.6082	1970.67	625.5	72427	6584.27	20.43	4072.5	74343	13919346	1.2654e+06	-5.55325	25.9832	708.364	374	143920	6853.33	4.87885	-16021.7	68018.5	23338216	1.11134e+06	-7.56203	12.4409	112
C75	One Hundred and One Dalmatians	1979	Pongo	Dalmatian	13.5	-183	17067	5689	3.45403	26262	-7613.5	3560306	1.18677e+06	2.85443	0.599602	-25.3333	-378.667	29243	5848.6	6.04133	28519.3	-18516.3	6029783	1.20596e+06	3.90028	2.14105	132.667	-506.333	70501	6409.18	9.97007	21386.2	-33445.7	13762765	1.25116e+06	4.38248	5.58759	1084.55	0.454545	166008	7905.14	13.7137	30387.5	-16021.7	27824921	1.325e+06	3.50259	10.2112	5553
C76	One Hundred and One Dalmatians	1979	Perdita	Dalmatian	13.5	-183	17067	5689	3.45403	26262	-7613.5	3560306	1.18677e+06	2.85443	0.599602	-25.3333	-378.667	29243	5848.6	6.04133	28519.3	-18516.3	6029783	1.20596e+06	3.90028	2.14105	132.667	-506.333	70501	6409.18	9.97007	21386.2	-33445.7	13762765	1.25116e+06	4.38248	5.58759	1084.55	0.454545	166008	7905.14	13.7137	30387.5	-16021.7	27824921	1.325e+06	3.50259	10.2112	5553
C77	One Hundred and One Dalmatians	1979	Colonel	Old English Sheepdog	-630	-489.5	35773	11924.3	-1.17826	26262	-7613.5	3560306	1.18677e+06	2.85443	-4.03269	-773.667	-795	59873	11974.6	0.178155	28519.3	-18516.3	6029783	1.20596e+06	3.90028	-3.72212	-982.333	-672	129024	11729.5	-2.64576	21386.2	-33445.7	13762765	1.25116e+06	4.38248	-7.02824	-743.909	708.364	201105	9576.43	-15.1651	30387.5	-16021.7	27824921	1.325e+06	3.50259	-18.6677	4226
C78	One Hundred and One Dalmatians	1985	Pongo	Dalmatian	645	263	21404	7134.67	5.35414	10098	9241	3934666	1.31156e+06	0.0653423	5.2888	1470.33	282.667	38727	7745.4	15.3338	37619	1074	6666269	1.33325e+06	2.74104	12.5928	2453.83	215.833	108403	9854.82	22.7097	28343.5	15712.5	14823468	1347588	0.937304	21.7724	2712.18	-67.8182	332749	15845.2	17.5448	10777.2	5653.73	28834577	1.37308e+06	0.373137	17.1716	7626
C79	One Hundred and One Dalmatians	1985	Perdita	Dalmatian	645	263	21404	7134.67	5.35414	10098	9241	3934666	1.31156e+06	0.0653423	5.2888	1470.33	282.667	38727	7745.4	15.3338	37619	1074	6666269	1.33325e+06	2.74104	12.5928	2453.83	215.833	108403	9854.82	22.7097	28343.5	15712.5	14823468	1347588	0.937304	21.7724	2712.18	-67.8182	332749	15845.2	17.5448	10777.2	5653.73	28834577	1.37308e+06	0.373137	17.1716	7626
C80	One Hundred and One Dalmatians	1985	Colonel	Old English Sheepdog	-424.5	-275.5	16421	5473.67	-2.72212	10098	9241	3934666	1.31156e+06	0.0653423	-2.78747	-397	-695	28461	5692.2	5.23523	37619	1074	6666269	1.33325e+06	2.74104	2.4942	-370.167	-864.167	68408	6218.91	7.94352	28343.5	15712.5	14823468	1347588	0.937304	7.00621	-276.273	-913.636	153794	7323.52	8.70296	10777.2	5653.73	28834577	1.37308e+06	0.373137	8.32983	15623
C81	One Hundred and One Dalmatians	1991	Pongo	Dalmatian	4351	4311	90755	30251.7	0.132224	69265	65180	4842385	1.61413e+06	0.253078	-0.120854	4197	4245.67	151059	30211.8	-0.161085	3061.33	37652.7	7961421	1.59228e+06	-2.17243	2.01135	457.833	3675.83	296936	26994.2	-11.9211	-20332.3	46704.2	16615098	1.51046e+06	-4.43814	-7.48295	-2553.27	2249.36	369416	17591.2	-27.3013	-37224.8	32878.4	29616631	1.41032e+06	-4.97074	-22.3306	5482
C82	One Hundred and One Dalmatians	1991	Perdita	Dalmatian	4351	4311	90755	30251.7	0.132224	69265	65180	4842385	1.61413e+06	0.253078	-0.120854	4197	4245.67	151059	30211.8	-0.161085	3061.33	37652.7	7961421	1.59228e+06	-2.17243	2.01135	457.833	3675.83	296936	26994.2	-11.9211	-20332.3	46704.2	16615098	1.51046e+06	-4.43814	-7.48295	-2553.27	2249.36	369416	17591.2	-27.3013	-37224.8	32878.4	29616631	1.41032e+06	-4.97074	-22.3306	5482
C83	One Hundred and One Dalmatians	1991	Colonel	Old English Sheepdog	-119.5	32.5	9947	3315.67	-4.5843	69265	65180	4842385	1.61413e+06	0.253078	-4.83737	-114.333	-139.333	16856	3371.2	0.741576	3061.33	37652.7	7961421	1.59228e+06	-2.17243	2.91401	-169.333	-217.833	37648	3422.55	1.41707	-20332.3	46704.2	16615098	1.51046e+06	-4.43814	5.85522	-166.091	-570.909	84016	4000.76	10.1185	-37224.8	32878.4	29616631	1.41032e+06	-4.97074	15.0893	9697
C84	Lady and the Tramp	1962	Lady	Spaniel (All Cockers)	146	-683.5	46197	15399	5.38671	38884	22343	2161666	720555	2.29559	3.09112	409.333	-817.667	79570	15914	7.71019	61612.7	41367.3	3641458	728292	2.77984	4.93035	684.667	-2094.83	204718	18610.7	14.9349	86720.2	28708	8688551	789868	7.34454	7.5904	1196.91	-2955.82	515154	24531.1	16.9284	63980.2	31018.8	17753056	845384	3.89898	13.0294	47360
C85	Lady and the Tramp	1962	Jock	Scottish Terrier	88	162.5	10864	3621.33	-2.05725	38884	22343	2161666	720555	2.29559	-4.35284	335.333	213.333	18572	3714.4	3.28451	61612.7	41367.3	3641458	728292	2.77984	0.504675	641.333	90.5	47503	4318.45	12.7553	86720.2	28708	8688551	789868	7.34454	5.4108	576.364	57.9091	111670	5317.62	9.74975	63980.2	31018.8	17753056	845384	3.89898	5.85077	3034
C86	Lady and the Tramp	1962	Trusty	Bloodhound	10	26.5	975	325	-5.07692	38884	22343	2161666	720555	2.29559	-7.37251	18.3333	46	1564	312.8	-8.84484	61612.7	41367.3	3641458	728292	2.77984	-11.6247	43.5	20.5	3868	351.636	6.54085	86720.2	28708	8688551	789868	7.34454	-0.803689	81.3636	10.8182	9350	445.238	15.8444	63980.2	31018.8	17753056	845384	3.89898	11.9455	217
C87	Lady and the Tramp	1972	Lady	Spaniel (All Cockers)	1957	1256.5	85437	28479	2.45971	-14611.5	-34876.5	4280460	1426820	1.42029	1.03942	2760	1881	144098	28819.6	3.05001	-16150.3	-1296	7062517	1.4125e+06	-1.05163	4.10164	4327.83	1509.67	344342	31303.8	9.00263	-32262.7	30576.8	14630023	1.33e+06	-4.72477	13.7274	5508.82	1196.91	802584	38218.3	11.2823	-14697.9	63980.2	25213812	1.20066e+06	-6.55292	17.8352	14846
C88	Lady and the Tramp	1972	Jock	Scottish Terrier	-254.5	-377	30278	10092.7	1.21375	-14611.5	-34876.5	4280460	1426820	1.42029	-0.206539	-397.333	-79	49345	9869	-3.22559	-16150.3	-1296	7062517	1.4125e+06	-1.05163	-2.17396	-489.667	415.333	96537	8776.09	-10.3121	-32262.7	30576.8	14630023	1.33e+06	-4.72477	-5.58734	-379.727	576.364	151903	7233.48	-13.2176	-14697.9	63980.2	25213812	1.20066e+06	-6.55292	-6.66467	3671
C89	Lady and the Tramp	1972	Trusty	Bloodhound	10.5	95	3524	1174.67	-7.19353	-14611.5	-34876.5	4280460	1426820	1.42029	-8.61382	35.3333	130.667	5700	1140	-8.36257	-16150.3	-1296	7062517	1.4125e+06	-1.05163	-7.31094	57.8333	105.667	11806	1073.27	-4.45677	-32262.7	30576.8	14630023	1.33e+06	-4.72477	0.267994	24.7273	81.3636	22071	1051	-5.38881	-14697.9	63980.2	25213812	1.20066e+06	-6.55292	1.16411	336
C90	Lady and the Tramp	1980	Lady	Spaniel (All Cockers)	3757.5	5252	229046	76348.7	-1.95747	16517	26262	3630637	1.21021e+06	-0.805231	-1.15224	3754.67	5830.67	377508	75501.6	-2.74961	11641.3	12432.3	6061682	1.21234e+06	-0.0652459	-2.68436	3377.67	6231.5	807261	73387.4	-3.88873	15712.5	-5347.33	13708890	1.24626e+06	1.68984	-5.57856	2698.36	4997.82	1487520	70834.3	-3.24625	24030.5	-18226.3	27965542	1.33169e+06	3.17317	-6.41941	22369
C91	Lady and the Tramp	1980	Jock	Scottish Terrier	-66	-4.5	18879	6293	-0.977276	16517	26262	3630637	1.21021e+06	-0.805231	-0.172046	-166.667	-32	31143	6228.6	-2.16207	11641.3	12432.3	6061682	1.21234e+06	-0.0652459	-2.09682	-97.3333	-174.333	69943	6358.45	1.21099	15712.5	-5347.33	13708890	1.24626e+06	1.68984	-0.478853	187.545	-355.818	157535	7501.67	7.24324	24030.5	-18226.3	27965542	1.33169e+06	3.17317	4.07007	10248
C92	Lady and the Tramp	1980	Trusty	Bloodhound	10.5	19	5110	1703.33	-0.499022	16517	26262	3630637	1.21021e+06	-0.805231	0.306209	-68.6667	41	8199	1639.8	-6.68781	11641.3	12432.3	6061682	1.21234e+06	-0.0652459	-6.62256	-79.3333	62.5	16373	1488.45	-9.5289	15712.5	-5347.33	13708890	1.24626e+06	1.68984	-11.2187	-26.4545	79.0909	28595	1361.67	-7.7512	24030.5	-18226.3	27965542	1.33169e+06	3.17317	-10.9244	839
C93	Lady and the Tramp	1986	Lady	Spaniel (All Cockers)	3480.5	994	303770	101257	2.45564	46330.5	10098	4066005	1355335	2.67332	-0.217684	3485.33	1141.67	509999	102000	2.29772	42814	12892.7	6818129	1.36363e+06	2.19425	0.103469	139.5	2456.5	1098080	99825.5	-2.32105	46704.2	13572.8	15218164	1.38347e+06	2.3948	-4.71585	-4819.91	4708.64	1732632	82506.3	-11.5489	14384.6	5795.18	29075195	1.38453e+06	0.620386	-12.1693	47804
C94	Lady and the Tramp	1986	Jock	Scottish Terrier	518.5	112	18735	6245	6.50921	46330.5	10098	4066005	1355335	2.67332	3.83588	710.667	145.333	32379	6475.8	8.72994	42814	12892.7	6818129	1.36363e+06	2.19425	6.53569	458.333	-38	76152	6922.91	7.16943	46704.2	13572.8	15218164	1.38347e+06	2.3948	4.77463	-36	-111.636	141152	6721.52	1.12529	14384.6	5795.18	29075195	1.38453e+06	0.620386	0.5049	7202
C95	Lady and the Tramp	1986	Trusty	Bloodhound	93.5	-49.5	3688	1229.33	11.6323	46330.5	10098	4066005	1355335	2.67332	8.959	53.6667	-37.6667	6230	1246	7.33012	42814	12892.7	6818129	1.36363e+06	2.19425	5.13587	55	-99.3333	15035	1366.82	11.2914	46704.2	13572.8	15218164	1.38347e+06	2.3948	8.89663	83.9091	-28.3636	31612	1505.33	7.45833	14384.6	5795.18	29075195	1.38453e+06	0.620386	6.83794	1446
[truncated: 41 more columns]

## Sheet: Final Score
Unique Character ID	Unique Movie ID	Sex	Movie	Year	Character	Breed	Hypothesis 1: Dog Hero	Hypothesis 2: Nature vs human society	Hypothesis 3: Dog is anthropomorphised	Hypothesis 4: Dog embodies western ideals	Y1	Y2	Y5	Y10				Score of at least 25%		Score of at least 50%		Score of at least 75%		71
C1	M1	Male	The Wizard of Oz	1939	Toto	Cairn Terrier	0.1875	0.0625	0.166667	0.0555556	4.38719	3.44381	-5.46989	-14.5962			Dog Hero	62	0.873239	38	0.535211	14	0.197183
C2	M2	Male	One Hundred and One Dalmatians	1961	Pongo	Dalmatian	0.764706	0	0.916667	0.888889	-8.73036	-0.639176	6.34867	8.48713			Nature/Society	10	0.140845	4	0.056338	0	0
C3	M2	Female	One Hundred and One Dalmatians	1961	Perdita	Dalmatian	0.647059	0	0.666667	0.888889	-8.73036	-0.639176	6.34867	8.48713			Western Ideals	58	0.816901	44	0.619718	18	0.253521
C4	M2	Male	One Hundred and One Dalmatians	1961	Colonel	Old English Sheepdog	0.352941	0	0.833333	0.111111	0.430462	8.54222	37.4809	58.9998			Anthropomorphism	40	0.56338	15	0.211268	5	0.0704225
C5	M3	Female	Lady and the Tramp	1955	Lady	Spaniel (All Cockers)	0.294118	0.0625	0.75	0.666667	-2.87518	0.46669	4.20733	-5.21169
C6	M3	Male	Lady and the Tramp	1955	Jock	Scottish Terrier	0.235294	0	0.5	0.294118	1.43964	-0.23457	1.72441	2.01212
C7	M3	Male	Lady and the Tramp	1955	Trusty	Bloodhound	0.352941	0	0.5	0.235294	5.14722	-1.61699	-7.1959	-1.91117
C8	M4	Female	Snow Dogs	2002	Nana	Border Collie	0.470588	0.3125	0.916667	0.444444	3.39405	6.57663
C9	M4	Male	Snow Dogs	2002	Demon	Siberian Husky	0.529412	0.625	0.833333	0.444444	-0.712743	1.46508
C10	M5	Male	101 Dalmatians	1996	Pongo	Dalmatian	0.470588	0.0625	0.666667	0.777778	-7.51782	-13.5337	-21.1972
C11	M5	Female	101 Dalmatians	1996	Perdita	Dalmatian	0.411765	0	0.636364	0.777778	-7.51782	-13.5337	-21.1972
C12	M5	Male	101 Dalmatians	1996	Kipper	Airedale Terrier	0.625	0	0.583333	0.111111	1.5161	2.70055	5.47809
C13	M6	Male	Trailing the Killer	1932	Lobo	German Shepherd	1	0.375	0.416667	0.444444	18.8684	38.2303	44.2267
C14	M7	Male	The Fox and the Hound	1981	Copper	Basset Hound	0.705882	0.1875	0.833333	0.222222	2.68519	-0.325105	-2.28379	-0.622761
C15	M7	Male	The Fox and the Hound	1981	Chief	Irish Wolfhound	0.3125	0.0625	0.5	0.222222	2.85772	1.08847	2.09998	-4.71443
C16	M8	Male	Son of the Navy	1940	Pal	Cairn Terrier	0.176471	0	0.416667	0.111111	-3.17024	-3.79681	-8.887	-8.88129
C17	M9	Male	Beethoven	1992	Beethoven	Saint Bernard	0.764706	0.4375	0.666667	0.5	13.0936	13.4255	13.2248	7.29106
C18	M10	Male	Rusty Leads the Way	1948	Rusty	German Shepherd	0.470588	0	0.416667	0.222222	6.8572	4.41078	22.4397	21.288
C19	M10	Male	Rusty Leads the Way	1948	Tubby	Boxer	0.470588	0	0.0833333	0.111111	10.2104	14.4696	26.037	0.9312
C20	M11	Male	Cats & Dogs	2001	Lou	Beagle	0.588235	0	1	0.388889	-2.83778	-1.27289
C21	M11	Male	Cats & Dogs	2001	Butch	Anatolian Shepherd	0.588235	0	0.833333	0.333333	-18.1412	0.153225
C22	M12	Female	The Painted Hills	1951	Shep	Collie	0.941176	0.125	0.416667	0.166667	-3.50785	-8.31242	-13.4381	-16.0424
C23	M13	Male	Oliver & Company	1988	Tito	Chihuahua	0.705882	0	0.916667	0.388889	-1.52035	-2.0221	1.59336	6.68426
C24	M13	Male	Oliver & Company	1988	Einstein	Great Dane	0.705882	0	0.833333	0.333333	0.873159	3.47356	7.10775	9.89746
C25	M13	Female	Oliver & Company	1988	Rita	Saluki	0.705882	0	0.833333	0.333333	-2.40403	0.826324	-1.0118	-0.706622
C26	M13	Male	Oliver & Company	1988	Francis	Bulldog	0.705882	0	0.833333	0.333333	-0.755143	-0.689121	-0.251253	3.48092
C27	M13	Female	Oliver & Company	1988	Georgette	Poodle	0.176471	0	0.909091	0.333333	-0.834128	-0.798664	-1.56944	1.00829
C28	M14	Male	War Dogs	1942	Pal	German Shepherd	0.647059	0	0.583333	0.166667	4.32294	3.66038	13.3493	23.3463
C29	M15	Male	Homeward Bound: The Incredible Journey	1993	Chance	Bulldog	0.411765	0.5	0.25	0.333333	-4.29386	4.39723	3.43206	5.63944
C30	M15	Male	Homeward Bound: The Incredible Journey	1993	Shadow	Golden Retriever	0.764706	0.0625	0.333333	0.388889	-2.42557	1.78075	2.6532	1.51965
C31	M16	Male	The Lightning Warrior	1931	Rin Tin Tin	German Shepherd	1	0.0625	0.416667	0.166667	19.5642	42.3669	26.7866
C32	M17	Male	Cujo	1983	Cujo	Saint Bernard	0.176471	0	0.166667	0.166667	2.64416	5.5423	17.721	29.0106
C33	M18	Male	102 Dalmatians	2000	Dipstick	Dalmatian	0.75	0	0.666667	1	16.1249	44.868	52.0473
C34	M18	Female	102 Dalmatians	2000	Oddball	Dalmatian	0.647059	0	0.666667	0.611111	16.1249	44.868	52.0473
C35	M19	Male	Air Bud	1997	Buddy	Golden Retriever	0.647059	0.4375	0.666667	0.388889	-1.85016	-1.07296	-2.3345
C36	M20	Male	My Dog Rusty	1948	Rusty	German Shepherd	0.647059	0.0625	0.416667	0.222222	6.8572	4.41078	22.4397	21.288
C37	M21	Male	Homeward Bound II: Lost in San Francisco	1996	Shadow	Golden Retriever	0.823529	0	0.583333	0.333333	0.293236	-1.86628	-0.165691
C38	M21	Male	Homeward Bound II: Lost in San Francisco	1996	Chance	Bulldog	0.470588	0.125	0.75	0.5	-1.43785	-2.38297	2.84303
C39	M21	Female	Homeward Bound II: Lost in San Francisco	1996	Delilah	Kuvasz	0.411765	0.25	0.583333	0.444444	-2.50603	-6.09257	-3.11491
C40	M22	Male	The Return of Rin Tin Tin	1947	Rin Tin Tin	German Shepherd	0.941176	0.375	0.5	0.222222	-7.61651	2.46001	19.7764	25.4612
C41	M23	Male	Iron Will	1994	Gus	Siberian Husky	0.705882	0.125	0.333333	0.166667	0.17195	-1.60279	-3.62419	-3.53225
C42	M24	Male	The Shaggy Dog	1959	Chiffonn	Old English Sheepdog	0.882353	0	0.916667	0.388889	16.319	15.2816	25.4779	53.613
C43	M25	Male	The Biscuit Eater	1972	Moreover	German Wirehaired Pointer	0.294118	0.5	0.333333	0.166667	0.692385	0.00640174	0.530462	3.05451
C44	M26	Male	The Doberman Gang	1972	Dillinger	Doberman Pinscher	0.352941	0	0.0833333	0.166667	2.17905	10.2315	20.1787	11.5262
C45	M26	Female	The Doberman Gang	1972	Bonnie	Doberman Pinscher	0.352941	0	0.0833333	0.222222	2.17905	10.2315	20.1787	11.5262
C46	M26	Male	The Doberman Gang	1972	Clyde	Doberman Pinscher	0.352941	0	0.0833333	0.222222	2.17905	10.2315	20.1787	11.5262
C47	M26	Male	The Doberman Gang	1972	Pretty Boy Floyd	Doberman Pinscher	0.352941	0	0.0833333	0.222222	2.17905	10.2315	20.1787	11.5262
C48	M26	Male	The Doberman Gang	1972	Baby Face Nelson	Doberman Pinscher	0.352941	0	0.0833333	0.222222	2.17905	10.2315	20.1787	11.5262
C49	M26	Male	The Doberman Gang	1972	Ma Barker	Doberman Pinscher	0.352941	0	0.0833333	0.222222	2.17905	10.2315	20.1787	11.5262
C50	M26	Male	The Doberman Gang	1972	J Edgar Hoover	Bulldog	0.176471	0	0	0.111111	-2.67156	-2.19932	-1.33158	1.34748
C51	M27	Male	The Incredible Journey	1963	Bodger	Bull Terrier	0.529412	0.0625	0.583333	0.277778	23.6559	19.9448	17.7162	17.9168
C52	M27	Male	The Incredible Journey	1963	Luath	Labrador Retriever	0.705882	0.0625	0.583333	0.333333	-3.08122	1.9816	5.37063	11.0585
C53	M28	Female	The Ugly Dachshund	1966	Brutus	Great Dane	0.411765	0.5	0.25	0.5	3.90131	6.87995	21.2051	16.0862
C54	M28	Female	The Ugly Dachshund	1966	Chloe	Dachshund	0.294118	0.0625	0.5	0.277778	0.767198	2.72911	1.856	-2.14974
C55	M29	Male	Fangs of the Wild	1939	Rin Tin Tin	German Shepherd	0.764706	0	0.583333	0.444444	8.97129	5.72792	11.9295	39.896
C56	M29	Female	Fangs of the Wild	1939	Queeny	German Shepherd	0.529412	0	0.25	0.388889	8.97129	5.72792	11.9295	39.896
C57	M30	Male	It's a Dog's Life	1955	Wildfire	Bull Terrier	0.588235	0.125	0.666667	0.722222	10.534	7.94505	1.16727	1.7697
C58	M31	Male	Greyfriars Bobby: The True Story of a Dog	1961	Bobby	Skye Terrier	0.705882	0	0.666667	0.166667	8.49651	-0.0891067	10.6867	9.09273
C59	M32	Male	After the Thin Man	1936	Asta	Fox Terrier	0.470588	0	0.666667	0.555556	-1.60735	1.05693	-8.44157	-25.4555
C60	M33	Male	Big Red	1962	Big Red	Irish Setter	0.882353	0.125	0.666667	0.611111	6.93945	5.55011	21.1542	37.7566
C61	M34	Male	The Shaggy D.A.	1976	Elwood	Old English Sheepdog	0.529412	0	0.916667	0.277778	0.343638	-4.0134	-15.8132	-23.7225
C62	M35	Female	Best in Show	2000	Beatrice	Weimaraner	0.117647	0	0.25	0.222222	0.00101276	-0.0300635	-4.3012
C63	M35	Male	Best in Show	2000	Winky	Norwich Terrier	0.176471	0	0.166667	0.222222	11.229	6.26858	8.9485
C64	M35	Male	Best in Show	2000	Hubert	Bloodhound	0.294118	0	0.166667	0.166667	0.371088	-0.176236	-5.46916
C65	M35	Male	Best in Show	2000	Butch	Poodle	0.294118	0	0.166667	0.277778	0.612585	0.728349	0.368119
C66	M35	Female	Best in Show	2000	Miss Agnes	Shih Tzu	0.235294	0	0.25	0.222222	-3.84262	-2.94171	-3.6624
C67	M36	Male	K-9	1989	Jerry Lee	German Shepherd	0.705882	0	0.5	0.611111	1.77231	4.45696	7.64816	3.5033
C68	M37	Male	The Plague Dogs	1982	Snitter	Fox Terrier	0.647059	0	0.583333	0.166667	-1.09466	-1.18989	0.40538	5.52484
C69	M38	Male	Won Ton Ton: The Dog Who Saved Hollywood	1976	Won Ton Ton	German Shepherd	0.823529	0.125	0.75	0.166667	-1.55997	-1.00086	2.39627	0.517538
C70	M39	Female	Lassie Come Home	1943	Lassie	Collie	0.882353	0	0.583333	0.5	1.84906	13.3309	16.6283	7.75185
C71	M40	Male	Scooby-Doo	2002	Scooby-Doo	Great Dane	0.647059	0	1.08333	0.333333	-0.754656	-0.925049
C72	M41	Male	One Hundred and One Dalmatians	1969	Pongo	Dalmatian	0.764706	0	0.916667	0.888889	8.25366	7.67663	7.19749	1.55289
C73	M41	Female	One Hundred and One Dalmatians	1969	Perdita	Dalmatian	0.647059	0	0.666667	0.888889	8.25366	7.67663	7.19749	1.55289
C74	M41	Male	One Hundred and One Dalmatians	1969	Colonel	Old English Sheepdog	0.352941	0	0.833333	0.111111	9.56555	23.6082	25.9832	12.4409
C75	M42	Male	One Hundred and One Dalmatians	1979	Pongo	Dalmatian	0.764706	0	0.916667	0.888889	0.599602	2.14105	5.58759	10.2112
C76	M42	Female	One Hundred and One Dalmatians	1979	Perdita	Dalmatian	0.647059	0	0.666667	0.888889	0.599602	2.14105	5.58759	10.2112
C77	M42	Male	One Hundred and One Dalmatians	1979	Colonel	Old English Sheepdog	0.352941	0	0.833333	0.111111	-4.03269	-3.72212	-7.02824	-18.6677
C78	M43	Male	One Hundred and One Dalmatians	1985	Pongo	Dalmatian	0.764706	0	0.916667	0.888889	5.2888	12.5928	21.7724	17.1716
C79	M43	Female	One Hundred and One Dalmatians	1985	Perdita	Dalmatian	0.647059	0	0.666667	0.888889	5.2888	12.5928	21.7724	17.1716
C80	M43	Male	One Hundred and One Dalmatians	1985	Colonel	Old English Sheepdog	0.352941	0	0.833333	0.111111	-2.78747	2.4942	7.00621	8.32983
C81	M44	Male	One Hundred and One Dalmatians	1991	Pongo	Dalmatian	0.764706	0	0.916667	0.888889	-0.120854	2.01135	-7.48295	-22.3306
C82	M44	Female	One Hundred and One Dalmatians	1991	Perdita	Dalmatian	0.647059	0	0.666667	0.888889	-0.120854	2.01135	-7.48295	-22.3306
C83	M44	Male	One Hundred and One Dalmatians	1991	Colonel	Old English Sheepdog	0.352941	0	0.833333	0.111111	-4.83737	2.91401	5.85522	15.0893
C84	M45	Female	Lady and the Tramp	1962	Lady	Spaniel (All Cockers)	0.294118	0.0625	0.75	0.666667	3.09112	4.93035	7.5904	13.0294
C85	M45	Male	Lady and the Tramp	1962	Jock	Scottish Terrier	0.235294	0	0.5	0.294118	-4.35284	0.504675	5.4108	5.85077
C86	M45	Male	Lady and the Tramp	1962	Trusty	Bloodhound	0.352941	0	0.5	0.235294	-7.37251	-11.6247	-0.803689	11.9455
C87	M46	Female	Lady and the Tramp	1972	Lady	Spaniel (All Cockers)	0.294118	0.0625	0.75	0.666667	1.03942	4.10164	13.7274	17.8352
C88	M46	Male	Lady and the Tramp	1972	Jock	Scottish Terrier	0.235294	0	0.5	0.294118	-0.206539	-2.17396	-5.58734	-6.66467
C89	M46	Male	Lady and the Tramp	1972	Trusty	Bloodhound	0.352941	0	0.5	0.235294	-8.61382	-7.31094	0.267994	1.16411
C90	M47	Female	Lady and the Tramp	1980	Lady	Spaniel (All Cockers)	0.294118	0.0625	0.75	0.666667	-1.15224	-2.68436	-5.57856	-6.41941
C91	M47	Male	Lady and the Tramp	1980	Jock	Scottish Terrier	0.235294	0	0.5	0.294118	-0.172046	-2.09682	-0.478853	4.07007
C92	M47	Male	Lady and the Tramp	1980	Trusty	Bloodhound	0.352941	0	0.5	0.235294	0.306209	-6.62256	-11.2187	-10.9244
C93	M48	Female	Lady and the Tramp	1986	Lady	Spaniel (All Cockers)	0.294118	0.0625	0.75	0.666667	-0.217684	0.103469	-4.71585	-12.1693
C94	M48	Male	Lady and the Tramp	1986	Jock	Scottish Terrier	0.235294	0	0.5	0.294118	3.83588	6.53569	4.77463	0.5049
C95	M48	Male	Lady and the Tramp	1986	Trusty	Bloodhound	0.352941	0	0.5	0.235294	8.959	5.13587	8.89663	6.83794
