# Supplementary material for: The making of a (dog) movie star: The effect of the portrayal of dogs in movies on breed registrations in the United States
Source: PLoS One. 2022 Jan 12;17(1):e0261916. doi: 10.1371/journal.pone.0261916 (PMC8754329; doi:10.1371/journal.pone.0261916)
Supplement: S1 Table — (XLSX) [file pone.0261916.s003.xlsx]

## Sheet: Scoring Critieria
Hypothesis 1: Dogs Portrayed as Heroes			Hypothesis 2: Anthropomorphised Dogs			Hypothesis 3: Dogs Portrayed as ideals in Western Societies			Hypothesis 4: Dogs Portrayed as Boundaries between Wilderness and Human Society
Criteria	Source		Criteria	Source		Criteria	Source		Criteria	Source
The dog solves a difficult problem that a real dog would be able to solve	Wolf, 2014		Dog speaks in human language (2 points) Narrator gives dog's point of view (1 point)	Armbruster, 2012		Male and female characters' bodies are markedly different from one another in at least one respect in a gendered way	Kirkland, 2007		Dog begins as wild before becoming reformed by the end of the film	Armbruster, 2002
The dog is seen/described as intelligent	Wolf, 2014		The dog solves a difficult problem that a real dog would be unable to solve	Pilot data analysis		If Female characters are traditionally feminine (caring, worried, follow male character and rules, passive and helpless) If Male character are traditionally masculine (rambunctious, playful, adventurous, powerful and authoritative, rational, ambitious, smart, competitive, powerful, stable, violent, and tolerant)	Kirkland, 2007		Dog is a stray appearing from wilderness	Superle, 2009
Is tame or a good dog from the beginning and remains so for the entire movie (described as tame, a loved pet, is happy to be around humans)	To differentiate between the 'hero dog' and 'reformed wild dog'		Dog understands human language (either through speech or reading)	Pilot data analysis		Female dog's looks count more than brains (male falls in love in first glance without knowing anything about her, comments on the beauty of a female, lose their senses in the presence of a beautiful woman)	Towbin et al., 2003		Dog is initially described as untameable	Superle, 2009
Dog demonstrates allegiance to its family/owner (waits for family after school/work, travels to find family, works to be near its family/owner)	Wolf, 2014		Dog portrays emotions like a human (reacts by covering their face if embarrassed, reacts with shock)	Armbruster, 2012		The villain is a woman protraying traditionally male characteristics (authoritarian, ruthless, aggressive, not a mother, not in a domestic role) The villain is protrayed as not white The villain is the only working class representation in film	Towbin et al., 2003		Natural dog behaviours that are destructive are scolded when the dog is categorised as 'wild'	Pilot data analysis
Dog shows affection to its family/human	Wolf, 2014		Facial expressions are human-like (sheds tears, eyes open in surprise, smiles)	Lawerence, 2015		Male dog saves helpless female character (human or dog) (If male, does the saving/female is saved by male)	Towbin et al., 2003		Disrupts family's ability to make a living before becoming reformed	Armbruster, 2002
Portrays obedient behaviour (dog responds to commands/asks from humans, conforms to human's expectations of a 'good dog', humans don't complain about its behaviour)	Wolf, 2014		Dog has a shared look with a human that demonstrates a shared thought	Burt, 2002		Clothing/collars/attire of characters are markedly different based on gender	Kirkland, 2007		1 or more family members do not accept the dog until it has become reformed	Armbruster, 2002
Portrayed as ideal citizen (dog is protrayed as similar to the movies' human hero prograganist)	McHugh, 2004; Wolf 2014		Dog performs human actions with no prompt from human (opens door, types on computer)	Pilot data analysis		Male/female character gets together romantically with opposite sex partner in the end/get married	Kirkland, 2007		Child is the only one that accepts the dog when it is wild	Armbruster, 2002
Fights the villains/criminals/'bad guys' (1 point) Fights the villains/criminals/'bad guys' alone (2 points)	Fuller-Seeley and Groskopf, 2014		CGI/animation is used to make a dog do otherwise impossible actions (breakdance, eyes of real dog change in an unnatural way)	Lawerence, 2015		Dogs are protrayed as monogamous	Pilot data analysis		Dog is rewarded when it becomes reformed (either through acceptance or praise)	Superle, 2009
Dog leads others (humans or reinforcements) to save character	Pilot data analysis		None of the dogs needs are shown (no defectation, unrination, coming into heat if female)	McHugh, 2004		Dogs have pedigree puppies	Wolf, 2014		Dogs changed behaviour confirms rightness of human behaviour (dog is happier once it no longer is difficult around humans, comments are made about how the dog is better off)	Armbruster, 2002
Dog automatically differentiates the 'good guys' vs 'bad guys'	Pilot data analysis		Dog performs tasks, accepts treatment that a real dog would need training or acclaimatisation (eg. Performs command without prior training, is toilet trained (if puppy, takes collar without being used to it)	McHugh, 2004		Dog's relationship is publicly celebrated	Kirkland, 2007		Movie is set in western USA or Antarctica	Leane and Narraway, 2014; Armbruster, 2002
Performs dangerous actions for a purpose	Fuller-Seeley and Groskopf, 2014		Dog is dressed as a human	Pilot data analysis		Dog facilitates a human's heteronormative relationship (makes couple meet/date)	Quinn, 2016; McHugh, 2004		Dog ultimately helps humans bend nature's will to theirs (once reformed)	Leane and Narraway, 2014; Armbruster, 2002
Dog is protrayed as courageous or brave (facing danger, saving others when it is not in their immediate interest, eg. Helping others they don't know)	Fuller-Seeley and Groskopf, 2014					Dog brings couple together and strengthens relationship (are the catalyst for a happier life together)	Ross and Castonguay, 2014		Dog helps humans survive wild environments (e.g. travel across wildness, hunt, keep warm)	Leane and Narraway, 2014
Saves 'good' humans psychologically (their presence and encounters as the result of the dog makes them happy/fulfilled when they were sad/depressed/floundering in the beginning of the movie)	Superle, 2009; Fuller-Seeley and Groskopf, 2014					Dog is at the centre of family happiness and 'completes' a heteronormative family	Wolf, 2014; Stockton, 2009; Rapf, 2014		Dog places the human's interests above it's own once reformed (giving up comfort for human, dog places itself in front of danger)	Armbruster, 2002
Saves 'good' humans physically	Superle, 2009; Fuller-Seeley and Groskopf, 2014					Pedigree dog is perceived better than the mixed breed dogs around them by society	McHugh, 2004		Dog fights wild animal to save humans (1 point) Dog fights wolf to save humans (fighting its former wild self) (2 points)	Armbruster, 2002
The villain is prominent and their badness is emphasised clearly	Manning, 2015					Dog is a Labrador Retriever or Golden Retriever and is protrayed with an accent that matches the white people in the film	Rosenburg, 2011		Reformed dog dies at the end of the movie to save the human	Armbruster, 2002
Is a working dog (the humans use it for a purpose, not just a working breed)	Fuller-Seeley and Groskopf, 2014					Dog is portrayed as a negative racial stereotype (-1 point)	Towbin et al., 2003		Dog uses its savage 'wild' side that was previously disliked by family to help the humans later in the film	Armbruster, 2002
Is a large dog	Wolf, 2014					Dog's family is white	Towbin et al., 2003
