# Supplementary material for: The making of a (dog) movie star: The effect of the portrayal of dogs in movies on breed registrations in the United States
Source: PLoS One. 2022 Jan 12;17(1):e0261916. doi: 10.1371/journal.pone.0261916 (PMC8754329; doi:10.1371/journal.pone.0261916)
Supplement: S2 Table — (XLSX) [file pone.0261916.s004.xlsx]

## Sheet: Sheet1
S2 Table. Box office figures adjusted for inflation for rereleases.
Year	Box Office (millions of $ at time of release)	Adjusted for inflation (millions of $ in 2020)	Breed registration change (increase/decrease)
One Hundred and One Dalmatians (1961)
1961	14	120	Increase
1969	18	126	Increase
1979	19	67	Increase
1985	33	79	Increase
1991	60.8	115	Decrease
Lady and the Tramp (1955)
1955	9	86.5	Decrease
1962	7	60.3	Increase
1972	10	63.6	Increase
1980	27	84.4	Decrease
1986	31	72.9	Decrease
Note. Original box office figures from Box Office Mojo
Inflation adjustments conducted using https://www.usinflationcalculator.com/
