# Supplementary material for: The making of a (dog) movie star: The effect of the portrayal of dogs in movies on breed registrations in the United States
Source: PLoS One. 2022 Jan 12;17(1):e0261916. doi: 10.1371/journal.pone.0261916 (PMC8754329; doi:10.1371/journal.pone.0261916)
Supplement: S5 Appendix — (TXT) [file pone.0261916.s009.txt]

S5 Appendix. THE MAKING OF A (DOG) MOVIE STAR (CODE).                                                

#### MULTIPLE REGRESSION #####

##LOAD PACKAGES##

library(tidyverse) #for data manipulation
library(ggplot2) #for creating plots
library(lm.beta) #for regression analysis
library(corpcor) #for rotation
library(GPArotation) #for rotation
library(psych) #for the factor analysis
library(nFactors) #to determine number of factors to retain
library(dplyr)
library(tidyr)
library(pander) #to format outputs that can be used in docs
library(forcats)
library(lmtest) #to test for independence
library(car) #to run the VIF test, QQPlot and Levene's test
library(boot) #to run bootstrapping
library(apaTables) #to create APA format publication tables
library(forecast)
library(gridExtra)

##SET WORKING DIRECTORY

setwd(" ")

##LOAD DATA

movie.list <- read_csv("movie_list_v2.csv")
character.list <- read_csv("character_list_v2.csv")
final.scores.no.rereleases <- read_csv("final_score_v6_without_rereleases.csv")
final.scores.rereleases <- read_csv("final_score_v6_with_rereleases.csv")

######### 1 YEAR TRENDS #########

#### WITH RERELEASES INCLUDED

## MODELS

Y1.rerelease.1 <- lm(Y1 ~ western_ideals, final.scores.rereleases)

Y1.rerelease.2 <- lm(Y1 ~ western_ideals + dog_hero, final.scores.rereleases)

Y1.rerelease.3 <- lm(Y1 ~ western_ideals + dog_hero + anthro, final.scores.rereleases)

Y1.rerelease.4 <- lm(Y1 ~ western_ideals + dog_hero + anthro + nature_society, final.scores.rereleases)

## COMPARE MODELS

anova(Y1.rerelease.1, Y1.rerelease.2, Y1.rerelease.3, Y1.rerelease.4)

# Model 2 is the best to use

## RESULTS

summary(Y1.rerelease.3)

lm.beta(Y1.rerelease.2) # for standardised coefficients

confint(Y1.rerelease.2) # confidence intervals

stat.desc(final.scores.rereleases$Y1)

-------------------------------------------------------------------------------------------------------------
  
#### WITH RERELEASES NOT INCLUDED
  
## MODELS
  
Y1.no.rerelease.1 <- lm(Y1 ~ dog_hero, final.scores.no.rereleases)

Y1.no.rerelease.2 <- lm(Y1 ~ dog_hero + anthro, final.scores.no.rereleases)

Y1.no.rerelease.3 <- lm(Y1 ~ dog_hero + anthro + western_ideals, final.scores.no.rereleases)

Y1.no.rerelease.4 <- lm(Y1 ~ dog_hero + anthro + western_ideals + nature_society, final.scores.no.rereleases)

## COMPARE MODELS

anova(Y1.no.rerelease.1, Y1.no.rerelease.2, Y1.no.rerelease.3, Y1.no.rerelease.4)

# Model 2 is the best to use

## RESULTS

summary(Y1.no.rerelease.2)

lm.beta(Y1.no.rerelease.2) # for standardised coefficients

confint(Y1.no.rerelease.2) # confidence intervals


######### 2 YEAR TRENDS #########

#### WITH RERELEASES INCLUDED

## MODELS

Y2.rerelease.1 <- lm(Y2 ~ dog_hero, final.scores.rereleases)

Y2.rerelease.2 <- lm(Y2 ~ dog_hero + anthro, final.scores.rereleases)

Y2.rerelease.3 <- lm(Y2 ~ dog_hero + anthro + western_ideals, final.scores.rereleases)

Y2.rerelease.4 <- lm(Y2 ~ dog_hero + anthro + western_ideals + nature_society, final.scores.rereleases)

## COMPARE MODELS

anova(Y2.rerelease.1, Y2.rerelease.2, Y2.rerelease.3, Y2.rerelease.4)

# Model 2 is the best to use

## RESULTS

summary(Y2.rerelease.2)

lm.beta(Y2.rerelease.2) # for standardised coefficients

confint(Y2.rerelease.2) # confidence intervals

-------------------------------------------------------------------------------------------------------------
  
#### WITH RERELEASES NOT INCLUDED
  
## MODELS
  
Y2.no.rerelease.1 <- lm(Y2 ~ dog_hero, final.scores.no.rereleases)

Y2.no.rerelease.2 <- lm(Y2 ~ dog_hero + anthro, final.scores.no.rereleases)

Y2.no.rerelease.3 <- lm(Y2 ~ dog_hero + anthro + western_ideals, final.scores.no.rereleases)

Y2.no.rerelease.4 <- lm(Y2 ~ dog_hero + anthro + western_ideals + nature_society, final.scores.no.rereleases)

## COMPARE MODELS

anova(Y2.no.rerelease.1, Y2.no.rerelease.2, Y2.no.rerelease.3, Y2.no.rerelease.4)

# Model 2 is the best to use

## RESULTS

summary(Y2.no.rerelease.2)

lm.beta(Y2.no.rerelease.2) # for standardised coefficients

confint(Y2.no.rerelease.2) # confidence intervals

######### 5 YEAR TRENDS #########

#### WITH RERELEASES INCLUDED

## CALCULATE SAMPLE SIZE

sum(!is.na (final.scores.rereleases$Y5))

## MODELS

Y5.rerelease.1 <- lm(Y5 ~ dog_hero, final.scores.rereleases)

Y5.rerelease.2 <- lm(Y5 ~ dog_hero + anthro, final.scores.rereleases)

Y5.rerelease.3 <- lm(Y5 ~ dog_hero + anthro + western_ideals, final.scores.rereleases)

Y5.rerelease.4 <- lm(Y5 ~ dog_hero + anthro + western_ideals + nature_society, final.scores.rereleases)

## COMPARE MODELS

anova(Y5.rerelease.1, Y5.rerelease.2, Y5.rerelease.3, Y5.rerelease.4)

# Model 2 is the best to use

## RESULTS

summary(Y5.rerelease.2)

lm.beta(Y5.rerelease.2) # for standardised coefficients

confint(Y5.rerelease.2) # confidence intervals

-------------------------------------------------------------------------------------------------------------
  
#### WITH RERELEASES NOT INCLUDED
  
## CALCULATE SAMPLE SIZE
  
sum(!is.na (final.scores.no.rereleases$Y5))

#66

## CREATE NEW DATAFRAME WITH NA SCORES REMOVED

final.scores.no.rereleases.Y5 <- final.scores.no.rereleases %>%
  select(1:ncol(final.scores.no.rereleases)) %>%
  filter(., !is.na(Y5))

View(final.scores.no.rereleases.Y5)

## MODELS

Y5.no.rerelease.1 <- lm(Y5 ~ dog_hero, final.scores.no.rereleases.Y5)

Y5.no.rerelease.2 <- lm(Y5 ~ dog_hero + anthro, final.scores.no.rereleases.Y5)

Y5.no.rerelease.3 <- lm(Y5 ~ dog_hero + anthro + western_ideals, final.scores.no.rereleases.Y5)

Y5.no.rerelease.4 <- lm(Y5 ~ dog_hero + anthro + western_ideals + nature_society, final.scores.no.rereleases.Y5)

## COMPARE MODELS

anova(Y5.no.rerelease.1, Y5.no.rerelease.2, Y5.no.rerelease.3, Y5.no.rerelease.4)

# Model 2 is the best to use

## RESULTS

summary(Y5.no.rerelease.2)

lm.beta(Y5.no.rerelease.2) # for standardised coefficients

confint(Y5.no.rerelease.2) # confidence intervals

######### 10 YEAR TRENDS #########

#### WITH RERELEASES INCLUDED

## CALCULATE SAMPLE SIZE

sum(!is.na (final.scores.rereleases$Y10))

#74

## CREATE NEW DATAFRAME

final.scores.rereleases.Y10 <- final.scores.rereleases %>%
  select(1:ncol(final.scores.rereleases)) %>%
  filter(., !is.na(Y10))

## MODELS

Y10.rerelease.1 <- lm(Y10 ~ dog_hero, final.scores.rereleases.Y10)

Y10.rerelease.2 <- lm(Y10 ~ dog_hero + anthro, final.scores.rereleases.Y10)

Y10.rerelease.3 <- lm(Y10 ~ dog_hero + anthro + western_ideals, final.scores.rereleases.Y10)

Y10.rerelease.4 <- lm(Y10 ~ dog_hero + anthro + western_ideals + nature_society, final.scores.rereleases.Y10)

## COMPARE MODELS

anova(Y10.rerelease.1, Y10.rerelease.2, Y10.rerelease.3, Y10.rerelease.4)

# Results are not significant so using 4th model to report results

## RESULTS

summary(Y10.rerelease.4)

lm.beta(Y10.rerelease.4) # for standardised coefficients

confint(Y10.rerelease.4) # confidence intervals

-------------------------------------------------------------------------------------------------------------
  
#### WITH RERELEASES NOT INCLUDED
  
## CALCULATE SAMPLE SIZE
  
sum(!is.na (final.scores.no.rereleases$Y10))

#50

## CREATE NEW DATASET WITH NA SCORES REMOVED

final.scores.no.rereleases.Y10 <- final.scores.no.rereleases %>%
  select(1:ncol(final.scores.no.rereleases)) %>%
  filter(., !is.na(Y10))

View(final.scores.no.rereleases.Y10)

## MODELS

Y10.no.rerelease.1 <- lm(Y10 ~ dog_hero, final.scores.no.rereleases.Y10)

Y10.no.rerelease.2 <- lm(Y10 ~ dog_hero + anthro, final.scores.no.rereleases.Y10)

Y10.no.rerelease.3 <- lm(Y10 ~ dog_hero + anthro + western_ideals, final.scores.no.rereleases.Y10)

Y10.no.rerelease.4 <- lm(Y10 ~ dog_hero + anthro + western_ideals + nature_society, final.scores.no.rereleases.Y10)

## COMPARE MODELS

anova(Y10.no.rerelease.1, Y10.no.rerelease.2, Y10.no.rerelease.3, Y10.no.rerelease.4)

# No results are significant so diagnostics run on model 4

## RESULTS

summary(Y10.no.rerelease.4)

lm.beta(Y10.no.rerelease.4) # for standardised coefficients

confint(Y10.no.rerelease.4) # confidence intervals

##END
-----------------------------------------------------------------------------------------------------------------------------
-----------------------------------------------------------------------------------------------------------------------------
-----------------------------------------------------------------------------------------------------------------------------
-----------------------------------------------------------------------------------------------------------------------------
  
###### TESTING ASSUMPTIONS FOR MULTIPLE REGRESSION MODELS ###### 

## LOAD PACKAGES

library(tidyverse) #for data manipulation
library(ggplot2) #for creating plots
library(lm.beta) #for regression analysis
library(corpcor) #for rotation
library(GPArotation) #for rotation
library(psych) #for the factor analysis
library(nFactors) #to determine number of factors to retain
library(dplyr)
library(tidyr)
library(pander) #to format outputs that can be used in docs
library(forcats)
library(lmtest) #to test for independence
library(car) #to run the VIF test, QQPlot and Levene's test
library(boot) #to run bootstrapping
library(apaTables) #to create APA format publication tables
library(forecast) #to run autocorrelation diagnostic tests
library(gridExtra) #to put all grids together

## SET WORKING DIRECTORY

setwd(" ")

## LOAD DATA

movie.list <- read_csv("movie_list_v2.csv")
character.list <- read_csv("character_list_v2.csv")
final.scores.rereleases <- read_csv("final_score_v6_with_rereleases.csv")
final.scores.rereleases.Y1 <- read_csv("final_score_v6_with_rereleases.csv")
final.scores.rereleases.Y2 <- read_csv("final_score_v6_with_rereleases.csv")
final.scores.rereleases.Y5 <- read_csv("final_score_v6_with_rereleases.csv")
final.scores.rereleases.Y10 <- read_csv("final_score_v6_with_rereleases.csv")

## REMOVE NA FIELDS FROM FIVE AND TEN YEAR DATA

final.scores.rereleases.Y5 <- final.scores.rereleases.Y5 %>%
  select(1:ncol(final.scores.rereleases.Y5)) %>%
  filter(., !is.na(Y5))

final.scores.rereleases.Y10 <- final.scores.rereleases.Y10 %>%
  select(1:ncol(final.scores.rereleases.Y10)) %>%
  filter(., !is.na(Y10))

## MODELS

# Optimal model found in multiple_regression script

Y1.rerelease.2 <- lm(Y1 ~ dog_hero + anthro, final.scores.rereleases.Y1)

Y2.rerelease.2 <- lm(Y2 ~ dog_hero + anthro, final.scores.rereleases.Y2)

Y5.rerelease.2 <- lm(Y5 ~ dog_hero + anthro, final.scores.rereleases.Y5)

Y10.rerelease.4 <- lm(Y10 ~ dog_hero + anthro + western_ideals + nature_society, final.scores.rereleases.Y10)

-----------------------------------------------------------------------------------------------------------------
  
  ######### OUTLIERS AND INFLUENCERS #########

# Create table with outlier/influencer statistics

# 1 YEAR trends

final.scores.rereleases.Y1$residuals <- resid(Y1.rerelease.2)
final.scores.rereleases.Y1$standardized.residuals<- rstandard(Y1.rerelease.2)
final.scores.rereleases.Y1$studentized.residuals<-rstudent(Y1.rerelease.2)
final.scores.rereleases.Y1$cooks.distance<-cooks.distance(Y1.rerelease.2)
final.scores.rereleases.Y1$dfbeta<-dfbeta(Y1.rerelease.2)
final.scores.rereleases.Y1$dffit<-dffits(Y1.rerelease.2)
final.scores.rereleases.Y1$leverage<-hatvalues(Y1.rerelease.2)
final.scores.rereleases.Y1$covariance.ratios<-covratio(Y1.rerelease.2)
final.scores.rereleases.Y1$fitted <- Y1.rerelease.2$fitted.values
final.scores.rereleases.Y1$NoVariance <- 1


View(final.scores.rereleases.Y1)

# 2 YEAR TRENDS

final.scores.rereleases.Y2$residuals <- resid(Y2.rerelease.2)
final.scores.rereleases.Y2$standardized.residuals<- rstandard(Y2.rerelease.2)
final.scores.rereleases.Y2$studentized.residuals<-rstudent(Y2.rerelease.2)
final.scores.rereleases.Y2$cooks.distance<-cooks.distance(Y2.rerelease.2)
final.scores.rereleases.Y2$dfbeta<-dfbeta(Y2.rerelease.2)
final.scores.rereleases.Y2$dffit<-dffits(Y2.rerelease.2)
final.scores.rereleases.Y2$leverage<-hatvalues(Y2.rerelease.2)
final.scores.rereleases.Y2$covariance.ratios<-covratio(Y2.rerelease.2)
final.scores.rereleases.Y2$fitted <- Y2.rerelease.2$fitted.values

View(final.scores.rereleases.Y2)

# 5 YEAR TRENDS

final.scores.rereleases.Y5$residuals <- resid(Y5.rerelease.2)
final.scores.rereleases.Y5$standardized.residuals<- rstandard(Y5.rerelease.2)
final.scores.rereleases.Y5$studentized.residuals<-rstudent(Y5.rerelease.2)
final.scores.rereleases.Y5$cooks.distance<-cooks.distance(Y5.rerelease.2)
final.scores.rereleases.Y5$dfbeta<-dfbeta(Y5.rerelease.2)
final.scores.rereleases.Y5$dffit<-dffits(Y5.rerelease.2)
final.scores.rereleases.Y5$leverage<-hatvalues(Y5.rerelease.2)
final.scores.rereleases.Y5$covariance.ratios<-covratio(Y5.rerelease.2)
final.scores.rereleases.Y5$fitted <- Y5.rerelease.2$fitted.values

View(final.scores.rereleases.Y5)

# 10 YEAR TRENDS

final.scores.rereleases.Y10$residuals <- resid(Y10.rerelease.4)
final.scores.rereleases.Y10$standardized.residuals<- rstandard(Y10.rerelease.4)
final.scores.rereleases.Y10$studentized.residuals<-rstudent(Y10.rerelease.4)
final.scores.rereleases.Y10$cooks.distance<-cooks.distance(Y10.rerelease.4)
final.scores.rereleases.Y10$dfbeta<-dfbeta(Y10.rerelease.4)
final.scores.rereleases.Y10$dffit<-dffits(Y10.rerelease.4)
final.scores.rereleases.Y10$leverage<-hatvalues(Y10.rerelease.4)
final.scores.rereleases.Y10$covariance.ratios<-covratio(Y10.rerelease.4)
final.scores.rereleases.Y10$fitted <- Y10.rerelease.4$fitted.values

View(final.scores.rereleases.Y10)

## FIND LARGE RESIDUALS

final.scores.rereleases.Y1$large.residual<-final.scores.rereleases.Y1$standardized.residuals>2 | final.scores.rereleases.Y1$standardized.residuals < -2

final.scores.rereleases.Y2$large.residual<-final.scores.rereleases.Y2$standardized.residuals>2 | final.scores.rereleases.Y2$standardized.residuals < -2

final.scores.rereleases.Y5$large.residual<-final.scores.rereleases.Y5$standardized.residuals>2 | final.scores.rereleases.Y5$standardized.residuals < -2

final.scores.rereleases.Y10$large.residual<-final.scores.rereleases.Y10$standardized.residuals>2 | final.scores.rereleases.Y10$standardized.residuals < -2

## FIND ACCEPTED NUMBER OF RESIDUALS

# 1 AND 2 YEAR TRENDS

#n = 95 and 95% of scores should be within -2 and 2

95*0.05
#4.75

##0.95 outside +/- 2.5

95*0.01
#

# 5 YEAR TRENDS

# 95% of scores

(sum(!is.na (final.scores.rereleases.Y5$Y5)))*0.05
# 4.5

# 99% of scores

(sum(!is.na (final.scores.rereleases.Y5$Y5)))*0.01
#0.9

# 10 YEAR TRENDS

# 95% of scores

(sum(!is.na (final.scores.rereleases.Y10$Y10)))*0.05
#3.7

# 99% of scores

(sum(!is.na (final.scores.rereleases.Y10$Y10)))*0.01
#0.74

## CALCULATE NUMBER OF RESIDUALS IN DATA

sum(final.scores.rereleases.Y1$large.residual)
#5 residuals

sum(final.scores.rereleases.Y2$large.residual)
#6 residuals

sum(final.scores.rereleases.Y5$large.residual)
#5 residuals

sum(final.scores.rereleases.Y10$large.residual)
#4 residuals

## SHOW LARGE RESIDUAL TABLES

final.scores.rereleases.Y1[final.scores.rereleases.Y1$large.residual, 
                           c("movie", "year", "character", "breed", "standardized.residuals")]

final.scores.rereleases.Y2[final.scores.rereleases.Y2$large.residual, 
                           c("movie", "year", "character", "breed", "standardized.residuals")]

final.scores.rereleases.Y5[final.scores.rereleases.Y5$large.residual, 
                           c("movie", "year", "character", "breed", "standardized.residuals")]

final.scores.rereleases.Y10[final.scores.rereleases.Y10$large.residual, 
                            c("movie", "year", "character", "breed", "standardized.residuals")]

##investigate any outside 3 further

# CHECK COOK'S DISTANCE, LEVERAGE AND COVARIANCE RATIOS

final.scores.rereleases.Y1[final.scores.rereleases.Y1$large.residual, 
                           c("movie", "year", "character", "breed","cooks.distance", "leverage", "covariance.ratios")]

final.scores.rereleases.Y2[final.scores.rereleases.Y2$large.residual, 
                           c("movie", "year", "character", "breed","cooks.distance", "leverage", "covariance.ratios")]

final.scores.rereleases.Y5[final.scores.rereleases.Y5$large.residual, 
                           c("movie", "year", "character", "breed","cooks.distance", "leverage", "covariance.ratios")]

final.scores.rereleases.Y10[final.scores.rereleases.Y10$large.residual, 
                            c("movie", "year", "character", "breed","cooks.distance", "leverage", "covariance.ratios")]

##Check if cooks distance scores are below 1 to see if any cases are influencing the model

## CALCULATE AVERAGE LEVERAGE

# 1 AND 2 YEAR TRENDS

(2+1)/95 
#0.03157895

0.03157895*2
#twice as large = 0.0631579
#check if any characters are over twice the residual

0.03157895*3
#three times as large = 0.09473685
#check if any characters are over three times the residual

# 5 YEAR TRENDS

(2+1)/(sum(!is.na (final.scores.rereleases.Y5$Y5))) 
#0.03333333

((2+1)/(sum(!is.na (final.scores.rereleases.Y5$Y5))))*2
#twice as large = 0.06666667
#check if any characters are over twice the residual

((2+1)/(sum(!is.na (final.scores.rereleases.Y5$Y5))))*3
#three times as large = 0.1
#check if any characters are over three times the residual

# 10 YEAR TRENDS

(4+1)/(sum(!is.na (final.scores.rereleases.Y10$Y10))) 
#0.06756757

((4+1)/(sum(!is.na (final.scores.rereleases.Y10$Y10))))*2
#twice as large = 0.1351351
#check if any characters are over twice the residual

((4+1)/(sum(!is.na (final.scores.rereleases.Y10$Y10))))*3
#three times as large = 0.09473685
#check if any characters are over three times the residual

## CALCULATE COVARIANCE RATIO BOUNDARIES

#CVR > 1 + [3(k+1)/n]

# ONE AND TWO YEAR TRENDS

((3/95)*3)+1
# upper boundary = 1.094737

#CVR < 1 - [3(k+1)/n]

((3/95)*3)-1
# lower boundary = -0.9052632

## FIVE YEAR TRENDS

((3/90)*3)+1
# upper boundary = 1.1

#CVR < 1 - [3(k+1)/n]

((3/90)*3)-1
# lower boundary = -0.9

## TEN YEAR TRENDS

((5/74)*3)+1
# upper boundary = 1.202703

#CVR < 1 - [3(k+1)/n]

((5/74)*3)-1
# lower boundary = -0.7972973

--------------------------------------------------------------------------------------------------------------------
  
  ##### TESTING ASSUMPTIONS OF INDEPENDENCE #####

# DURBIN-WATSON TEST

dwtest(Y1.rerelease.2)

# data:  Y1.rerelease.2
# DW = 1.6331, p-value = 0.02926
# alternative hypothesis: true autocorrelation is greater than 0

dwtest(Y2.rerelease.2)

# data:  Y2.rerelease.2
# DW = 1.6008, p-value = 0.01998
# alternative hypothesis: true autocorrelation is greater than 0

dwtest(Y5.rerelease.2)

# data:  Y5.rerelease.2
# DW = 1.6551, p-value = 0.04042
# alternative hypothesis: true autocorrelation is greater than 0

dwtest(Y10.rerelease.4)

# data:  Y10.rerelease.4
# DW = 2.0138, p-value = 0.4931
# alternative hypothesis: true autocorrelation is greater than 0

## ACF PLOTS, HISTOGRAM AND BREUSCH-GODFREY TEST

checkresiduals(Y1.rerelease.2)

checkresiduals(Y2.rerelease.2)

checkresiduals(Y5.rerelease.2)

checkresiduals(Y10.rerelease.4)

# Box-Pierce test

Box.test(residuals(Y1.rerelease.2), lag=10, fitdf=2)

# data:  residuals(Y1.rerelease.2)
# X-squared = 7.4451, df = 8, p-value = 0.4895

Box.test(residuals(Y2.rerelease.2), lag=10, fitdf=2)

# data:  residuals(Y2.rerelease.2)
# X-squared = 15.021, df = 8, p-value = 0.05874

Box.test(residuals(Y5.rerelease.2), lag=10, fitdf=2)

# data:  residuals(Y5.rerelease.2)
# X-squared = 9.0335, df = 8, p-value = 0.3395

Box.test(residuals(Y10.rerelease.4), lag=10, fitdf=2)

# data:  residuals(Y10.rerelease.4)
# X-squared = 9.0854, df = 8, p-value = 0.3351

# Box-Ljung test

Box.test(residuals(Y1.rerelease.2), lag=10, fitdf=2, type = "Lj")

# data:  residuals(Y1.rerelease.2)
# X-squared = 7.9876, df = 8, p-value = 0.4347

Box.test(residuals(Y2.rerelease.2), lag=10, fitdf=2, type = "Lj")

# data:  residuals(Y2.rerelease.2)
# X-squared = 16.296, df = 8, p-value = 0.03833

Box.test(residuals(Y5.rerelease.2), lag=10, fitdf=2, type = "Lj")

# data:  residuals(Y5.rerelease.2)
# X-squared = 9.6929, df = 8, p-value = 0.2872

Box.test(residuals(Y10.rerelease.4), lag=10, fitdf=2, type = "Lj")

# data:  residuals(Y10.rerelease.4)
# X-squared = 10.211, df = 8, p-value = 0.2505


## PUBLICATION PLOTS

## ACF PLOTS

ACF.Y1 <- ggAcf(residuals(Y1.rerelease.2)) + ggtitle("ACF of residuals for One Year Changes")

ACF.Y2 <- ggAcf(residuals(Y2.rerelease.2)) + ggtitle("ACF of residuals for Two Year Changes")

ACF.Y5 <-ggAcf(residuals(Y5.rerelease.2)) + ggtitle("ACF of residuals for Five Year Changes")

ACF.Y10 <-ggAcf(residuals(Y10.rerelease.4)) + ggtitle("ACF of residuals for Ten Year Changes")

gridExtra::grid.arrange(ACF.Y1, ACF.Y2, ACF.Y5, ACF.Y10, nrow=2)

## HISTOGRAMS

gghistogram(residuals(Y1.rerelease.2)) + ggtitle("Histogram of residuals")

gghistogram(residuals(Y2.rerelease.2)) + ggtitle("Histogram of residuals")

gghistogram(residuals(Y5.rerelease.2)) + ggtitle("Histogram of residuals")

gghistogram(residuals(Y10.rerelease.4)) + ggtitle("Histogram of residuals")

---------------------------------------------------------------------------------------------------------------
  
  ##### TESTING THE ASSUMPTION OF MULTICOLLINEARITY #####

# Variation Inflation Factor (VIF)

vif(Y1.rerelease.2)

# dog_hero   anthro 
# 1.168006 1.168006 

vif(Y2.rerelease.2)

vif(Y5.rerelease.2)

# dog_hero   anthro 
# 1.171293 1.171293 

vif(Y10.rerelease.4)

# dog_hero         anthro western_ideals nature_society 
# 1.279087       1.394700       1.335717       1.061485 

## TOLERANCE

1/vif(Y1.rerelease.2) 

1/vif(Y2.rerelease.2) 

1/vif(Y5.rerelease.2) 

1/vif(Y10.rerelease.4) 

# MEAN VIF

mean(vif(Y1.rerelease.2))

mean(vif(Y2.rerelease.2))

mean(vif(Y5.rerelease.2))

mean(vif(Y10.rerelease.4))

##guidelines:
##If the largest VIF is greater than 10 then there is cause for concern
##If the average VIF is greater than 1 it may be biased
##Tolerance below 0.1 indicates a serious problem
##Tolerance below 0.2 indicates a potential problem

------------------------------------------------------------------------------------------------------------------
  
  #### TESTING RESIDUAL ASSUMPTIONS ####

# INITIAL RESIDUAL PLOT TESTS

plot(Y1.rerelease.2)

plot(Y2.rerelease.2)

plot(Y5.rerelease.2)

plot(Y10.rerelease.4)

# HISTOGRAM OF STUDENTIZED RESIDUALS

hist(final.scores.rereleases.Y1$studentized.residuals)

hist(final.scores.rereleases.Y2$studentized.residuals)

hist(final.scores.rereleases.Y5$studentized.residuals)

hist(final.scores.rereleases.Y10$studentized.residuals)

-----------------------------------------------------------------------------------------------------------------
  
  #### TESTING NORMALITY ####

## SKEW TESTS

round(stat.desc(cbind(final.scores.rereleases.Y1$Y1,
                      final.scores.rereleases.Y2$Y2,
                      final.scores.rereleases.Y5$Y5,
                      final.scores.rereleases.Y10$Y10),
                basic = FALSE,
                norm = TRUE), 
      digits = 3)

## SHAPIRO-WILK TESTS

shapiro.test(final.scores.rereleases.Y1$Y1)

shapiro.test(final.scores.rereleases.Y2$Y2)

shapiro.test(final.scores.rereleases.Y5$Y5)

shapiro.test(final.scores.rereleases.Y10$Y10)

# QQ PLOT

qplot(sample = final.scores.rereleases.Y1$Y1, stat = "qq")

qplot(sample = final.scores.rereleases.Y2$Y2, stat = "qq")

qplot(sample = final.scores.rereleases.Y5$Y5, stat = "qq")

qplot(sample = final.scores.rereleases.Y10$Y10, stat = "qq")

## CREATING PUBLICATION PLOTS

# 1 YEAR PLOTS

histogram.Y1 <- ggplot(final.scores.rereleases.Y1, aes(studentized.residuals)) +
  theme(legend.position = "none") +
  geom_histogram(aes(y = ..density..), colour = "black", fill = "white") +
  labs(x = "Studentized Residual", y = "Density") +
  ggtitle("Histogram for One Year Changes")

hist.Y1 <- histogram.Y1 + stat_function(fun = dnorm, 
                                        args = list(mean = mean(final.scores.rereleases.Y1$studentized.residuals, na.rm = TRUE)),
                                        colour = "red", size = 1)


qqplot.resid.Y1 <- qplot(sample = final.scores.rereleases.Y1$studentized.residuals, stat = "qq") +
  labs(x = "Theoretical Values", y = "Observed Values") +
  ggtitle("Q-Q Plot for One Year Changes")

qqplot.resid.Y1

# 2 YEAR PLOTS

histogram.Y2 <- ggplot(final.scores.rereleases.Y2, aes(studentized.residuals)) +
  theme(legend.position = "none") +
  geom_histogram(aes(y = ..density..), colour = "black", fill = "white") +
  labs(x = "Studentized Residual", y = "Density") +
  ggtitle("Histogram for Two Year Changes")

hist.Y2 <- histogram.Y2 + stat_function(fun = dnorm, 
                                        args = list(mean = mean(final.scores.rereleases.Y2$studentized.residuals, na.rm = TRUE)),
                                        colour = "red", size = 1)

qqplot.resid.Y2 <- qplot(sample = final.scores.rereleases.Y2$studentized.residuals, stat = "qq") +
  labs(x = "Theoretical Values", y = "Observed Values") +
  ggtitle("Q-Q Plot for Two Year Changes")

qqplot.resid.Y2

# 5 YEAR PLOTS

histogram.Y5 <- ggplot(final.scores.rereleases.Y5, aes(studentized.residuals)) +
  theme(legend.position = "none") +
  geom_histogram(aes(y = ..density..), colour = "black", fill = "white") +
  labs(x = "Studentized Residual", y = "Density") +
  ggtitle("Histogram for Five Year Changes")

hist.Y5 <- histogram.Y5 + stat_function(fun = dnorm, 
                                        args = list(mean = mean(final.scores.rereleases.Y5$studentized.residuals, na.rm = TRUE)),
                                        colour = "red", size = 1)

qqplot.resid.Y5 <- qplot(sample = final.scores.rereleases.Y5$studentized.residuals, stat = "qq") +
  labs(x = "Theoretical Values", y = "Observed Values") +
  ggtitle("Q-Q Plot for Five Year Changes")

qqplot.resid.Y5

# 10 YEAR PLOTS

histogram.Y10 <- ggplot(final.scores.rereleases.Y10, aes(studentized.residuals)) +
  theme(legend.position = "none") +
  geom_histogram(aes(y = ..density..), colour = "black", fill = "white") +
  labs(x = "Studentized Residual", y = "Density") +
  ggtitle("Histogram for Ten Year Changes")

hist.Y10 <- histogram.Y10 + stat_function(fun = dnorm, 
                                          args = list(mean = mean(final.scores.rereleases.Y10$studentized.residuals, na.rm = TRUE)),
                                          colour = "red", size = 1)

qqplot.resid.Y10 <- qplot(sample = final.scores.rereleases.Y10$studentized.residuals, stat = "qq") +
  labs(x = "Theoretical Values", y = "Observed Values") +
  ggtitle("Q-Q Plot for Ten Year Changes")

qqplot.resid.Y10

# All histograms

gridExtra::grid.arrange(hist.Y1, hist.Y2, hist.Y5, hist.Y10, nrow=2)

# All QQ Plots

gridExtra::grid.arrange(qqplot.resid.Y1, qqplot.resid.Y2, qqplot.resid.Y5, qqplot.resid.Y10, nrow=2)

------------------------------------------------------------------------------------------------------------------
  
  ###### HOMOGENEITY OF VARIANCE ######

## Scatterplot of studentized residuals against predicted value

# 1 YEAR TRENDS

scatter.Y1 <- ggplot(final.scores.rereleases.Y1, aes(fitted, studentized.residuals)) +
  ggtitle("Scatterplot for One Year Changes")

S.Y1 <- scatter.Y1 + geom_point() + geom_smooth(method = "lm", colour = "Blue") +
  labs(x = "Fitted Values", y = "Studentized Residuals") 

# 2 YEAR TRENDS

scatter.Y2 <- ggplot(final.scores.rereleases.Y2, aes(fitted, studentized.residuals)) +
  ggtitle("Scatterplot for Two Year Changes")


S.Y2 <- scatter.Y2 + geom_point() + geom_smooth(method = "lm", colour = "Blue") +
  labs(x = "Fitted Values", y = "Studentized Residuals")

# 5 YEAR TRENDS

scatter.Y5 <- ggplot(final.scores.rereleases.Y5, aes(fitted, studentized.residuals)) +
  ggtitle("Scatterplot for Five Year Changes")


S.Y5 <- scatter.Y5 + geom_point() + geom_smooth(method = "lm", colour = "Blue") +
  labs(x = "Fitted Values", y = "Studentized Residuals")

# 10 YEAR TRENDS

scatter.Y10 <- ggplot(final.scores.rereleases.Y10, aes(fitted, studentized.residuals)) +
  ggtitle("Scatterplot for Ten Year Changes")


S.Y10 <- scatter.Y10 + geom_point() + geom_smooth(method = "lm", colour = "Blue") +
  labs(x = "Fitted Values", y = "Studentized Residuals")

# All scatter plots

gridExtra::grid.arrange(S.Y1, S.Y2, S.Y5, S.Y10, nrow=2)

---------------------------------------------------------------------------------------------------------------
  
  #### TESTING LINEARITY ####

# 1 YEAR TRENDS

P1.Y1 <- ggplot(final.scores.rereleases.Y1, aes(x=dog_hero, y=residuals)) +
  geom_point() + ggtitle("Scatterplot for One Year Changes") +
  labs(x = "Dog Hero", y = "Residuals")

P2.Y1 <- ggplot(final.scores.rereleases.Y1, aes(x=anthro, y=residuals)) +
  geom_point() + ggtitle("Scatterplot for One Year Changes") +
  labs(x = "Anthropomorphism", y = "Residuals")

gridExtra::grid.arrange(P1.Y1, P2.Y1, nrow=1)

# 2 YEAR TRENDS

P1.Y2 <- ggplot(final.scores.rereleases.Y2, aes(x=dog_hero, y=residuals)) +
  geom_point() + ggtitle("Scatterplot for Two Year Changes")  +
  labs(x = "Dog Hero", y = "Residuals")

P2.Y2 <- ggplot(final.scores.rereleases.Y2, aes(x=anthro, y=residuals)) +
  geom_point() + ggtitle("Scatterplot for Two Year Changes") +
  labs(x = "Anthropomorphism", y = "Residuals")

gridExtra::grid.arrange(P1.Y2, P2.Y2, nrow=1)

# 5 YEAR TRENDS

P1.Y5 <- ggplot(final.scores.rereleases.Y5, aes(x=dog_hero, y=residuals)) +
  geom_point() + ggtitle("Scatterplot for Five Year Changes") +
  labs(x = "Dog Hero", y = "Residuals")

P2.Y5 <- ggplot(final.scores.rereleases.Y5, aes(x=anthro, y=residuals)) +
  geom_point() + ggtitle("Scatterplot for Five Year Changes") +
  labs(x = "Anthropomorphism", y = "Residuals")

gridExtra::grid.arrange(P1.Y1, P2.Y1,P1.Y2, P2.Y2, P1.Y5, P2.Y5, nrow = 3)

# 10 YEAR TRENDS

P1.Y10 <- ggplot(final.scores.rereleases.Y10, aes(x=dog_hero, y=residuals)) +
  geom_point() +
  labs(x = "Dog Hero", y = "Residuals")

P2.Y10 <- ggplot(final.scores.rereleases.Y10, aes(x=anthro, y=residuals)) +
  geom_point() + 
  labs(x = "Anthropomorphism", y = "Residuals")

P3.Y10 <- ggplot(final.scores.rereleases.Y10, aes(x=western_ideals, y=residuals)) +
  geom_point() + 
  labs(x = "Western Ideals", y = "Residuals")

P4.Y10 <- ggplot(final.scores.rereleases.Y10, aes(x=nature_society, y=residuals)) +
  geom_point() + 
  labs(x = "Nature/Society Boundary", y = "Residuals")

#title code
# + ggtitle("Scatterplot for Ten Year Changes") 

gridExtra::grid.arrange(P1.Y10, P2.Y10, P3.Y10, P4.Y10, nrow=2)

---------------------------------------------------------------------------------------------------------------
  
  ####### TESTING ZERO VARIANCE #######

round(apply(final.scores.rereleases.Y1, 2, var), digits = 2)

which(apply(final.scores.rereleases.Y1, 2, var) == 0)

##END

-----------------------------------------------------------------------------------------------------------------------------
  -----------------------------------------------------------------------------------------------------------------------------
  -----------------------------------------------------------------------------------------------------------------------------
  -----------------------------------------------------------------------------------------------------------------------------
  
  ########EXPLORATORY ANALYSIS############

##LOAD PACKAGES##

library(tidyverse) #for data manipulation
library(ggplot2) #for creating plots
library(lm.beta) #for regression analysis
library(dplyr)
library(tidyr)
library(pander) #to format outputs that can be used in docs
library(forcats)
library(broom)
library(pastecs)
library(WRS2)
library(clinfun) #to run jonckheere test
library(gmodels) #to run the chi-square test

##SET WORKING DIRECTORY

setwd(" ")

##LOAD DATA

movie.list <- read_csv("movie_list_v2.csv")
character.list <- read_csv("character_list_v2.csv")
final.scores.no.rereleases <- read_csv("final_score_v6_without_rereleases.csv")
final.scores.rereleases <- read_csv("final_score_v6_with_rereleases.csv") 
character.movie.ratio <- read_csv("character_movie_ratio.csv")

## JOIN TABLES

final.score.all <- final.scores.rereleases %>% 
  left_join(select(character.list, character_id, sex, availability), 
            by = c("character_id"="character_id")) %>%
  left_join(select(movie.list, movie_id, decade, type, boy_and_dog), by = "movie_id")

write.table(final.score.all, "Scores with all variables.csv", sep = "\t", row.names
            = FALSE)

## RUN FOR DUMMY CODING CATEGORICAL VARIABLES ONLY ##

final.score.all.v2 <- read_csv("Scores with all variables v2.csv")

final.score.all.v2$sex <- factor(final.score.all.v2$sex, levels = c(0:1), labels = c("Female", "Male"))

-------------------------------------------------------------------------------------------------------------
  
  ##### GRAPH OF MOVIES TRENDS OVER TIME #####

ggplot(final.score.all, aes(x = year, y = Y1)) +
  geom_point() +
  geom_smooth(method = "lm")

ggplot(final.score.all, aes(x = year, y = Y10)) +
  geom_point() +
  geom_smooth(method = "lm")

ggplot(final.score.all, aes(x = anthro, y = Y1)) +
  geom_point() +
  geom_smooth(method = "lm")

-------------------------------------------------------------------------------------------------------------
  
  ##### CHECK ASSUMPTIONS #####

## PORTRAYAL BY SEX

# Step 1: Check assumptions

# Plot data

ggplot(final.score.all, aes(x = sex, y = dog_hero, fill = sex)) +
  geom_boxplot()

# error bars overlap indicating no between group differences

ggplot(final.score.all, aes(x = sex, y = anthro, fill = sex)) +
  geom_boxplot()

# error bars overlap indicating no between group differences

my_comparisons <- list( c("Female", "Male"))

ggplot(final.score.all, aes(x = sex, y = western_ideals, fill = sex)) +
  geom_boxplot() +
  ggtitle("Western Ideals Score by Sex of Character") +
  labs(x = "Sex", y = "Western Ideals", fill = "Sex of Character") +
  theme(plot.title = element_text(hjust = 0.5, size = 22),
        axis.text = element_text(size = 12, face = "bold"),
        axis.title = element_text(size = 12, face = "bold"),
        legend.title = element_text(size = 14),
        # legend.position = "bottom",
        legend.key.size = unit(1.5, "cm"))


# error bars overlap indicating no between group differences

ggplot(final.score.all, aes(x = sex, y = nature_society, fill = sex)) +
  geom_boxplot()

# error bars overlap indicating no between group differences

# Step 2: Check descriptive statistics

by(final.score.all$dog_hero, final.score.all$sex, stat.desc, basic = FALSE, norm = TRUE)

# Females p < 0.05 so assume normality but males p > 0.05 so likely not normal

by(final.score.all$anthro, final.score.all$sex, stat.desc, basic = FALSE, norm = TRUE)

# both p < 0.05 so cannot assume normality

by(final.score.all$western_ideals, final.score.all$sex, stat.desc, basic = FALSE, norm = TRUE)

# both p < 0.05 so cannot assume normality

by(final.score.all$nature_society, final.score.all$sex, stat.desc, basic = FALSE, norm = TRUE)

# both p < 0.05 so cannot assume normality

## PORTRAYAL BY MOVIE TYPE 

# Step 1: Check assumptions

# Plot data

ggplot(final.score.all, aes(x = type.y, y = dog_hero, fill = type.y)) +
  geom_boxplot()

# error bars overlap indicating no between group differences

ggplot(final.score.all, aes(x = type.y, y = anthro, fill = type.y)) +
  geom_boxplot()

# error bars overlap indicating no between group differences

ggplot(final.score.all, aes(x = type.y, y = western_ideals, fill = type.y)) +
  geom_boxplot()

# error bars overlap indicating no between group differences

ggplot(final.score.all, aes(x = type.y, y = nature_society, fill = type.y)) +
  geom_boxplot()

# error bars overlap indicating no between group differences

# Step 2: Check descriptive statistics

by(final.score.all$dog_hero, final.score.all$type.y, stat.desc, basic = FALSE, norm = TRUE)

# Animation p < 0.05 so assume normality but Live Action p > 0.05 so likely not normal

by(final.score.all$anthro, final.score.all$type.y, stat.desc, basic = FALSE, norm = TRUE)

# both p < 0.05 so cannot assume normality

by(final.score.all$western_ideals, final.score.all$type.y, stat.desc, basic = FALSE, norm = TRUE)

# both p < 0.05 so cannot assume normality

by(final.score.all$nature_society, final.score.all$type.y, stat.desc, basic = FALSE, norm = TRUE)

# both p < 0.05 so cannot assume normality

----------------------------------------------------------------------------------------------------------------
  
  ###### NON-PARAMETRIC TESTS ######

## FUNCTION

rFromWileox <- function(wilcoxModel, N) {
  z <- qnorm(wilcoxModel$p.value/2)
  r <- z/sqrt(N)
  cat(wilcoxModel$data.name, "Effect Size, r = ", r)
}

###### PORTRAYAL BY SEX ######

## DOG HERO MODELS ##

dog.hero.sex <- wilcox.test(dog_hero ~ sex, final.score.all)

dog.hero.sex

final.score.all %>%
  group_by(sex) %>%
  summarise(dog_hero_median = median(dog_hero,na.rm = TRUE),
            dog_hero_ideals_sd = sd(dog_hero,na.rm = TRUE))

rFromWileox(dog.hero.sex, 95)

## ANTHRO MODELS ##

anthro.sex <- wilcox.test(anthro ~ sex, final.score.all)

anthro.sex

final.score.all %>%
  group_by(sex) %>%
  summarise(median = median(anthro,na.rm = TRUE),
            sd = sd(anthro,na.rm = TRUE))

rFromWileox(anthro.sex, 95)

## WESTERN IDEALS ##

western.ideals.sex <- wilcox.test(western_ideals ~ sex, final.score.all)

western.ideals.sex

final.score.all %>%
  group_by(sex) %>%
  summarise(median = median(western_ideals,na.rm = TRUE),
            sd = sd(western_ideals,na.rm = TRUE))

rFromWileox(western.ideals.sex, 95)

## NATURE/SOCIETY BOUNDARY MODELS ##

nature.society.sex <- wilcox.test(nature_society ~ sex, final.score.all)

nature.society.sex

final.score.all %>%
  group_by(sex) %>%
  summarise(median = median(nature_society,na.rm = TRUE),
            sd = sd(nature_society,na.rm = TRUE))

rFromWileox(nature.society.sex, 95)

---------------------------------------------------------------------------------------------------------------
  
  ###### PORTRAYAL BY MOVIE TYPE #######

## DOG HERO MODELS ##

dog.hero.type <- wilcox.test(dog_hero ~ type.y, final.score.all)

dog.hero.type

final.score.all %>%
  group_by(type.y) %>%
  summarise(mean = mean(dog_hero, na.rm = TRUE),
            sd = sd(dog_hero, na.rm = TRUE))

rFromWileox(dog.hero.type, 95)

## ANTHRO MODELS ##

anthro.type <- wilcox.test(anthro ~ type.y, final.score.all)

anthro.type

final.score.all %>%
  group_by(type.y) %>%
  summarise(mean = mean(anthro,na.rm = TRUE),
            sd = sd(anthro,na.rm = TRUE))

rFromWileox(anthro.type, 95)

## WESTERN IDEALS ##

western.ideals.type <- wilcox.test(western_ideals ~ type.y, final.score.all)

western.ideals.type

final.score.all %>%
  group_by(type.y) %>%
  summarise(mean = mean(western_ideals,na.rm = TRUE),
            sd = sd(western_ideals,na.rm = TRUE))

rFromWileox(western.ideals.type, 95)

## NATURE/SOCIETY BOUNDARY ##

nature.society.type <- wilcox.test(nature_society ~ type.y, final.score.all)

nature.society.type

final.score.all %>%
  group_by(type.y) %>%
  summarise(mean = mean(nature_society,na.rm = TRUE),
            sd = sd(nature_society,na.rm = TRUE))

rFromWileox(nature.society.type, 95)

-------------------------------------------------------------------------------------------------------------
  
  ##### SCORE CHANGES ACROSS TIME ######

## DOG HERO MODELS ##

dog.hero.year <- lm(dog_hero ~ year, final.score.all)

summary(dog.hero.year)

lm.beta(dog.hero.year)

## ANTHRO MODELS ##

anthro.year <- lm(anthro ~ year, final.score.all)

summary(anthro.year)

lm.beta(anthro.year)

## WESTERN IDEALS ##

western.ideals.year <- lm(western_ideals ~ year, final.score.all)

summary(western.ideals.year)

lm.beta(western.ideals.year)

## NATURE/SOCIETY BOUNDARY ##

nature_society.year <- lm(nature_society ~ year, final.score.all)

summary(nature_society.year)

lm.beta(nature_society.year)

-------------------------------------------------------------------------------------------------------------
  
  ##### SCORE CHANGES ACROSS DECADES ######

## DOG HERO MODELS ##

ggplot(final.score.all, aes(x = decade, y = dog_hero)) +
  geom_point(colour = "red") +
  geom_smooth(method = "lm")

aov(dog_hero ~ decade, final.score.all) %>%
  tidy()

# term         df sumsq meansq statistic p.value
# <chr>     <dbl> <dbl>  <dbl>     <dbl>   <dbl>
#   1 decade        1 0.138 0.138       2.78  0.0990
# 2 Residuals    93 4.63  0.0497     NA    NA  

# Mostly stays the same but overall downward trend
# A resurgance in the 1990s

pairwise.t.test(final.score.all$dog_hero, final.score.all$decade, p.adjust.method = "bonferroni")

#      1930 1940 1950 1960 1970 1980 1990
# 1940 1.00 -    -    -    -    -    -   
# 1950 1.00 1.00 -    -    -    -    -   
# 1960 1.00 1.00 1.00 -    -    -    -   
# 1970 0.50 1.00 1.00 1.00 -    -    -   
# 1980 1.00 1.00 1.00 1.00 1.00 -    -   
# 1990 1.00 1.00 1.00 1.00 0.81 1.00 -   
# 2000 1.00 1.00 1.00 1.00 1.00 1.00 1.00
# 
# P value adjustment method: bonferroni


## ANTHRO MODELS ##

aov(anthro ~ decade, final.score.all) %>%
  tidy()

# term         df sumsq meansq statistic p.value
# <chr>     <dbl> <dbl>  <dbl>     <dbl>   <dbl>
#   1 decade        1 0.176 0.176       2.61   0.110
# 2 Residuals    93 6.28  0.0675     NA     NA 

ggplot(final.score.all, aes(x = decade, y = anthro)) +
  geom_point(colour = "red") +
  geom_smooth(method = "lm")

pairwise.t.test(final.score.all$anthro, final.score.all$decade, p.adjust.method = "BH")

#      1930  1940  1950  1960  1970  1980  1990 
# 1940 1.000 -     -     -     -     -     -    
# 1950 1.000 1.000 -     -     -     -     -    
# 1960 1.000 1.000 1.000 -     -     -     -    
# 1970 1.000 1.000 1.000 0.262 -     -     -    
# 1980 0.841 0.796 1.000 1.000 0.086 -     -    
# 1990 1.000 1.000 1.000 1.000 1.000 1.000 -    
# 2000 1.000 1.000 1.000 1.000 1.000 1.000 1.000

# P value adjustment method: bonferroni

## WESTERN IDEALS MODELS ##

aov(western_ideals ~ decade, final.score.all.v2) %>%
  tidy()

# term         df  sumsq meansq statistic p.value
# <chr>     <dbl>  <dbl>  <dbl>     <dbl>   <dbl>
# 1 decade       1  0.0755 0.0755     1.21   0.273
# 2 Residuals    93 5.79   0.0622     NA     NA  

ggplot(final.score.all, aes(x = decade, y = western_ideals)) +
  geom_point(colour = "red") +
  geom_smooth(method = "lm")

pairwise.t.test(final.score.all$western_ideals, final.score.all$decade, p.adjust.method = "bonferroni")

#        1930 1940 1950 1960 1970 1980 1990
#   1940 1.00 -    -    -    -    -    -   
#   1950 1.00 1.00 -    -    -    -    -   
#   1960 1.00 0.79 1.00 -    -    -    -   
#   1970 1.00 1.00 1.00 1.00 -    -    -   
#   1980 1.00 1.00 1.00 1.00 1.00 -    -   
#   1990 1.00 0.90 1.00 1.00 1.00 1.00 -   
#   2000 1.00 1.00 1.00 1.00 1.00 1.00 1.00
# 
# P value adjustment method: bonferroni

## NATURE/SOCIETY BOUNDARY ##

aov(nature_society ~ decade, final.score.all) %>%
  tidy()

# term         df   sumsq  meansq statistic p.value
# <chr>     <dbl>   <dbl>   <dbl>     <dbl>   <dbl>
#   1 decade        1 0.00731 0.00731     0.389   0.534
# 2 Residuals    93 1.75    0.0188     NA      NA 

ggplot(final.score.all, aes(x = decade, y = nature_society)) +
  geom_point(colour = "red") +
  geom_smooth(method = "lm")

pairwise.t.test(final.score.all$nature_society, final.score.all$decade, p.adjust.method = "bonferroni")

#        1930 1940 1950 1960 1970 1980 1990
#   1940 1.00 -    -    -    -    -    -   
#   1950 1.00 1.00 -    -    -    -    -   
#   1960 1.00 1.00 1.00 -    -    -    -   
#   1970 1.00 1.00 1.00 1.00 -    -    -   
#   1980 1.00 1.00 1.00 1.00 1.00 -    -   
#   1990 1.00 1.00 1.00 1.00 1.00 0.34 -   
#   2000 1.00 1.00 1.00 1.00 1.00 1.00 1.00
# 
# P value adjustment method: bonferroni

---------------------------------------------------------------------------------------------------------------
  
  ##### TREND CHANGE BY DECADE #####

## ONE YEAR CHANGES ## 

aov(Y1 ~ decade, final.score.all) %>%
  tidy()

# term         df sumsq meansq statistic  p.value
# <chr>     <dbl> <dbl>  <dbl>     <dbl>    <dbl>
# 1 decade        1  335.  335.       8.11  0.00541
# 2 Residuals    93 3840.   41.3     NA    NA

pairwise.t.test(final.score.all$Y1, final.score.all$decade, p.adjust.method = "bonferroni")

#      1930  1940  1950  1960  1970  1980  1990 
# 1940 1.000 -     -     -     -     -     -    
# 1950 1.000 1.000 -     -     -     -     -    
# 1960 0.636 1.000 1.000 -     -     -     -    
# 1970 0.045 1.000 1.000 1.000 -     -     -    
# 1980 0.133 1.000 1.000 1.000 1.000 -     -    
# 1990 0.016 1.000 1.000 1.000 1.000 1.000 -    
# 2000 0.362 1.000 1.000 1.000 1.000 1.000 1.000
# 
# P value adjustment method: bonferroni

ggplot(final.score.all, aes(x = decade, y = Y1)) +
  geom_point(colour = "red") +
  geom_smooth(method = "lm")

## TWO YEAR CHANGES ## 

aov(Y2 ~ decade, final.score.all) %>%
  tidy()

# term         df sumsq meansq statistic p.value
# <chr>     <dbl> <dbl>  <dbl>     <dbl>   <dbl>
# 1 decade        1  301.   301.      2.92  0.0909
# 2 Residuals    93 9582.   103.     NA    NA 

pairwise.t.test(final.score.all$Y2, final.score.all$decade, p.adjust.method = "bonferroni")

#      1930  1940  1950  1960  1970  1980  1990 
# 1940 1.000 -     -     -     -     -     -    
# 1950 0.460 1.000 -     -     -     -     -    
# 1960 0.642 1.000 1.000 -     -     -     -    
# 1970 0.187 1.000 1.000 1.000 -     -     -    
# 1980 0.080 1.000 1.000 1.000 1.000 -     -    
# 1990 0.019 1.000 1.000 1.000 1.000 1.000 -    
# 2000 1.000 1.000 1.000 1.000 1.000 1.000 0.569
# 
# P value adjustment method: bonferroni

aov(Y5 ~ decade, final.score.all) %>%
  tidy()

# term         df  sumsq meansq statistic p.value
# <chr>     <dbl>  <dbl>  <dbl>     <dbl>   <dbl>
# 1 decade        1   829.   829.      4.44  0.0379
# 2 Residuals    88 16430.   187.     NA    NA

pairwise.t.test(final.score.all$Y5, final.score.all$decade, p.adjust.method = "bonferroni")

#      1930  1940  1950  1960  1970  1980  1990 
# 1940 1.000 -     -     -     -     -     -    
# 1950 1.000 1.000 -     -     -     -     -    
# 1960 1.000 1.000 1.000 -     -     -     -    
# 1970 1.000 1.000 1.000 1.000 -     -     -    
# 1980 1.000 1.000 1.000 1.000 1.000 -     -    
# 1990 0.432 0.096 1.000 0.114 1.000 1.000 -    
# 2000 1.000 1.000 1.000 1.000 1.000 1.000 0.214
# 
# P value adjustment method: bonferroni 

aov(Y10 ~ decade, final.score.all) %>%
  tidy()

# term         df  sumsq meansq statistic p.value
# <chr>     <dbl>  <dbl>  <dbl>     <dbl>   <dbl>
# 1 decade        1  1072.  1072.      4.53  0.0368
# 2 Residuals    72 17048.   237.     NA    NA 

pairwise.t.test(final.score.all$Y10, final.score.all$decade, p.adjust.method = "bonferroni")

#No values...

-------------------------------------------------------------------------------------------------------------
  
  ###### CHANGE OF SEX ACROSS DECADES #######


aov(sex ~ decade, final.score.all.v2) %>%
  tidy()

# term           df     sumsq   meansq  statistic  p.value
# <chr>         <dbl>   <dbl>   <dbl>   <dbl>      <dbl>
# 1 decade       1      0.0750  0.0750  0.402      0.528
# 2 Residuals    93     17.4    0.187   NA         NA  

pairwise.t.test(final.score.all.v2$sex, final.score.all.v2$decade, p.adjust.method = "bonferroni")

#       1930 1940 1950 1960 1970 1980 1990
#   1940 1    -    -    -    -    -    -   
#   1950 1    1    -    -    -    -    -   
#   1960 1    1    1    -    -    -    -   
#   1970 1    1    1    1    -    -    -   
#   1980 1    1    1    1    1    -    -   
#   1990 1    1    1    1    1    1    -   
#   2000 1    1    1    1    1    1    1   
# 
# P value adjustment method: bonferroni 
-------------------------------------------------------------------------------------------------------------
  
  ####### CHANGE OF SEX ACROSS TIME ########

sex.year.model <- lm(sex ~ year, final.score.all.v2)

summary(sex.year.model)


-------------------------------------------------------------------------------------------------------------
  
  ####### CHANGE OF CHARACTERS' ANALYSED ACROSS DECADE ########

ggplot(final.score.all, aes())

aov(ratio ~ decade, character.movie.ratio) %>%
  tidy()

# term         df sumsq meansq statistic p.value
# <chr>     <dbl> <dbl>  <dbl>     <dbl>   <dbl>
# 1 decade        1 1.10  1.10        11.0  0.0160
# 2 Residuals     6 0.599 0.0998      NA   NA

pairwise.t.test(character.movie.ratio$ratio, character.movie.ratio$decade, p.adjust.method = "BH")

final.score.all$ratio <- 
  
  
  ## Change the decades that you want to compare before running
  
  filter <- character.movie.ratio %>%
  filter(.$decade == 1930 | .$decade == 1940)

ratio.model <- wilcox.test(ratio ~ decade, character.movie.ratio)

ratio.model

final.score.all %>%
  group_by(sex) %>%
  summarise(dog_hero_mean = mean(dog_hero,na.rm = TRUE),
            dog_hero_ideals_sd = sd(dog_hero,na.rm = TRUE))

rFromWileox(dog.hero.sex, 95)

### END

-----------------------------------------------------------------------------------------------------------------------------
  -----------------------------------------------------------------------------------------------------------------------------
  -----------------------------------------------------------------------------------------------------------------------------
  -----------------------------------------------------------------------------------------------------------------------------
  
  ##### PUBLICATION FIGURES v2 ####

See https://bbc.github.io/rcookbook/ for code to create BBC style graphs

## LOAD PACKAGES ##

if(!require(pacman))install.packages("pacman")

pacman::p_load('dplyr', 'tidyr', 'gapminder',
               'ggplot2',  'ggalt',
               'forcats', 'R.utils', 'png', 
               'grid', 'ggpubr', 'scales',
               'bbplot')

install.packages('devtools')
install.packages("ggpubr")
install.packages("ggsignif")

devtools::install_github('bbc/bbplot')


library(devtools)
library(bbplot)
library(tidyverse) #for data manipulation
library(ggplot2) #for creating plots
library(dplyr)
library(tidyr)
library(ggpubr)
library(ggsignif)

## SET WORKING DIRECTORY

setwd(" ")

## LOAD DATA

character.movie.ratio <- read_csv("character_movie_ratio.csv")
character.sex.ratio <- read_csv("character_sex_ratio.csv")
movie.list <- read_csv("movie_list_v2.csv")
character.list <- read_csv("character_list_v2.csv")
final.scores.no.rereleases <- read_csv("final_score_v6_without_rereleases.csv")
final.scores.rereleases <- read_csv("final_score_v6_with_rereleases.csv") 
character.movie.ratio <- read_csv("character_movie_ratio.csv")
releases.over.time <- read_csv("releases_over_time.csv")

## JOIN TABLES

final.score.all <- final.scores.rereleases %>% 
  left_join(select(character.list, character_id, sex, availability), 
            by = c("character_id"="character_id")) %>%
  left_join(select(movie.list, movie_id, decade, type, boy_and_dog), by = "movie_id")


--------------------------------------------------------------------------------------------------------------------
  
  #### FIGURE 1 #####

### AVERAGE NUMBER OF CHARACTERS PER MOVIE BY DECADE ####

## To Create Plot

fig1 <- ggplot(character.movie.ratio, aes(x = decade, y = ratio)) +
  geom_line(colour = "#1380A1", size = 1) +
  geom_hline(yintercept = 1.0, size = 1, colour="#333333") +
  scale_x_continuous(limits=c(1930,2000),
                     breaks = seq(1930, 2000, by = 10)) +
  scale_y_continuous(limits=c(1.0,2.6),
                     breaks = seq(1.0, 2.5, by = 0.5)) +
  bbc_style() +
  labs(title="Average Number of Dog Characters Analysed per Movie",
       subtitle = "Greater number of prominent dogs as the decade progresses") +
  theme(plot.title = element_text(size = 21),
        axis.title = element_text(size = 18)) +
  labs(x = "Decade",
       y = "Character to Movie Ratio") +
  geom_curve(aes(x = 1956, y = 2.4, xend = 1969, yend = 2.5),
             colour = "#555555", curvature = -.2, size = .5,
             arrow = arrow(length = unit(0.03, "npc"))) +
  geom_label(aes(x = 1930, y = 2.2, label = "Peaks because of the\nsix Dobermans in\n'The Doberman Gang'"),
             hjust = 0, vjust = 0, colour = "#555555",
             fill = "white", label.size = NA, size = 6)
fig1

## To Save Plot

finalise_plot(plot_name = fig1,
              source = "The Making of a (Dog) Movie Star",
              save_filepath = " ",
              width_pixels = 640,
              height_pixels = 450)


---------------------------------------------------------------------------------------------------------------------
  
  ###### FIGURE 2 #######

## % of Sex of Characters across Decades


fig2 <- ggplot(character.sex.ratio, aes(x = decade, y = per_char, colour = sex)) +
  geom_line(size = 1) +
  geom_hline(yintercept = 0, size = 1, colour="#333333") +
  scale_colour_manual(values = c("#FAAB18", "#1380A1")) +
  scale_x_continuous(limits=c(1930,2010),
                     breaks = seq(1930, 2000, by = 10)) +
  scale_y_continuous(limits=c(0,100),
                     labels = function(y) paste0(y, " %")) +
  bbc_style() +
  labs(title="Percentage of Characters' Sex Across Decades",
       subtitle = "Prominent dog characters are disproportionately male") +
  theme(plot.title = element_text(size = 21),
        legend.position = "none",
        axis.title = element_text(size = 18)) +
  labs(x = "Decade",
       y = "% of sex for characters in each decade") +) +
  geom_label(aes(x = 2003, y = 66.7, label = "Male"), 
             hjust = 0, 
             vjust = 0.5, 
             colour = "#1380A1", 
             fill = "white", 
             label.size = NA, 
             family="Helvetica", 
             size = 6) +
  geom_label(aes(x = 2003, y = 33.3, label = "Female"), 
             hjust = 0, 
             vjust = 0.5, 
             colour = "#FAAB18", 
             fill = "white", 
             label.size = NA, 
             family="Helvetica", 
             size = 6)
fig2


finalise_plot(plot_name = fig2,
              source = "The Making of a (Dog) Movie Star",
              save_filepath = " ",
              width_pixels = 640,
              height_pixels = 450)


---------------------------------------------------------------------------------------------------------------
  
  ###### FIGURE 3 ######

### Western Ideals Score by Sex of Character

my_comparisons <- list( c("Male", "Female"))


fig3 <- ggplot(final.score.all, aes(x = sex, y = western_ideals, fill = sex)) +
  geom_boxplot() +
  geom_hline(yintercept = 0, size = 1, colour="#333333") +
  scale_fill_manual(values = c("#FAAB18", "#1380A1")) +
  scale_y_continuous(limits=c(0,1.1),
                     labels = c("0%","25%", "50%", "75%", "100%"),
                     breaks = seq(0, 1.1, by = 0.25)) +
  bbc_style() +
  labs(title = "Western Ideals Score by Character's Sex",
       subtitle = "Female characters are more likely to portray Western Ideals") +
  theme(legend.position = "none") +
  geom_signif(comparisons = list(c("Female", "Male")),
              map_signif_level = TRUE, textsize=7) +
  geom_label(aes(x = 2.15, y = 1, label = "Dipstick"), 
             hjust = 0, 
             vjust = 0.5, 
             colour = "#1380A1", 
             fill = "white", 
             label.size = NA, 
             family="Helvetica", 
             size = 6) +
  geom_label(aes(x = 2.15, y = 0.78, label = "Pongo (1961)"), 
             hjust = 0, 
             vjust = 0.5, 
             colour = "#1380A1", 
             fill = "white", 
             label.size = NA, 
             family="Helvetica", 
             size = 6) +
  geom_label(aes(x = 1.3, y = 0.89, label = "Pongo (1996)"), 
             hjust = 0, 
             vjust = 0.5, 
             colour = "#1380A1", 
             fill = "white", 
             label.size = NA, 
             family="Helvetica", 
             size = 6) +
  geom_curve(aes(x = 2.14, y = 1, xend = 2.03, yend = 1),
             colour = "#555555", curvature = .2, size = .5,
             arrow = arrow(length = unit(0.03, "npc"))) +
  geom_curve(aes(x = 2.14, y = 0.78, xend = 2.03, yend = 0.78),
             colour = "#555555", curvature = -.2, size = .5,
             arrow = arrow(length = unit(0.03, "npc"))) +
  geom_curve(aes(x = 1.75, y = 0.89, xend = 1.95, yend = 0.89),
             colour = "#555555", curvature = -.2, size = .5,
             arrow = arrow(length = unit(0.03, "npc")))
fig3

finalise_plot(plot_name = fig3,
              source = "The Making of a (Dog) Movie Star",
              save_filepath = " ",
              width_pixels = 640,
              height_pixels = 450)


----------------------------------------------------------------------------------------------------------------
  
  ##### FIGURE 4 #####

### Rereleases over time

## Lady and the Tramp Results

#Prepare Data

lady.rereleases <- gather(final.score.all,key = "time_period",value = "score",
                          Y1, Y2, Y5, Y10) %>%
  arrange(year) %>%
  filter(movie == "Lady and the Tramp" & breed == "Spaniel (All Cockers)")

lady.rereleases$year <- as.character(as.numeric(lady.rereleases$year))

is.character(lady.rereleases$year)

lady.rereleases$time_period<- factor(lady.rereleases$time_period, 
                                     levels = c("Y1","Y2","Y5", "Y10"))

#Plot graph

fig4 <- ggplot(lady.rereleases, aes(x = year, y = score, fill = as.factor(time_period))) +
  geom_bar(stat="identity", 
           position="dodge") +
  geom_hline(yintercept = 0, size = 1, colour="#333333") +
  scale_y_continuous(limits=c(-15,20),
                     breaks = seq(-15, 20, by = 10)) +
  bbc_style() +
  scale_fill_manual(values = c("#FAAB18", "#1380A1","#990000", "#588300"),
                    labels = c("1 Year Changes", "2 Year Changes", 
                               "5 Year Changes", "10 Year Changes")) +
  labs(title="Cocker Spaniel Registration Changes Relative to all AKC\nRegistrations for each Rerelease of 'Lady and the Tramp'") +
  theme(plot.title = element_text(size = 21),
        legend.position = "bottom",
        legend.text=element_text(size = 14),
        axis.title = element_text(size = 16)) +
  labs(x = "Theatre Release Year",
       y = "Registration Changes\nRelative to all Breeds") +
  geom_curve(aes(x = 0.6, y = 11, xend = 0.9, yend = 5),
             colour = "#555555", curvature = -.2, size = .5,
             arrow = arrow(length = unit(0.03, "npc"))) +
  geom_label(aes(x = 0.115, y = 11.5, label = "Original Release"),
             hjust = 0, vjust = 0, colour = "#555555",
             fill = "white", label.size = NA, size = 6) +
  geom_curve(aes(x = 4.5, y = 11, xend = 4.2, yend = 2),
             colour = "#555555", curvature = -.2, size = .5,
             arrow = arrow(length = unit(0.03, "npc"))) +
  geom_label(aes(x = 3.6, y = 11.5, label = "Largest Box Office Intake\nof all releases"),
             hjust = 0, vjust = 0, colour = "#555555",
             fill = "white", label.size = NA, size = 6)
fig4


finalise_plot(plot_name = fig4,
              source = "The Making of a (Dog) Movie Star",
              save_filepath = " ",
              width_pixels = 640,
              height_pixels = 450)

----------------------------------------------------------------------------------------------------------------
  
  ##### FIGURE 5 #####

### Rereleases over time

## One Hundred and One Dalmatians Results

#Prepare Data

Dalmatian.rereleases <- gather(final.score.all,key = "time_period",value = "score",
                               Y1, Y2, Y5, Y10) %>%
  arrange(year) %>%
  filter(movie == "One Hundred and One Dalmatians" & breed == "Dalmatian")

Dalmatian.rereleases$year <- as.character(as.numeric(Dalmatian.rereleases$year))

is.character(Dalmatian.rereleases$year)

Dalmatian.rereleases$time_period<- factor(Dalmatian.rereleases$time_period, 
                                          levels = c("Y1","Y2","Y5", "Y10"))

#Plot graph

fig5 <- ggplot(Dalmatian.rereleases, aes(x = year, y = score, fill = as.factor(time_period))) +
  geom_bar(stat="identity", 
           position="dodge") +
  geom_hline(yintercept = 0, size = 1, colour="#333333") +
  # scale_y_continuous(limits=c(-15,20),
  #                    breaks = seq(-15, 20, by = 10)) +
  bbc_style() +
  scale_fill_manual(values = c("#FAAB18", "#1380A1","#990000", "#588300"),
                    labels = c("1 Year Changes", "2 Year Changes", 
                               "5 Year Changes", "10 Year Changes")) +
  labs(title="Dalmatian Registration Changes Relative to all AKC\nRegistrations for each Rerelease of One Hundred and One Dalmatians") +
  theme(plot.title = element_text(size = 18),
        legend.position = "bottom",
        legend.text=element_text(size = 14),
        axis.title = element_text(size = 16)) +
  labs(x = "Theatre Release Year",
       y = "Registration Changes\nRelative to all Breeds") +
  geom_curve(aes(x = 0.6, y = 11, xend = 0.9, yend = 5),
             colour = "#555555", curvature = -.2, size = .5,
             arrow = arrow(length = unit(0.03, "npc"))) +
  geom_label(aes(x = 0.115, y = 11.5, label = "Original Release"),
             hjust = 0, vjust = 0, colour = "#555555",
             fill = "white", label.size = NA, size = 6) +
  geom_curve(aes(x = 2.2, y = -10.5, xend = 1.9, yend = -1.6),
             colour = "#555555", curvature = -.2, size = .5,
             arrow = arrow(length = unit(0.03, "npc"))) +
  geom_label(aes(x = 2.2, y = -16, label = "Largest Box Office Intake\nof all releases"),             
             hjust = 0, vjust = 0, colour = "#555555",
             fill = "white", label.size = NA, size = 6)
fig5


finalise_plot(plot_name = fig5,
              source = "The Making of a (Dog) Movie Star",
              save_filepath = " ",
              width_pixels = 640,
              height_pixels = 450)
